# Supplementary material for: Genome size and identification of abundant repetitive sequences in Vallisneria spinulosa
Source: PeerJ. 2017 Oct 31;5:e3982. doi: 10.7717/peerj.3982 (PMC5669256; doi:10.7717/peerj.3982)
Supplement: Data S1 [file peerj-05-3982-s003.fasta]

>CL1Contig284 (855-125.8-107581)
CCTGATCAGGGTCAACCGATCCTTAGGACTTGAGTTTCCGCGTATCATTCCCTAAAGGTA
CCATAAGGCACATAGTAGAGTACGGACATGCCTCATTTTGAGGGTAGCTAGCCCCCGAGC
GCATTCCGGAAATCATTAACTCGTGTCACTACTTCATCCCATGAGCTAGGACCGTGTGCT
CCACTCTGGAAGCTACAAACTGTCGTCCTCTGGACCGTGTGCTCCACTTTGGAAGCTACA
AACTGTCGTCCTTATTCAGCTATGTGGCTACGTGGATCGTGTGCTCCATTTCTGAGGCTA
CAAACTGTCATCCACTGGACCGTGTGCTCCACATGGGAAGCTACAAACTGTCGTCCGGAC
TTAGAGCCGTGTGCTCCTCTTTGGAAGCTACATACTGCCACTCTAGTCTCATCCCTGCCT
TAAGGTCTTCCTCAATCTCATTTCCCAGCCACATGCTTGCTCTCTCAATGAGGGACCTCG
AGGGTCATCCTCTTCACCATCTCCTTGGAGTGGGGGTCAAGGCCGCACCCATCTCCGTGG
CATTTATCTCTCTTTGCCACCAATGACCGGCCACACAACGGGGCACTGGCCACTCAGAGC
CTTCCATCCATCCCGAGGGAGAATGGGGCTTACACAACACCTAGGGCTTAGGTGAAAACA
TCTCAACTTGAGGTCTACATGGACCTATCACGCATCCCATGGGGAGGTTGGCCTTAATCT
CTAAGGCTTGCCTAAGACTCTATGTCATGCAATTAGAGTTCAATTCATGTTCATGGCTTA
ATGAGTTTTATTAATCAAGTGCAAGACCATTCCCAAAGCCTCGCTCATTTCATGCAACAT
TCAGCCTTCACTGGG
>CL1Contig574 (1204-84.3-101557)
AACTGCCACTCGAGTCCTCAAACTTGCCTTAAGGTCTTCCTCTATCTCATCCCTTTAGCC
ACATGCTTGCTCTCATTCATTTAGAGGAGCCTCTCATTGGGGCATCACTCATCACTTCCC
ACTTCATGGGATGGGGGTCAAGGCCGCACCCATCACCGTGACTTATGTCCCTCATAGTCA
CTAGTAGCCGGCCACATGATAGGGCACGGGCCACTCAGGAGCCTCTCATCCGTCCCGTAG
GAGGATGGGCTTCAACACAAACCTAGGGCTTAGGTTGAGCGCCCTACACTTAGGTCTACA
TGGACCTATCGTTGACCACATGGGGAGGTTTGCCTTATTCACTAAGGATCCCAAAATCAT
CAATTATAGTTGGAGCATTATCCCATGTTCATTTACTATTAGCGAAGTTCCATTCATAGC
GTTTATTAGCTCAACATTATCCAATAGCATGGCCTTGTAGTTCCCTACAACAGACGAGAG
CCGATGGAACATCAACCTCACCTGGAAGGGCAGGTGTTCATGCACAGCAGCAGTCCGACT
GTCGGACAATCCGTGTCCGACGGTCGGACCCCCACTGGAATCCCACCAGACCAACCTGAC
ACTGTCCGACGGTCGGACATTACTTGTCCGACTGTCGGACTCCCCCTGGAACTCCCTCTC
GCCAAAACCTGTGGGTGTCCGACTATCGGACACTTCGTGTCCGACGGTCGGACACTCACT
GGTCCCAACCTGATGCTCGGCCAGAGCCTGTCCGACTGTCGGACAAAGCGTGTCCGACGG
TCGGACAAGCGACCTGATACTTGCCTCCAACTCGACCCAAATCTCCATTTTTCCCTAGTT
TTTTCATAGCTTCTCCCCCATGATCCAAACAAGTTCCATTAGCAATTAGGCACTCAATGG
GGCCTCTAAGGCTCACCCAACAACCACTAGCTCCCCAATTAGGGGTTTAATCCATCAAAC
CCTAGTTTCTATTCCAATAACACATTCCACAAATCAAAGGCCTCAATGGCCAAAAACCGG
TTCCTACAAGCTATTAGAGATACAATCTTGCTCAATGAAGGTAGGAGAAACCCTACCTAG
CTTGTGCCGACGAAAACGGAGCTCCTCCAAAGCTTCTAGCTTCCTCCCGGCGAGCCCTTT
CCGTCTCCGGCGAGCTACAAGCTTCCACACACCTCCTTGGACCTCCTACAACTTCAAGAG
ACCC
>CL1Contig604 (1461-36.1-52694)
CCCACCTCCTTATATAAGGAGTGGAGTGGAAGACTTGAGCCCTCCTTTGGCTCATTTGTT
GGACTTTGGCTTGGAGGAGGAGAGCTTGGAAGAGAAGAAGGAGTGGAGGAGGTCGCCGGA
GCACCACCACTTGGCCGGAATTTCCGCCGGAATTAGCTAAGTGGTAAGTTCCTCCATTCC
CTAGTGGTTCTCTTGTTGATTTGGAGTCCCCCTCAAGCCCTAATTCTTGTCTTGGGCTTT
TGGAAGGTGTTTGAAGGTGTTGGAAGAGGCTAGAGCTCGCCGGAGTGAGGCTAAAGCTTG
GGAGGAGCTTCATTTCGTCGGTTCGAGTGAGGTAGGGTTACTCCTACATCCCCTCACTAT
GCTTGTATCCCTAATAGCAAGTAGGAATCGGATTTTTGGCCATTGAGGCCTTGGACTTGT
GGAATGTGCTAATGGAATAGATTCTAGGGTTTGATGGATTAAACCCCAAATGGGGAGTCT
AATGGGTGTTGGGTGAGCCTTAGAGGCCCCATTGAGTGTTATTTGCGGTTTTGGAAGGCC
TTAGAGCCGGATTGGAGGGTGTATGGGCGGAACCCGTACTCAAGAACACGAAGAACAGCC
GCGGAGGCTCCAGTTCGACGACGAATCGTCATTTTCGCCGCCGAATTCTACCAAATTCGA
CGACGAAAATACGGTCTCGACGACGAACTGGGAGACAGTAAAATGGGCAAAGTGCAGGTA
TCAGGTTTCGTCGTCGAGCCCTTTTATTCGTCGTCGAATCTTCCCAGATTCGACGTCGAA
ATGTTTTAGCCGACGTCGAAACCTGGGACAGTAACTTGACCATCCCCAGGTACCAGGTTT
CGACGACGAAACTTAAAGTTTCGACGTCGAAATTTTGGGCAGAGAAATCCCAAAGTTACA
GTCGATAATATTCGACGTCGAACCTAAAGTATTCGACGACGAATATTATCTGGCCAAATT
CCAGAACTCCCAGTCCGAGAATTCGTCGTCGAAGGACTTATGTCGACGACGAATAGAAGC
CAATTCGACGACGAATCCGGAGATTCGACGTCGAATTCTGGCAGATTAACAAGGTAAGGC
TTGGATCAAATATCTTTCGCTCCAACCCCTCTTAAGGGTGTATGTAGAGTCTAAGGAGGC
CTTAGAGGTTAGCATGAACCTCCCATGGTGAACGTTAGGTCCATGTAGACCAACGAAAAC
GGTGTAACCTATGCCATTAGGTTTGGGACTAGCCCCATCTTCCCATGTGGTGGATGAGCG
GCTCCGAGTGGCCTTGGTTCCTTGCGAGCCGGTCACTAGTGGCTTTGAGGGACAAATGCC
ACGGAGATGGGTGCGGCCTTGACCCCCACTCCAAGGAGATGGTGATGAAGAGTGACGCCT
TAAGGCTCCTCTAATGAATGAGAGCAAGCATGTGGCTAAGGAATGAGATGGGTGAAGACC
TTAAGGCAAGATTGAGGAGAC
>CL1Contig136 (1028-49.7-51056)
TACAGGCATGCCTCAAGTTGGGGGTAGCTAGTCCCCGAGCGCATCCCGGAAATCATCATA
ACCATACTTTGGCAGTGGCTTCGTCCCAAAGGGGAGAGCTACACTACCATGTGTCTCTAC
TGCATCTCATGAGCTAGGACCGTGTGCTTTCATCCCTAAAAAGGGGAGCTACGAACTGTC
GTCCTTTATTAGCTATGTGGCTATGTGGAGTGTGTGCTATCATCCCTAAAAAGGGGAGCT
ACAAACATCATCCACGGACCGTGTGCTTCTCTCCTGCCGGAGGAGCTACAAACTGACGTC
CTGACTTTGAGCCGTGTGCTTCACATGGGAGCTACAAACTGTCGCTCAAGTCCTCTATCC
TTGCCTTAAGGTCTTCCTTTATCTCATCCCTTAGCCACATGCTTGCTCTCAATCTTTAGA
GGAGCCTCAAGGGCATCACTCTTCATCACCATCTCCTTGGGATGGGGGTCAAGGCCGCAC
CCATCTCCGTGGCTTTCATCTCTCATAGCCACTAGTGACCGGCCACACGATGGGGCACGG
GCCACTCGGAGCCTCTCATCCGTCCCGAGGGAGGATGGGGCTACACACACAACCTAGGGC
TTAGGTAGAGCGCCTTATTCGTAGGTCTACATGGACCTATCGTAGTTCACATGGGGAGGG
TTCGACCTTAATCACTAAGGTTCCCTTAAACTCTACAACTTATAGTTGGAGTATTGATTC
ATGTTCATGTTTTTAATGGGGTTACATTCATGTCCCACGATCCTCATTCCTTAAACCTCA
GGGCAACCCTTCATACCTCACAACAGTCAGGGTCCGACTGTCGGACCCTTGGGGTCCGAC
TATCGGACTCTGGCTGGAAAGGGGGGTCCCCAGCTCCAGGGACAGTCCGACTGTCGGACC
CATAGAGTCCGACTGTCGGACTCCCTCTGGAGTCCAACTCCTTGCCACCAGAAGATGTCC
GACTGTCGGACTCTTGGAGTCCGACGGTCGGACCCTTACTGGTCCTCCTGACTGGCGCCA
CCAGGACC
>CL1Contig487 (990-50.7-50207)
ACTCTACAACGCATAGTTGGAGTGATGGTTCATAGTTATGATTTAGAGAGGTTCCAATTA
TATCCCATAATCCGCGCGTAATAGCCCATAAGGGCCTCCCCTTCATGTCCCACAACAGTC
AGTGTCCGACTGTCGGACTCAAAGAGTCCGACTATCGGACACCCACTGGAGAGACGGGCC
TTCAGTCCAGAGGGAGTCCGACTGTCGGACAATCTCTGTCCGACGGTCGGACCCTCTCTG
GAATCCAACCCTCAAGTATCAGGAAAAAGTCCGACTGTCGGACTCAAAGAGTCCGATAGT
CGGACCCTCCCAGGTCCTTCTTCCTCGCGCAAACCGTGGCTGTCCGACAGTCGGACAAGG
GCTGTCCGACGGTCGGACTGCTGGTACATTGCGGGGTTGCCTCTCGCGACCCAACTTCCT
CTCTTCCCCATTTTTTCCCATCTTCTTCCCCAAGCTCCATATGAGTTCCATACATACATA
GGCACTTAATGGGGCCTCTAAGGCTCACCCAACAACCATTAGCTCCCCATTTAGGGGTTC
AATTGATCAAAACCCTAAGTTCTATTCCATTAGCATCATCCACACAAAAGGGCCTCCATG
GCCAAAACCAAGGTCCTAGCTAGCATTCAAGGGGGCAAGCAAGGTAGTGGATGTAGGAGA
AACCCTACCTCAGCGAAAACCGGCGACGGAAACGGGTCTCCTTGCTCCTAGCTCGTCTCC
GGCGAGCTTGACCTAGCTCCGGCGAGCTACACCACTCTCCACAAGCTCCCTTGATCTCCT
AGCACCTTCCAACACCCAAATGGATGGATTAGGGCTAGAGCAAAGACCTCCAAACACAAG
GGCAAAGGGATAGGGGGCAATGCCTACCTCACAGCGGCCTCCGGCGACGATCCGGCGTCT
CCGGCGAGCTCCGGCGGCTCCGGCGAGGTGGTGCTCCTCCTCCTCTCCTTCCCTTGGCTC
CCAAGCTCTCCACCCCTGATTTCCAACAAA
>CL1Contig326 (890-55.1-49041)
CCTTGTGGTTTGGATTGAAAGATTAGACCTAATTAGGGCTAAATCTCATCAAAACCCCAA
TTTGGGGAGTGTAATGGTGTTGGGTGTGGCCTAGGGTGCCCCCATTGAGTGTTGTTGATG
TCATGGGACGGATTTGGGCTAAAAGCCCCAAGTTAGAGGGCAAGAACAGCAAGAACGGAT
GAGAGTAAAGCTCCAGGTGTCCGACTCGGACACTATGTGTCCGACTCGGACACGCGCAGC
AGATGGAAGGGACGAAGTCCCTGTTTTGTCCGACTCGGACTCTTCATGTGTCCGACTCGG
ACAGGGCAGGGGGCGAGAGGCCGAAATCCCTGTTTTGTCCGAACCCTGCAGGGTCCGACT
CGGACCTGCATAGCTCGGACAAAACAGGAGCTGAGGACTTGTGTCCGACTCGGACACCTC
GAGTGTCCGACTCGGACACCTGTCTCTTGTGCCCAATAAAGGGTGCTAATGAATATGGGT
TAAATGCGAGATATGGGGATTATGTGAGACACTTAATAAACACTCAAATGAACATTGAAT
TGCACTCCAACTAAATGGTTGTAGAGTCTTATGAGAGCCCTAGAGGTTAAGGTCAACCTC
CCCATGGGAAGTACGATAGGTCCATGTAGACCTACGCTTGAGGCTTTTCACCTAAGCCCT
AGGAATTGTGTGAAGTCCCATCCTCCCTCGGGACGGATGAGAGACTCTGAGTGGCCAGTG
CCCCGTCGTGTGGCCGGTCACTGTGACTATGAGAGAATCAAGTCACGAAGTTGGGAGCGG
TCTTGACCCCCACTTCAAGGAGATTTGGAAAGAGAATGATAAGAGATGGAAATCATGACT
TGTGGAAGCAGTGGAAGCTGCACCTCCTTCCTGGATAGGGAAAGGGAGGT
>CL1Contig548 (1103-44.2-48790)
ATCTACTAAGGGTCCCATAAACCAATAAACATTCGTTGGAGCATTTATCCCATGTTCATT
TATTCGTGAAGTCCGATTCATGTCATAATACGCCTCATTATCATTAATTAGCATGGCCTT
GTAGTTCCCTACAACAGACAAGATCCAATGTAGCATCGGACCTCACCTGGAAGGGCAGGT
CCTCAATCACAGGGTTAGTCCGACTATCGGACTCCTCATGTCCGACAGTCGGACTCCCCC
TGGAATCCGACCCAGGCCAACCTGATACTTGTCCGACTGTCGGACCCTTAGGGTCCGATA
GTCGGACTCTCCCTGACCGACTTCACCCTCGCTTCCAGAGATAGTCCGACTGTCGGACTC
ATAGAGTCCGATAGTCGGACTCTCCCTGGTCCAACCTGCCGCCTCAGCCAGAGCTAGTCC
GACTGTCGGACTCATGGAGTCCGACGGTCGGACTCCTGACCTGATGCTTGCTCCAAGTCT
CGACCCAAACCTCCATTTTCCATAGTTTTTTCATAGCTTCTCCCCCATGATCCAAACAAG
TTCCAACAACACATAGGCACTCAATGGGGCCTCTAAGGCTCACCCAACAACCACTAGCTC
CCCAATTTGGGGTTTAATCCTTCAAACCCTAGATTCTAGTCCATTAGCACAAACCACAAA
TCAAGGGCCTCCATGGCCAAAATCCGGCTCCTATTTAGCTATTAGAGTACAAGCATGATC
AAGGGTGGTAGGAGAAACCCTACCTAGCTCGTAGCCGACGAAATGGAGCTCCCAACTAGC
TTCCGGTCTCCTCTCCGGCGAGCTCTTCCGTCTCCGGCGAGCCACAAGCTTCCACCTCAC
TCCTTGGACCTCCTACACCTTCAAATAGCCCATAGAATGCTTAGGGCTTGAGGGGAGATC
AAGGAAACAACAAAGGGATGAAGAATGGAGGGTGTGCTAACCTCTAGGAGCCTCTCCGGC
GAACTCCGGCGACGGGCGGAGCTCCGGCGAGCTACTCCGGCGACCCTCCTCCTCCAAGCC
TTCTTCTCCTCCAAGCCTTCTCTTCTTCCTTCCTCCAAGCTCTCAAAGCCTCAAATGAGC
AAATGAGGGCTCAACTCTTCCAC
>CL1Contig283 (831-50.9-42284)
GTTCCCTTACTATGGGTTATAAGTATTGTTTCCATTTAATTAACACAACCGAACCGTATC
CCCGTAAACCTCACCTCTAGACTCAAGTACCAACCAAAAAGGGCGGATCTTCTCGATCCT
TACACTTTGTCCAAATGGACGATCTGAGGGTGACATTTGTACCGCTCTCCTCCTTTAGAG
GGCCAACCTGATCAGGGTCAACCGATCCTTAGGACTTGAGTTTCCGCGTATCATTCCCTA
AAGGTACCATAAGGTACATAGTAGAGTACGGACATGCCTCATTTTGAGGGTAGCTAGCCC
CCGAGCGCATTCCGGAAATCATTATAAACTCGTGTCACTACTTCATCTCGTGAGCTTGGA
CCGTGTGCTCCACTTTGGAAGCTACAAACTGTCGTCCTTATTCAGCTATGTGGCTACGTG
GATCGTGTGCTCCATTTCTGAGGCGACAAACTGTCATCCACTGGACCGTGTGCTACTCTC
CTGCCGGAGGAGCTACAAACTGACGTCCCGACTTTGAGCCGTGTGCTTCACATTGGAGCT
ACAAACTGCCGCTCAAGTCCTCTATCCTTGCCTTAAGGTCTTCATCCATCCCATCTCTTA
GCCACATGCTTGCTCTTTATATGAGGAGCCCAGCTTGGGCTTCCCTCTTCACCACAACAC
CTTGGAGTGGGGGTCAAGGCCGCACCCATCTCCGTGGCTTTCATCTCTCATAGCCACTAG
TGACCGGCCACACGATGGGGCACTGGCCACTCGGAGCCTCTCATCCATCCCGAGGGAGGA
TGGGGCTACACACATAATCTAGGGCTTAGGTAGAATGCCTCGATCGTAGGT
>CL1Contig682 (1206-34.9-42147)
CTAATCTAGCCTTAAGGTCTTCATCCATCTCATCCCTTAGCCACATGCTTGCTCTCATTC
ATTTGAGGAGCCTCAAGGGCGTCACTCTTCATCACCATCACCTTGGAGTGGGGGTCAAGA
CCGCACCCAATCTCCGTGGCTTTTGTCCCTCATAGCCACTAGTGACCGGCCACATGATAG
GGCTCAGGCCACTCAGGAGCCTCTGATCCACCACAAGGGTAGATGGGCTAAAACACACCT
CCCTAGGGCTTAGGAGTAACGTTCGCATAGGTCTACAGGACCCTATTGCTTAACCATCGA
CAACCAGCCCCGCAATTTACTGGTCGAACAGGCCACTCGACCCCTTGGTCGAAGGCCCAG
CTCGACTGGTGTTTTACCCATGTTTCATTGATTAGCGCAGTCCCATTCATGCCATAGTTC
GTCTCATCATTATCAATTAGCATGGCCTTGTAGTTCCCTACAACAGACAAGTTCCAATTG
TAGCATCGAACCTCGCCTGGAAGGGCAGGTCTTCAATCACAGAGGTAGTCCGACTGTCGA
ACTCCCTCTGGAATCCAACCCAGGCCAACCTGTCCCTGTGTCGACCATGTGATTCGACCA
AGAGGTCGAATCCCATGCTCGACTCGACTGCTTATTAACCCCTTTCATGGCTAGTCGGCC
AAGTGGCTCGACTGGTGAGTCGAACGACTTGGTCGACGGCTGTCATCGACTGAGGGGTCG
GCCAAGTGATTCGACCGACGCGGGTCGAATGACTTGCTCGACTCGACTCTCGACTGACTG
GTCGATCATGTCCTTCGACTGGGTGGGTCGAAGGGCATGCTCGACTAGGGCATCTCGACT
GGCTGAGGTCGACCAGGGCATTCGACTAGGGAGTCGAAGGTCGTGGTCGACACAATTGCT
CGACTGGGCATCTCGACTGTTGGGTCGGCCAAGTGTTTCGACTTGGGGGTCGAAAGACGT
GGTCGACTAAAGTGTTCGACTAGCGCGGTTCGAATACGTTAACCGTCCCTTCGTCTTCCC
CTTCGTTGCGCGATTCGACTAGGGTTCCAGGCCCTTGGTTTCTTCCCAAAACTTCCCAGA
TTTGCGTTAGGGCTTTGCCCTCGCTTCCTTAGCATCACAACGAAATCAAGGCACTCAATG
GGGCCTCTAAGGCTCACCCAACAACCATTAACTCCCCATTTTGGGGTTTATGCGAAACCC
TAACTT
>CL1Contig375 (738-55.7-41089)
CAATCCTGCCTTAAGGTCTTCATACATCTCATCCCTTAGCCACATGCTTGCTCTTTTCAT
GAGGGGCCTCACATTGGGGCATCACTCATCACCACCAACTTCTTGGGATGGGGGTCATGG
CCGCACCCATCACCGTGACTTATGTCCCTCATAGTCACTAGTGGCCGGCCACATGGTAGG
GCACGGGCCACTCCGGAGCCTTGCATCCGTCCCGTGGGAGGATGGGCTACAACACAACCT
AGGGCTTAGGTTAAGAACGATCTCTCACGTTGGTCCTCAAAGACCTAACGGTATTCGTGC
GTAGTCGTGTGACATCGCCTCTTTCATTGCAATACTCTACGGCTTTTAGGAAATACCGGA
GTTTAAAAGACATACGTGCATATTCGGGCTTTTGGCTCATTCCGAAACATATCCTTTATT
CGAGGCATCGAGTTCACATTCACAAGTTCCACTTGTACGTTATTAGATTAAAATCCGCAT
TTTTCCATGGGGAGGGATTCGACCTTATCATTAAGGTTCCCTTAAGCTCCTTGCTTAAAC
CTTAGGGCAACATGTAGTTCCTCACAACAGTCGAAGCCCGATCATCGTACTCTTCGAGCA
CGACAATCGAATCCCGGCTGGAAAGGCAGGTCTTCATTCCGGGGGCAGCCCGGCTGTCCC
CCTGGTGTCCAACCCTTAGTTACCCATGGGGCTTAAGCCTACAACACATCCCGAACCCCA
CTAAAAACGTTACGAACC
>CL1Contig87 (944-43.3-40836)
TAGAGACACTTGATCGACCAATCAGTCGAGTCGAGGCGATCGACCCGTCAGTCGAGAGTC
GAGTCGTCGAACCAGCAGTCGAGTCGAGTCGAGCAAGTCATTCGGCCGCGTCGGTCGAAT
CACTTGGCCGACCCCTCAGTCGATGATAGCTGTCGACCAAGTCGTTCGACCCACCCGGTC
GAGCCACTTGGCCGACTAGCCATGAAAAGGGATAGTATGCAGTCGAGTCGGGCATGGGAT
TCGACCTCGTGGTCGGATCACATGGTCGACCCAGTAACAGGTTGGCCTGGGTTGGATTCC
AGGGGGAGTTCGATGGTCGAGCTACTCCTGTGATTGAAGACCTGCCCTTCCAGGCGAGGT
TCGATGCCACCATTGAATCTTGTCTGTTGTAGGGAACTACAAGGCCATGCTAATCGATGA
TGATGAAACGAACTATGGCATGATGGGACTGCGCTAATCAACGAAACATGGGTAAAACAC
CAGTCGAGCCGGCCTTCGACCAAGGAGTCGAGTGGCCTGTTCGACCAGCATATTGCGGGA
CTGGCGGTCGATGGTCGAGTCGAGGGATCCAGTAGGCCTATGCGAATGTTATTCCCAAGC
CCTAGGGAGTTGTGTTGTAGCCCATCTACCCCTGTGGTGGATCAGAGGCTCCAGAGTGGC
CCGTGCCCTATCATGTGGCCGGCTACTAGTGACTATGAGGGACATAAGTCACGGTGATGG
GTGCGGCCTTGACCCCCATCCCATGAAGTGGGAAGTGATGAGTGATGCCCCAATGAGAGG
CTCCTCTAAATGAACAAGAGCAAGCATGTGGCTAAGGAAAGAGATGGGTGAAGACCTTAA
GGCAAGTCTGAGGACTCGAGTGGCAGTTTGAGCTCTCCCTTCGGGGAATGAAAGCACACG
GCTCAGGTCAGGACGACAGTCGTAGCTCCCCCGGCAGGGGATGA
>CL1Contig477 (801-49.7-39805)
TCGGACCTGCAGGGTTCGGACAAAACAGGGATCTCGCCCCCTGCCCTGTCCGAGTCGGAC
ACTTTGCAGAGTCCGAGTCGGACAAAACAGGGACTTCGTCCCTCACCTCTGCTGCGCGTG
TCCGAGTCGGACACATGGTGTCCGAGTCGGACACCTGGAGCTTCCCACTCCTCCGAACTT
GCTGTTCTTGCCTCCTAAACTTGGGGCTTTTAGCCCAAATTCGTCCCACATCACATACAT
TCATCACAACACTCAATGGGGGCACCCTAGGCCACACCCAACACCATTACACTCCCCAAT
TTGGGGTTTTGATGAGATTAAGCCCTAATTAGGTCTAATCTTTCAAACCAAAACACAAGG
GCCTCAATGGCCAAAACCACTTCCTATCTAGCTCAAGGAGCTCAATCAAGGTCAATAGAG
GTAGGAGAAACCCTACCTTGCTTGTAGCCGACGAGTTGGAGCTCCCACACGGCCTCGATC
ACCTCTCCGGCGAGCCCTTTCGTCTCCGGCGAGCCACAAGCTTCTACCCCTCACTTGGAC
CTCCTCCAAACCTTCAATGGAGCCCTTGAATGGATTAGGGTTTGGGAGGGAAGCATCCAA
ACCAAAGGGGGATGGAGAATGGATAGCACACTAACCTCAACAAGCTCTCCGGCGATCTCC
GGCGGCCTTCCGGCGGAGCTCCGGCGAGGTGCTTCCTCCAATCTCCTCCAAGCTCCTCTC
CTCCTTCCTTCTCCAAGCCAAGCCACCAAATGCCAAAGGTGGGGGCAAACTCTTCTATTC
CACCCTCTTATTGAAGGGGTG
>CL1Contig587 (510-76.2-38878)
GTGTCTCTACTGCATCTCAGTGAGCTAGGACCGTGTGCTTTCATTCCCCATAGGGAGAGC
TACGACTGCCGTCCTTTATTGGCTATGTGGCTATGTGCTATGTGGAGCGTGTGCTATCAT
TCCCCGAAGGGAGAGCTACGACTGTCCTCCACGGACCGTGTGCTATCATCCCCTGCCGGG
GGAGCTACGACTGTCGTCCTGACCTGAGCCGTGTGCTTTCATTCCCCGAAGGGAGAGCTA
CTACTGCCACTCAAGTCCCCTTTCCTTGCCTTAAGGTCTTCATCATCTCATCCCCTTAGC
CACATGCTTGCTCTTATTTACTAGAGGAGCCACCCGGGCCTTCCTCTTCATCACCATCTT
CTTGGGATGGGGGTCATGGCCGCACCCATCACCGTGACTTATGTCCCTCATAGTCACTAG
TAGCCGGCCACATGATAGGGCACGGGCCACTCAGGAGCCTTTCATCCGTCCCGTAGGAGG
ATTGGCATCAAACAATCCTAGGGCTTAGGT
>CL1Contig547 (804-42.8-34374)
CATTTCGTGTCCGACTGTCGGACTCCCCCTGGAACTCCCTCTCGCCAAACCTGTGGGTGT
CCGACTGTCGGACAACAAGTGTCCGACGGTCGGACACTCACTGGTCCAACCTGACGCCTC
GGCCAGAGCCTGTCCGACTGTCGGACAATTCGTGTCCGACGGTCGGACAAGCGACCTGAT
ACATGCCCCAATCTCGACCAAAACCTCCATTTTTCCCTAGTTTTTTCATAGCTTCTCCCC
CATGATCCAAACAAGTTCCAACAACATATAGGCACTCAATGGGGCCTCTAAGGCTCACCC
AACAACCACTAGCTCCCCAATTTGGGGTTTAATCCTTCAAACCCTAGTTTCTAATCCATT
AACACAATCCACAAATCAAAGGCCTCAATGGCCAAAATCCGGCTCCTATTTAGCTACTAG
AGTACAAGCATGATCCATGAAGGTAGGAGAAACCCTACCTAGCTTGTTGCCGACGAAATG
GAGCTCCCGCGTAGCTTCTAGCTTCACTTCCGGCGAGCTCTTCCGTCTCCGGCGAGCCAC
AAGCTTCCACACACCTCTAGACCTCCTTCAACACCTTCAAAAGACCCATAGAACACTTAG
GGCTTGAGGGAAAGTCAAGGCAACACAAAGGGGATGGAGAATGGAGGATGCACTAACCTC
TAGGAGCCTCTCCGGCGAACTCCGGCGACGGGCGGAGCTCCGGCGAGCTGCTCCGGCGAC
CTCCTCTCCAAGCACTCCAAGCCCTCTCCTTCTTCTTCTCTTCACCCCCAATCCCAACAA
ATGAGCCAAGTGAGGGCTCCATCC
>CL1Contig469 (992-32.4-32152)
AGGATCCCTTAAAACCACCATTAATAGTTGGAGCAATCATTCGTTTTCATGTTTTAACGA
AGTCCCATTCATGTCCCCAAATGTCTCAACCTTTATTCCTCAATGTGGCATGTAGTTCCC
CACAACAGACTGGGTCCGACTGTCGGACTCTTAGAGTCCGACTATCGGACCTTGCCTGGA
AGGGCAGGTCTTCAATCCAGAGTCAGTCCGACTATCGGACTCCTTGTGTCCGATAGTCGG
ACTCCCCCTGGAATCCAACCCTTAGCCAACTGACACTGTCCGACTGTCGGACCCTTAGAG
TCCGACGGTCGGACCCATACTGGATCTTCCACTTCGCAAAATCTGAGCCTGTCCGACTGT
CGGACTCATGGAGTCCGATAGTCGGACTACTGACCTGATACTCGTCCAACATTCGACCCA
AGAACCAATTCTTCCCAAGTTTTTTCATATCTCCACCCCCATGCTCAAGGCATGTTCCAA
ACACATATAGGCACTCAATGGGGCCTCTAAGGCTCACCCAACAACCACTAGCTCCCCATT
TAGGGGTTTAATCCTTCAAACCCTAGATTCTAGTCCATTATCACATTCCACAAATCCAAG
GCCTCAATGGCCAAAATCCGGTTCCTACAAGCTATTAGAGATACAAGCATGGTGTAGGTG
TGTAGGAGGAACCCTACCTCACTCAAACCGACGAAAACGGAGCTCTTCCCAAGCTTCTAG
CTTCACTCCGGCGAGCCCCTTCCGTCTCCGGCGAGCTTGAACACTTCCGGCGAGATACAA
CTCCTCCGGCAAGCTCCTAGCCACTTCCAACACCTTCAATGAGCCCTTAGGAGGATTAGG
GCTTGAGGAAAGACCAAGAAAACACAAAGGGATGGAGATGGGAGGGTATACTAACCTCTA
GGAGTCTCTCCGGCGAACTCCGGCGAGCTGGCGGAGCTCCGGCGAGCTACTCCGGCGACC
TCCTCTCCCAAGCCACTCCAAGCCCTCTCCTC
>CL1Contig525 (1075-29.2-31382)
TCCGACAGTCGGACTGGCTCTGGCTGAGGCAGCAGGACGGTCCAGTAGGTGTCCGACCGT
CGGACTCTAAGAGTCCGACAGTCGGACAGCTACTGATTTGGCGAGGTGGAAGTTCCAGTG
AGAGTCCGACCGTCGGACTCTAAGAGTCCGACAGTCGGACAGTGACAGGTTGGCTTGGGT
TGGATTCCAGGGGGAGTCCGACTATCGGACATGAGGAGTCCGATAGTCGGACTAACTCTG
TGATTGAAGACCTGCCCTTCCAGGCAAGGTCCGATGGTCGGACTTTAAGAGTCCGACAGT
CGGACCCAGTCTGTTGTAGGGAACTACAAGGCCATGCTAAGTAATAAAAGTGAGACGATT
GGGGACATGAATGGGACTTCGCTAAACATGAACATGGGTTATTGCTCCAACTATTTATGA
TGGTTTTGGGAACCTTAGTGAATAAGGTGATCCTCCCCATGTGGTCAACGATAGGTCCAT
GTAGACCTAAGTGTAAGGCGCTCTACCTAAGCCCTAGGTTGTGTTGAAGCCCATCCTCCC
ACGGGACGGATGAGAGGCTCCTGAGTGGCCCGTGCCCCACCATGTGGCCGGCCACTAGTG
ACTATGAGAGACGAAAGTCACGGAGATGGGTGCGGCCTTGACCCCCATCCCAAGAAGATG
GTGATGATGAGTGATGCCCTTGAGGCTCCTCTAAGGATAAGAGCAAGCATGTGGCTAAGG
GATGAGATGGATGAAGACCTTAAGGCAAGGAAAGGGGACTTGAGTGGCAGTTTGTAGCTC
CCATGAGAAGCACACGGCTCAAGTCAGGACGTCAGTTTGTAGCTCCTCCGGCAGGAGAGA
AGCACACGGTCCGTGGATGTTGTTTGTAGCTCCCCTTTAAGGGATGATAGCACACACTCC
ACATAGCCACATAGCCAATAAAGGACGACAGTTCGTAGCTCCCCTTTTTAGGGATGAAAG
CACACGGTCCTAGCTCATGAGATGCAGTAGAAACACACGGTAGTATAGCTCTTCCCTTTG
GAACGAAGCTACTACCAAAGTTGGTTATGATGATTTCCGGGATGCGCTCGGGGAC
>CL1Contig466 (743-41.2-30629)
TCCGACTGTCAGACTCATAGAGTCCGACGGTCGGACTCCTGACCTGATGCATGCTCCACT
CTCGACCCATGAACCATTTTTCCCCAATTTTTTTCATATCTCCTCACCCATGCTCCATGC
ATGTTCCATACACAATTAGGCACTCAATGGGGCCTCTAAGGCTCACCCAACAACCACTAG
CTCCCCATTTAGGGGTTTAATCCTTCAAACCCTAGCTTCTATTCCATTAGCACATTCAAC
AAATCAAAGGCCTCCATGGCCAAAATCCGATTCCTACTAGCTATTAGAGGGACAAGCAAG
GTGTGGATATGTAGGAGAAACCCTACCTTGCTCAAAACCGACGAAATGGAGCTCCTCCCA
AGCTTCTAGCTTCACTCCGGCGAGCTCTTTCCGTCTCCGGCGAGCCTCTTGCTTCCTCCT
CACTTCCTTGGTCCTCCAACACCTTCACACAGCCCATAGGATGATTAGGGCTTGAGGGGA
GACCAAGAAAACACAAAGGGAAGGAGATGGGAGGGTATACCAACCTCTAGGAGACCCTCC
GACGAACTCCGGCGAGCTGGCGGAGCTCCGGCGAGCTGCTCCGGCGACCTCCTCTCCCAA
GCTCTCCCAAGCCTTCTCCTTCTCCTCCAAGCTCCTCCAATTCCACCAAATGAGCTAGGT
GGGGAGAGCTCTTCTTCCACCTCTCCTTTTTATCCAAGGGGTGGGGGCATTATGGGAAAA
GTGGGGCCAAAAATGCCCAATTT
>CL1Contig403 (726-38.1-27629)
TCCGAACCCTGCAGGGTCCGACTCGGACCTGCATAGCTCGGACAAAACAGGAGCCGAGGA
CTTGTGTCCGACTCGGACACCTCGAGTGTCCGACTCGGACACCTGTCTCTTGAGCCCCAT
AAGAGGTGCTAATGAATACAAATGAAAGGCGATGTTTGGGGATTATGCAAGATACGTTTT
TAAACACTCAAATGAATGGCCTTCCGTTAATTTGTGCTAAGTCTAAAGGTTTGGGACATG
AGGAGGACGCATGAACTTATTTCCTAAAATGCGTAAAGATTTCGATTAAACCTCCCACGT
TGAATGATAAATAAATGAAGTAATTAGTCGATGTACGTTTAAACCCGAGGAGCTTTTAAA
TGACGTATTTCGTGGGTTTTGGGATGTGATAAAGGCTTAGGCCTCATGGGTAACTAAGGG
TTGGATACCAGAGGAACAGCCGGGCTGCCCCTGGACTGAAGACCTGCCTTTCCAGCCGGG
ATTCGATTGTCGTGCTCGAAGAGGACGATGATCGGACTTCGACTGTTGTGAGGAACTCCA
CGTTGCCCTAAGGTTTAAGCAAGGAACTTGAGGGAACCTTAATGATAAGGTCGAATCCCT
CCCCATGGAAAAATGTGGATTTTAATCTAATAACGTACAAGTGAAATTTGTGAATGTGAA
CTCGATGCCTCGGATAAAGGATACGTTTCGGAATAAGCCAAGAGCTCGAATATGTACGTA
TGTCTT
>CL1Contig126 (1121-24.1-27020)
GATGAGCCCTCATTTGCTCATTTTGTTGGCTTTGAGGCTTGGAGAGGAAGGAGGAGTGGC
TTGGAGAGGTGGAGGAGGAGCATCTCGCCGGAGCTCCGCCGGAAGGCCGCCGGAGACCGC
CGGAGTGAGTGCTAGAGGTTAGTATGCTATCCCCCTCCATTCCCTCTTGGTTTGGATGAT
CTTCCCTCAAGCCCTAATCCATCTAAGGGCTCATTGAAGGTGTTGGAAGAGGCTAGGAGC
TTGCCGGAGGAGTTGAAGCTCGCCGGAAGTGCTCAAGCTCGCCGGAGAGGAGACCGGAGC
TCGGAAGAAGCTCCATTTCGTCGGATTTCGCAAGGTAGGGTTTCTCCTACACATGAGCCA
CCTTGCTTGTCCCCTTGATGCTAGATAGGAAGAGATTTTGGCCATGGAGGCCCTATTTTT
GTTGGAATGGAAGATTAGACCTAATTAGGGCTAATTCATGTTAAAACCCCAAAATGGGGA
GTGTAATGGTTGTTGGGAAGGCTTAGGAAGCCCCCATTGAGTGTCTTTGATGCATGAGAA
CGATTTGGGACGGATTTGGGCTTGAAGCCCCAAGATTTCGTGGAAAAATCATCAAGAACG
GAGGAGTGGGAAGCTCCAGGTGTCCGACTCGGACACCATGTGTCCGACTCGGACACACGC
AGCAGAGGTAAGGGACGAAATCCCTGTTTTGTCCGACTCGGACTCCTTGAGTGTCCGACT
CGGACAGGGCAGGGTGAGATCCCTGTTTTGTCCGAGCTCTGCAGGTCCGACTCGGACCTG
CACAGCTCGAACAAAACAGGGACTGCAGGACTTGTGTCCGACTCGGACACCTCGAGTGTC
CGACTCGGACACCTGGTTCTCAGGCCAATGAGAGGTGCTAATGAAACATGTAATGAATGC
CGATGTTTGGGGGATGCGAGAAGCACTAAATCAACACTCATATACACTCATATAAACACT
CCAACTACAAGTTGTAGAGTCTTAGGTAGCCTTAGAGATTAAGGCCAACCTCCCCATGGG
AAGTACGATAGGTCCGTGTAGACCTAAGTGTAGGGCGCTCAACCTAAGCCCTAGGTTTGT
GTTGAAGCCCATGAGAGGCTCCGGAGTGGCCCGTACCTTAT
>CL1Contig632 (402-65.4-26308)
GGTTCTTAATTACATTCTAATGACGACAATGAACCCTCCCGCTATTCAAATGCACGATAT
ATATAAGTCTAAGGGAAGCCTTACGGGTTAGGCTAAATCCTCCCCATGTGGTCAACGATA
GGTCCATGTAGACCTAAGTTTAGGGCGCTCAACCTAAGCCCTAGGTTTGTGTTGTAGTCC
CATCCTCCCTCGGGACGGATGAGAGACTCTGAGTGGCCAGTGCCCCGTCGTGCGGCCGGT
CACTGTGACTATGAGAGAATCAAGTCACGAAGTTGGGAGCGGTCTTGACCCCCACTTCAA
GGAGATGTTGGAAAGAGAATGATGAGATGGAAATCATGACTTGTGAATGCAGTCATAACT
GCACCTCCTTCCTGGGGATAGGGAAGGAAGGATGATCATCTG
>CL1Contig586 (756-34.2-25890)
CTGCCACTCGAGTCTCCCAATCTTGCCTTAAGGTCTTCCTCTATCTCATCCCTTAGCCAC
AAGCTTGCTCTTATTCATTTAGAGGAGCCTCTCATGGGGCATCACTCATCTACACCCTCT
TCTTGGGATGGGGGTCAAGGCCGCACCCATCACCGTGACTTTCATCTCTCATAGTCACTA
GTAGCCGGCCACATGATAGGGCACGGGCCACTCAGGAGCCTCTCATCCGTCCCGTGGGAG
GATGGGCATCAACACAATCCTAGGGCTTAGGTTGAGCGCCCTACACTTAGGTCTACATGG
ACCTATCGTTGACCACATGGGGAGGTTCACCTTATTCACTAAGGGTCCCAAACCATCATA
GATCGTTGGAGCATTAACCCATGTTCATATTAACCTCTATGGTTCCCTTAAGACAATATC
CAAGCACACCCAAGTTTAGACCTTCATATGTTCAATACATAGGTTCAAGGAGTTGAAAGG
GATTGTGCATTTTTCTACGCTTTCAACGAGCTACATATGATCCGTTTAGGCTCATTAGTA
TGTTTATTAACAGGTTAACTAATGACCCATGAGATATCATAAGCATCGGGGTTAAACATC
ATGTAAACATCTCCTACATATGCCCAATCTGCAACTATACGACTGTCGTATACTTAGTAT
ACGACTGTCGTATAATTCCAGGGAAGTATTCGACTGTGGCAGAGGGTTCCCAGGTGAGAG
TCGAATAGGTCTATTTGACTGTCGAATAATTCCAGG
>CL1Contig312 (1031-24.5-25263)
GCCCCCTTGGCTCATTTTGTTGGAATTGGAGGCTTGAGAGAAGAGAGGAGAGGAAGAAGA
GAGCTTGGAGGCTTGGAGGAGGAGGGTCGCCGGAGCAGCTCGCCGGAGCTCCGCCCGTCG
CCGGAGACCGCCGGTGAGACTCTTTGAGGTTAGCACACCCTCCCTTCCTCATTGCCTTGT
TGTTTCCTTGATCTCCCCTCAAACCCTAAGCATTTCTTTGGGTTATTTGGAGGTGTAGGA
GGTCCAAGGAGGTGTGTGGAAGTGTCAAGCTCGCCGGAGACGGAAAGGGCTCGCCGGAAG
TGAAGCCGAAGCTTGGAGGAGCTCCATTTTCGTCGGCTTGAGTGAGGTAGGGTTTCTCCT
ACCTTCATTGATCATGCATGTACCCTAATAGCTAAATAGGGACCGGATTTTGGCCATTGA
GGCCTTGGATTTGTGGATTGTGTCAATGGATTAGAAACTAGGGTTTGAAGGATTAAACCC
CAAATTGGGGAGCTAGTGGTTGTTGGGTGAGCCTTAGAGGCCCCATTGAGTGCCTATGTG
TTGTTGGAACTTGTTTGGATCATGGGGGAGAAGCTATGAAAAAACTATGGAAAAATGGAG
GTTTGGGTCGAGAGAAGGAGCAAGCTCCAGGTCAGGAGTCCGACCGTCGGACTCCATGAG
TCCGACAGTCGGACTAGCTCTGGCTGAGGAGGCAGGACGGACCAGGGAGAGTCCGACTAT
CGGACTCTATGAGTCCGACAGTCGGACTATCTCTGGAAAAAGGGTGAAGTCGGTCAGTGA
GAGTCCGACTATCGGACCTTAAGGGTCCGACAGTCGGACAAGTGACAGGTTGGCTTGGGT
TGGATTCCAGGGGGAGTCCGACTCTCGGACATGAGGAGTCCGATAGTCGGACACTCCCTG
TGACTGAAGACCTGCCCTTCCAGGCAAGGTCCGAGGGTCGGACAATAATGGTCCGACAGT
CGGACCCAGTCTGTTGTAGGGAACTACTAGGCCATGCTAAGTGATGAACATGAGATAATT
GCGACATAAAT
>CL1Contig291 (483-51.6-24922)
TTGGCCTCTCCTTACTCATTTTGTTGGAATTGGAGTGGAGAGGCTTGGAGGCTTGAGGAA
GAAGAGAGGCTTGGAGGCTTGGAGGAGGAGGTCCGCCGGAGCAGCTCGCCGGAGCTCCGC
CCCGTCGCCGGAGTTCGCCGGAGTGTGCTCTAGAGGTTAGCATACTAATCCCCCTCCATT
CCCTCTTGTTTTGGGTGCTATTCCCTCAAGCCCTAATCCTCCTAAGGGTTCATTGAAGGT
GTTGGAAGTGGCTAGGAGCTTGCCGGAGGAGTGCTAGCTCGCCGGAAGTGTCAAGCTCGC
CGGAGACGGAAGGGGGCTCGCCGGAAGTGAAGCCGAAGCTTGGAGGAGCTCCGTTTTCGT
CGGCACAAGCTAGGTAGGGTTTCTCCTACCTTCATTGAGCAAGATTGTATCTCTAATAGC
TTGTAGGAACCGGATTTTGGCCATTGAGGCCCTTGATTTGTGGAATGTGTCATTGGATTA
GAA
>CL1Contig341 (678-34.8-23616)
CCACACAAACCTAGGGCTTAGGTTTGAGCGCCCTACACTTAGGTCTACACGGACCTATCG
TTGACCACAAGGGGAGGATTTGCCTAACCCGTAAGGCTTCCCTTAGACTTAACATCAAGC
AATTAGAGTGATTAGATGAGTGTATATGAGTGTTCATTTAGTGCTTCTCGCATCCCCCGA
ACATCGGCATTCAACTCATGTTTCATTAACACCTCTCATTGGCCTTAGAGACAGGTGTCC
GAGTCGGACACTCGAGGTGTCCGAGTCGGACACAAGTCCTCGGCTCCTGTTTTGTTCGAG
CTATGCAGGTCCGAGTCGGACCTGCAGGGTTCGGACAAAACAGGGATCTCGCCCCCTGCC
CTGTCCGAGTCGGACACATGTAGAGTCCGAGTCGGACAAAACAGGGACTTCGTCCCTCAC
CTCTGCTGCGCGTGTCCGAGTCGGACACATGGTGTCCGAGTCGGACACCTGGAGCTTCCC
ACTCCTCCGAACTTGCTGTTCTTGCCTCTAAACTTGGGGCTTTTAGCCCAAATCCGTCCC
ATATCATCAACAACACTCAATGGGGGCACCCTAGGCCACACCCAACACCATTACACTCCC
CAAATTGGGGTTTTGATGAGATTAAGCCCTAATTAGGTCTAATCCTTCAAACAAAAACAC
AAGGGCCTCCATGGCCAA
>CL1Contig706 (782-28.6-22393)
CCCTTGAATTGTGGAATGTGCTAAAGAACTAGAAACTAGGGTTTGATGGATTTAACCCCA
AATCGGGGAGCTAATGGTTGTTGGGTGAGCCTTAGAGGCCCCATTGAGTGCCTATGTGTC
TATGGAACTTGTTTGGATCATGGGGGAGAAGCTATGAAAAAACTATGGAAAGATTGGTGT
TTGGGTCGAGATTGGGGCAAGCTCCAGGTCAGGAGTCCGACCGTCGGACTCCATGAGTCC
GACAGTCGGACTAGCTCTGGCTGAGGCAGCAGGACGGTCCAGGGAGAGTCCGACTATCGG
ACTCTATGAGTCCGACAGTCGGACTGTCTCTGGAAAAAGGGTGAAGTCGGTCCAGTGAGG
GTCCGACTATCGGACTCTAAGAGTCCGACAGTCGGACAGTGACAGGTTGGCTTAGGGTTG
GATTCCAGGGGGAGTCCGACTATCGGACATGAGGAGTCCGATAGTCGGACTAACCCTGTG
ACTGAAGACCTGCCCTTCCAGGCAAGGTCCGAGGGTCGGACTTTAATAGTCCGACAGTCG
GACCCAGTCTGTTGTAGGGAACTACTAGGCCATGCTAAGTGATGAAAATGAGATGATTTG
CGACATAAATGGGACTTCGCTAATTAATGAACATGGGATAATGCTCCAACTATTAATGAT
GGCTTGGGACCCTTAGTAAATAAGGTGAACCTCCCCATGTGGTCAACGATAGGTCCATGT
AGACCTAAGTGTAGGGCGCTCAACCTAAGCCCTAGGATTGTGTTGATGCCCATCCTCCCA
TG
>CL1Contig577 (987-22.5-22242)
ACTCGACTGGCATCTCAACCCATGTTTCATTGATTAGCGCAGTCCCATTCATGCCATAAT
TCGTCTCATCATTATCAATAGCATGGCCTTGTAGTTCCCTACAACAGACAAGTTCCAATG
GTAGCATCGAACCTTGCCTGGAAGGGCAGGTCTTCAATCACAGAGGCAATTCGACTGTAG
AACTCCCCCTGGAATCCAACCCAGGCCAACCTGTTACTGGGTCGACCATGTGATTCGACC
AAGAGGTCGAATCCCATGCCCGACTCGACTGCAAGTAGTCCCATTCGTGGCTGGTCGGCC
AAGTGGCTCGACTGGTGGGTCGAACGACTTGGTCGACTGCTATCATCGCCTGAGGGTCGG
CCAAGTGATTCGACCGACGCGGCCGAATGACTTGCTCGACTCGACTCGGCTCTCGACTGG
CTGGTCGACGACTCGACTCGACTGATTGGTCGGTGACTCGACTCGACTGGTTGGTCGGCC
AAGTGTTTCGACTTGGGGGTCGAAAGACGTGGTCGACTGAAGCGTTCGACTAGCGCGATT
CAAATTCGTTACGCGTCCCTTCGTCTTCCCCTTCGTTGTGCGATTCGACTAGGGTTCCAG
GCCCTTGGTTTCATCCCCAAACTTCCCAGATTTGCGCTAGGGCTTTGCCCTCGCTTCCTT
AGCATCACAACGAAATCAAGGCACTCAATGGGGCCTCTAAGGCTCACCCAACAACCATTA
ACTCCCCATTTTGGGGTTTATGCGAAACCCTAACTTCTATTCCACACGACGGCAACAATG
GGCCTCCATGGCCAAAACCGGCGATCAACGAGGCCTCCATGGCCAAAAATCAAACCTAAC
AAGCTTTCAAGGGGCGGTCAAGGCGAGGGTGTGTAGGAGATAACCCTACCTCGACGAACG
ACCGGCGACGAGGGGGTGCCTTCCTCCGCGGCTCAACTCCGACGGCCTGGGCGTTGGACG
ACGCCTCTCTCTCCTTCCCGCCTGGTG
>CL1Contig8 (497-44.6-22175)
GAGTTGAGCCCCCTTGGCTCATTTTGTTGGAATTGGAGGCTTGAGAGAAGAGAGGGCTTG
GAGGAGAAGAAGGCTTGGAGGCTTGGAGAGGAGGTCGCCGGAGCAGCTCGCCGGAGCTCC
GCCCGTCGCCGGAGATCGCCGGAGAGACTCCTAGTGGTTAGTGCACCTCCCTTCCTCATC
TCCCTTGTGTTTTCCTTGATCTCCCCTCAAGCCCTAAGCATTTCTTGGGTCTCTTGAAGG
TGTAGGAGGTCCAAGGAGGTGTGTGGAAGCTTGTAGCTCGCCGGAGACGAAAGAGCTCGC
CGGAGAGGAGACCGGAAGCTTGTGGGAGCTCCATTTCGTCGGCAACAAGCTAGGTAGGGT
TTCTCCTACCTTCATGGATCATGTTTGCACTCTTGTAGCTAAATAGGAGCCGGATTTTGG
CCATTGAGGCCCTTGATTTGTGGATTGTGATAATGGAATAGAAACTAGGGTTTGAAGGAT
TAAACCCCAAATCGGGG
>CL1Contig18 (914-24.0-21942)
CCGGAGTTTTAAAAGCATACGTACACATTCGGGTTTTGGTATATTCTCAAGCAAGGCCTA
TATTTGAAAGCGTCGTGTCCGCAATCATAAGCACCACTCGTACGTTATTAAATAATAATC
CGAATTCACATGGGGAGGGTTCGACCTTAATCACGAAGGTTCCCTTAAACTCTACAACCG
TAGTTGGAGTATTGATTCACGTTTCCGCTTTTAACGAAGTTCCATTCGAGTCCCTTAAAT
CCTCATTACTTAACCCTTAGGGCAACATGTAGTTCCTCACAACAGTCGGGGTCCGACGGT
CGGGCTCCTGGAGCCGACTATCGAATCCCGGCTGGAGAGGCAGGTCTTCAGTCCAGGGGA
ATCCAACCCTTCGCTGCCCGTAGAGGTCTAAGCCTTTATGCATTAATCTGCCAGTATTCG
ACGTCGAATCCAAGGATTCGTCGTCGAATTGGCTTCCATTCGTCGTCGACATGAGTTGAT
TCGACGACGAATTCTCAAACTGGGACTTACTGAAATTATCCAGACAATATTCGTCGTCGA
ATCCTTGAGATTCGGCGTCGAATATTGCGGACTGTAACTCTGGGATTTCACTGTCCAGGA
TTTCGACGTCGAAACCCTTGGTTTCGTCGTCGAAACCTGATGCCTGGAAGGGGTCAAGTT
ACTGTCCCAGGTTTCGGCGTCGACTGAGACTTTTCGGCGTCGAATCTGGGAGGATTCGAC
GGCGAATCAAAGGGCTCGACGACGAAACCTGATACCTGCACTTTGCCCATTTTACTGTCT
CCAGATTCGTCGACTAATCCACATTTTCGTCGTCGAATTGTGTAGAATTCGACGGCGAAA
ATGGCAAGTTCGACGTCGAACTGGAGCTCTGCGGAACTGTTCTTCGTGTTCTTGAGCGAG
GGTTTTTACCCCAC
>CL1Contig199 (906-23.4-21232)
TCAGGGAACTCTCCCAAGATCCCTCCAACTACAGGCCCTAAGTCCATACCATCCCTACAT
TAAGCATCAACAGTCCGACTGTCGGACCTAAGGTGTCCGACAGTCGGACCCTCTCAGTCC
AACCCTCGGCCCCCTTCCAGGGAGAGTCCGACTGTCGGACCTATGATGTCCGACAGTCGG
ACACTCTCTGTCCAACCTGGAGCCTCCCACCAGACAGAGTCCGACAGTCGGACTCATGCT
GTCCGACTGTCGGACTGCTGACCTGGAGCAGTCCGAGTTCTTGCGAACTCCACTCAAAAC
TCGACCCAAAAATTCCATAGGGCCTTGCTTTCTTCCCCCATGGTCTCAAATCATCACTAG
GCACTCAATGGGGCCTCTAAGGCTCACCCAACAACCACTAGCTCCCCATTTAGGGGTTTA
TGCAAGTATAAACCTAGATTTCTAATCCACTAGCTAAGAACTTCAAAAACTCAAGAATCA
ACAACATGCATGCACCATTGAGGCTCCAAATAGGGACATAGAGGAAACCCTACCTTGCTT
GAAGCTCCCTAGCTCGAAAATGAGCTCCCTCCAAGCTTCTACCACCTTCAAACTCCTTCT
TGAAGCTCCTAACACCAAGAACAAGCAAGAACTATCATCCTCCATGAGCCACCTTCTTCA
AATCCGAGAATGGCACAAGACAAAGCTAGGAATAGGGACTTACTAGTGATGGAGAAGAAG
CTCCAGCAGCTCCTTGGCCCACCACAAGCTCCTAGCAAGCTCCTAGCACCTCCAAGCTCC
AAGCCTCCACCTTGGACCTCCAAGCCCTAGCTCTCCTCCTCCAAGAGCTTTCCTCCTCTC
CAAGCTAGCACAAGGGTGGGGAACTGCATCTTGCTCGGGTCGCTCTCGGGCAGGTTGTCC
GGGTCG
>CL1Contig600 (658-32.0-21055)
TCCGACGGTCGGACACTCACTGGTCCCAACCTGATGCTCGGCCAGAGCCTGTCCGACTGT
CGGACAAAGCGTGTCCGACGGTCGGACAAGCGACCTGATACATGCTCCCAAGCTCGACCA
AAACTCCATTTTTCCCTAGTTTTTTCATAGCTTCTCCCCCATGATCCAAACAAGTTCCAT
TAGCATATAGGCACTCAATGGGGCCTCTAAGGCTCACCCAACAACCACTAGCTCCCCAAT
TAGGGGTTTAATCCATCAAACCCTAGTTTCTATTCCTTTAGCACAATCCACAAATCAAGG
GCCTCAATGGCCAAAATCCGGTTCCTACAAGCTATTAGAGATACAATCTTGCTCAATGAA
GGTAGGAGAAACCCTACCTAGCTTGTGCCGACGAAAACGGAGCTCCTCCAAGCTTTGGGC
TTCTCTCCGGCGAGCCCTTTTGTCTCCGGCGAGCTACAAGCCTCCACACACTCTCCTTGG
ACCTCCTACACCTTCAAGAGACCCAAGAAACACTTAGGGCTTGAGGGGAGATCAAGGAAA
TACAAAGGAGATGAGGAAATGGAGGTGCACTAACCTCTAGGAGTCTCTCCGGCGAGCCTC
CGGCGACGGGCGGAGCTCCGGCGAGCTGCTCCGGCGACCTCCCCCCCCAAACCTCTCC
>CL1Contig675 (536-37.1-19896)
TATGAAAAAAACTAGGGAAAAATGGAGATTTGGGTCGAGCTGGGAGCATGTATCAGGTCG
GTTGTCCGACCGTCGGACACGAATTGTCCGACAGTCGGACCGGCTCTGGCCGTGGTGTCA
GGTTGGACCAGTGAGTGTCCGACCGTCGGACACGAAGTGTCCGACAGTCGGACACCCACA
GGTTTGGCGAGAGGGAGTTCCAGGGGGAGTCCGACCGTCGGACATGTAATGTCCGACAGT
CGGACAGTGTCAGGTTGGTCTGGGTTGGATTCCAGTGGGGGTCCGACCGTCGGACACGGA
TTGTCCGACAGTCGGACTACTGCTGTGCATGAAGACCTGCCCTTCCAGGTGAGGTTTGAT
GCTCCATCGGATCTCGTCTGTTGTAGGGAACTACAAGGCCATGCTAAGTGAATAATGATG
AGCTAATAAACGCTATGAATGGAACTTCGCTAATAGTAAAGAACATGGGATAATGCTCCA
ACTATAATTGATGGTTTTTGGGATCCTTAGTGAATAAGGCATACCTCCCCATGTGG
>CL1Contig300 (854-22.5-19242)
CCAAACCCCCACCCGCACCTTGTCTCTCGCGCGTGCCCTAGGAGGAGAAGCCCCCGCCGC
CGCCGTCGCCGTCGCCAGCAGCTGGAACGGCCGAGGCTTGGCTGGAGCTCGAGCTCGCGT
GCGCAAGGGAGGCCTGGAGGAAGCAAGGAGGTCGTCGGGAAGAAGAGAAGCGCGGCGTCG
TCAGGCCGCCGGAGTCGAGCGTGGAGGAGGAGCCCTCGTCGCCAGTCGATCGTTGAGGTA
GGGTTATCTCCTACACACCCTCGTCTTGATCGCACCTTGCAAGCTAGATAGGTTTGCTTC
TTGGCCATGAAGGCCTTTGATCTTCGGTTTTGGCCATGGAGGCCCATTCTTGTCGCCGTC
GAATGGAATAGATATTAGGGTTTCGCATAAACCCCAAAATGGGGAGTTAATGGTTGTTGG
GTGAGCCTTAGAGGCCCCATTGAGTGCCTTGATCTTGTTGTGATGCTAAGGGAGAACGAG
GGCTAAGCCTTGGCGTGAATCTGGGGAAGTTTGGGAAGAAAACAAGGGCCTGGAACCCTG
GTCGAGTCGTGCGAACGAACGGGAAGACGAAGGGACGCTTAACGAATTCGAACCCCGCTA
GTCGAATACTTCAGTCGACCACGTCTTTCGACCCCCAAGTCGAAACACTTGATCGACCAA
TCAGTCGAGTCGAGATGATCGACCCATGAGTCGAGTCGAGGCGATCGACCCATCAGTCGA
GAGTCGAGTCGTCGAACCAGCAGTCGAGAGTCGAGTCGAGTCGAGCAAGTCATTCGGCCG
CGTCGGTCGAATCACTTGGCCGACCCCCAGTCGAACGCTTTGGTCGACCAAGTCGTTCGA
CCCACCAGTCGAGC
>CL1Contig544 (449-39.0-17506)
CCACTCGAGTCTCCCAATCTAGCCTTAAGGTCTTCATCCATCTCATCCCTTAGCCACATG
CTTGCTCTCATTCATTAGAGGAGCCTCGAGGGCATCACTCTTCACCACCATCACCTTGGA
GTGGGGGTCAAGACCGCACCCATCTCCGTGGCTTTCATCTCTCATAGCCACTAGTGACCG
GCCACGCAATGGGGCACTGGCCACTCGGAGCCTCTCATCCATCCCGAGGGAGGATGGGGC
TACTCATACAACCTAGGGCTTAGGTTCAATCCGCTTTGCGTAGGTCTATGGACCTATCGT
TTGCCATTTGGGGAAGGTTCAACCTTAGTTTCCAAAGTTTCCTTAGGCTCAACGATACTA
CCCGGTATCGGAGTTTAATTGTGGTATTTAGTTGTGTATTAGTGTCCCAACAATTCCCCA
TATAAGCCTTAGAATTCCCCCACACAAGC
>CL1Contig356 (518-33.7-17463)
GGCCGGTCACTAGTGACTATGAGAGACTAAAGTCACGGAGATGGGTGCAGCCTTGACCCC
CATCCCAAGAAGACGGTGATGAAGAGGGATGCCCGGGTGGCTCCTCTAAATTGAATAAGA
GCAAGCATGTGGCTAAGGGATGAGATGAAAGAAGACCTTAAGGCACGGAAAGGAGACTTG
AGTGGCAGTACGTAGCTCTCCCGAAAGGGAATGAAAGCACACGGCTCAAGTCAGGACGAC
AGTCGTAGCTCCCCCGGCAGGGGATGACAGCACACGGTCCGTGGAGGGCAGTCGTAGCTC
CCCTTTTTAGGGATGATAGCACACGCTCCACACAGCCACATAACTATTAAGGGACGGCAG
TCGTAGCTCCCCTTTTTAGGGATGATAGCACACGGTCCTAGCTCACGGGATGAAGTAGTG
ACACGAGTTAATGATTTCCGGAATGCGCTCGGGGGCTAGCTACCCTCAAAATGAGGCATG
TCCGTACTCTACTATGTACCGTAGGGTACCATTAGGGA
>CL1Contig410 (852-19.1-16292)
GAGTATGGGTTAAATGCGAGATATGGGGATAATGTGAGACACTTAATAAACACTCAAATG
AACATTGAATTGCACTCCAACTAAAATGGTTGTAGAGTCTTAAGGGAAGCCTTACGGGTT
AGGCTAATCCTCCCCATGTGGTCAACGATAGGTCCATGTAGACCTAAGAGTAGGGCGCTA
AAACCTAAGCCCTAGGTTTGTGTTGAAGCCCATCCTCCTACGGGACGGATGAGAGGCTCC
TGAGTGGCCCGTGCCCTATCATGTGGCCGGCTACTAGTGACTATGAGGGACATAAGTCAC
GGCGATGGGTGCGGCCATGACCCCCATCCCAAGAAGGTGGTGATGATGAGTGATGCCCCA
AAAGAGAGGCTCCTCTAAACGAATAAGAGCAAGCATGTGGCTAAGGAAATGAGATGAGGA
AGACCTTAAGGCAAGGAAAGGGGACTTGAGTGGCAGTCTGTAGCTCTCCCTTCGGGGGTA
CGAAGCACACGGCTCAAGTCAGGACGTCAGTTTGTAGCTCCTCCGGCAGGAGAGAAGCAC
ACGGTCCTTGGACGACAGTTTGTAGCTCCCCCGGCAGGGGATGACAGCACACGGTCCGTG
GAGGTCGGTTCGTAGCTCCCCTTTTTAGGGATGATAGCACACGCTCCACATAGCCACATA
GCTAATTAAGGACGACAGTTCGTAGCTCCCCTTTTAAGGGATGAAAGCACACGGTCCTAG
CTCATGAGATGCAGTAGAGACACATGGTAGTGTAGCTCTTCCCTTTGGAACGAAGCTACT
ACCAAGGATGGATATGATGATTTCCGGGATGCGCTCGGGGACTAGCTACCCCCAACTTGA
CGCATGACCGTA
>CL1Contig189 (642-24.9-16005)
TCGGATTATTCAGGTACGAGCCCCTCAGGGGATCCCTGACTGGTCCGAGTCTGAGAGTCC
GACCTCGGACTAACATGGGTCCGAGCTCGGACCATGTCAGTCCGAGCTCGGACCAGTGCA
GATTCAGGCTGGGTCTGGGGACTTCCATGCTTAATAACAAAGGTTAAATGGGGGATTGTG
TGGCATACTAAAACACATGAATACACAACAATTACACACCAATAAACTCCGATACCGGGA
AGTATCGTAGAGTCTAAGGAAACCTTAGAGATTAAGGTTGAACCTTCCCCAATGGTGAAC
GATAGGTCCATAGACCTACGCAAGCGGTTGCACCTAAGCCCTAGGATGGTTGTGTAGCCC
CATCCTCCCTCGGGATGGATGAGAGGCTCCGAGTGGCCAGTGCCCCATTGTGTGGCCGGT
CACTAGTGGCTATGAGAGATAAAAGCCACGGAGATGGGTGCGGCCTTGACCCCCATCCCA
AGGAGATGGTGATGAAGAGTGACGCCCTTGAGGCTCCTCTAAAGATTGAGAGCAAGCTTG
TGGCTAAGGAAAGAGGAAAAAGGGAAGACCTTAAGGCAAGGAAAGAGGGACTTGAGTGAC
AGTCTGACGCTCAGCAGAGCTCACGGCTCAAGTCAGGACGAC
>CL1Contig653 (703-22.2-15600)
AGGGGTAGATGGGCTACAACACAACTCCCTAGGGCTTGGGAATAACATTCGCATAGGCCT
ACTGGATCCCTCGACTCGACCATCGACCGCCAGTTCCACAATATGCTGGTCGACCAGGCC
ACACGACTCGTTGGTCGGAGGCCCGACTCGACTGGTGTTCAACCCTTGGTCGTTGATTAG
CGCAGTCCCATTCGTCCCATAGTTCGTTTCATCTATCTCGAATAGCATGGCCTTGTAGTT
CCCTACAACAGACAAGATTCGATGGGGGTCGAACCTCGACTGGAAGGGCAGGTCTTCAAT
CACAGGAGTAGCTCGACCTTCGAACTCCCCCTGGAATCCAACCCAGACCAACCGGTTACT
GGCCGACCATGTGATTCGACCAAGAGGTCGAATCCCATGCCCGACTCGACTGCATAAAGT
TCCATTCGTTGCTGGTCGGCCAAGTGGCTCGACTGGTGGGTCGAACGACTTGGTCGACAG
CTATCATCGACCGAGGGGTCGGCCAAGTGATTCGACCGACGCGGCCGAATGACTTGCTCG
ACTCGACTCGACTCTCGACTGCTGGTTCGACGACTCGACTCTCGACTGATGGGTCGATCA
TCTCGACTCGACTGATTGGTCGATCAAGTGTTTCGACTTGGGGGTCGAAAGACGTGGTCG
ACTGAAGTATTCGACTAGCGGGGTTCGAAACCGTACGCGACCC
>CL1Contig158 (684-22.8-15576)
ACAGGCTCAGACTAACCCATCCCAACTTCCAGGCAGAGTCCGACTGTCGGACATATGTTG
TCCGACGGTCGGACAGCCTCAGCCCAACCTGACACAAAAACTGACCGTGTCCGACTGTCG
GACAAGAGTTGTCCGACGGTCGGACAGAGGACCTGGAGCTGTTCTTCAAGCTCCGAACCT
CCTTCAAACTTCCCCCAAAAATTCACTAGGGCTCAGCCCTTGCTCCACACGATCTCAAGT
CACTTCTAGGCACTTAATGGGGCCTCTAAGGCTCACCCAACATCCACTAACTCCCCATTT
AGGGGTTTATGCAAGTATAAACCTAAAATCTATTCCAATGGCTAAAAACTTCAAATGATC
AAGAACACACAACATGCATGCCACATGGGGCTCCAAATAGGGACATAGAAGGAAAAACCC
TACCTGATCTTGAGGCTAGAAACTCAGGGAAAACTCCCTCCTTGCTGCTACCACCTTCAA
AGCTTCTCTTGAAGGCCCTAGACACCACAAATCACCAAAACCATCAACCCTCAAGAAGGG
CTTCTCTCAAATCCGAGAATGCAAGGGAAGGATAGAGGCTTAGACACCTTACCTAGGCAA
TGGAGAGCCTCCAGCAGCTCCCTAGCACCTCCAAGCTCCAAGCTCCCTCCTTGGACCTCC
AAACCTAGCTCCTTCCTCCAAGAG
>CL1Contig702 (863-17.8-15370)
AAACTTGTTTGGATCATGGGGGAGAAGCTATGAAAAAACTAGGGAAAAATGGAGGTTTTC
GTCGAGATTGGAGCAAGTATCAGGTCGGGAGTCCGACAGTCGGACTGGCTCTGGCCGTGG
TGTCAGGTTGGACCAGTGAGTGTCCGACCGTCGGACCCAAAGTCGGACACCCACAGGTTT
GGCGAGAGGGAGTTCCAGGGGGAGTCCGACCGTCGGACAGTGTCAGGTTGGTCTGGGTTG
GATTCCAGTGGGGGTCCGACCGTCGGACACGGATTGTCCGACAGTCGGACTGCTGCTGTG
CTTGAAGACCTGCCCTTCCAGGTGAGGTCTGATGCTACCATCGGATCTTGTCTGTTGTAG
GGAACTACAAGGCCATGCTAATGGATAATGATGAGATAGTATACGCTATGAATGGAACTT
CGCTAATAGTAATGAACATGGGATAATGCTCCAACTATCTATGATGGTTTTGGGACCCTT
AGTGAATAAGGCGAACCTCCCCATGTGGTCAACGATAGGTCCATGTAGACCTAAGTGTAG
GGCGCTCAACCTAAGCCCTAGGTTTGTGTTATAGCCCATCCTCCTACGGGACGGATGAGA
GGCTCCAGAGTGGCCGTGCCCTATCATGTGGCCGGTCACTAGTGACTATGAGAGACTAAA
GTCACGGAGATGGGTGCGGCCTCGACCCCCATCCCAAGAAGACGGTGATGAAGAGGGATG
CCCGGGTGGCTCCTCTAAGTTGAATAAGAGCAAGCATGTGGCTAAGGGGATGAGATGATG
AAGACCTTAAGGCAAGGAAAGGGGACTTGAGTGGCAGTCGTAGCTCTCCCTCCGGGGAAT
GAAAGCACACGGCTCAGGTCAGG
>CL1Contig408 (463-32.8-15185)
TGGGGGTTCTTAATTACATTCTAATGACGACAATGAACCCTCCCGTTAATTCAAATGCAC
GATATAAAAGTCTAAGGGAAGCCTTACGGGTTAGGCTAAATCCTCCCCATGTGGTCAACG
ATAGGTCCATGTAGACCTAAGTGTAGGGCGCTCAACCTAAGCCCTAGGATTGTGTTGATG
CCCATCCTCCCACGGGACGGATGAGAGGCTCCTGAGTGGCCCGTGCCCTATCATGTGGCC
GGTCACTAGTGACTATGAGAGACTAAAGTCACGGAGATGGGTGCGGCCTTGACCCCCATC
CCAAGAAGACGGTGATGAAGAGGGATGCCCGGGTGGCTCCTCTATTAAATAAGAGCAAGC
ATGTGGCTAAGTAATGGAACGGATGAAGACCTTAAGGCAGGATTGGGAGACTTGAGTGGC
AGTTTGACGCTCAGTGGAGCTCACGGCTCAAGTCAGGACAACA
>CL1Contig686 (721-20.7-14960)
GGACATTACATGTCCGACGGTCGGACTCCCCCTGGAACTCCCTCTCGCCAAACCTGTGGG
TGTCCGACTATCGGACACTTCGTGTCCGACGGTCGGACAAGCGACCTGATACATGCTCCC
AGCTCGACCCAAATCTCCATTTTTCCCTAGTTTTTTTCATAGCTTCTCCCCCATGATCCA
AACAAGTTCCATTAGCATTTAGGCACTCAATGGGGCCTCTAAGGCTCACCCAACAACCAC
TAGCTCCCCAATTAGGGGTTTAATCATGCAAACCCTAATTTCTATTCCATTAACACATTC
ACCAAATCAAAGGCCTCCATGGCCAAAATCCGATTCCTACTAGCTACTAGGGGGACAAGC
AAGGCATGGATGAGTAGGAGAAACCCTACCTTGCTCAAATCCGGCGAAAACGGAGCCTCC
TCTAGCTTCTAGCTCTCCTCCGGCGAGCTCCTTCCTTCTCCGGCGAGCCTCTTGCTTCCT
CCTCACTTCCTTGGTCCTCCAACACCTTCACACAACCCTTAAGAGGATTAGGGCTTGAGG
GGGAACCAAACAAACACAAGGGGAAGGAGATGGGAGGGTGTACCAACCTCTTGGAGGTCC
TCCGGCGATCTCCGGCGAGCTGGCGGAGCTCCGGCGAGCTGCTCCGGCGAGGCCCTCCTC
CACTCCTTCTTCTCTTCTCCCTTGGCTCTCCTTCCACCTCTCCAAGCCAACAAACGAGCT
A
>CL1Contig498 (706-20.6-14513)
GAGCTAAGTGAAGCTCGCTGGAGACGAGCTAGGAGCAAGGAGACCCCTCCCCACCGCCGG
ATTTCACTGAGGTAGGGTTTCTCCTACACCCACTACCTTGCTTGTCCCCTTGGATGCTAG
ATAGGACCTTGGTTTTGGCCATGGAGGCCCCTTGTGTTGATGGATGCTAATGGATTAGAA
CTTAGGGTTTGCATGATTAAACCCCTAAAATGGGGAGCTAGTGGTTGTTGGGTGAGCCTT
AGAGGCCCCATTAAGTGCCTATGAATGTATGGAACACATATGGAGCTTGGGGAGGAAGAT
ATGAAAAAATGGGGAAGAGAGGAAGAAGGGTCGCGAGAGGCAACCCCGCAACATACCAGC
AGTCCGACCGTCGGACTCCAGGAGTCCGACAGTCGGACAACCACAGATTTCGCGAGGAAG
AAGGGCCAGGGAGGGTCCGACCGTCGGACTCTATGAGTCCGATAGTCGGACATTTTCCTG
GTACGTGAGGGTTGGATTCCAGAGAGGGTCCGACCGTCGGACTCTAAGAGTCCGATAGTC
GGACTCCCCCTGGACTGAAGGCCTGTCTCTCCAGTGAGGGTCCGATAGTCGGACTCTGAG
AGTCCGACAGTCGGACTCTGACTGTTGTGGGACGAGAAGGGGAGGCCCTCTTGGGCTATT
AAACGCGGATCATGGGATATAATTGGAACCTCTCTAAATCATGAAC
>CL1Contig622 (719-19.9-14340)
AGTGGAGGAAATGAGCTCATTTGCTCATTTGAGACTTGGAGAGCTTGGAGGCTTGAGAGA
AGAGAAGGCTTGGAGGAGAAGAAGGCTTGGAGGAGGAGGGTCGCCGGAGTAGCTCGCCGG
AGCTCCGCCCGTCGCCGGAGTTCGCCGGAGAGGCTCCTAGAGGTTAGTACACCCTCCATT
CCTCATCTCCCTTGTGGTTTCCTTGATCTCCCCTCAAGCCCTAAGTGTTCTATGGGCCAT
TTGAAGGTGTTGAAGGAGGTCTAAGAGGTGTGTGGAAGCTTGTGGCTCGCCGGAGACGGA
AGAGCTCGCCGGAGAGGTGATCGGTAGCCACGTGGGAGCTCCATTTCGTCGGCAACAAGC
TAGGTAGGGTTCCTCCTACCTCCATTGATCATGATTGTTCTCCTTTAGCTAAATAGGAAG
TGGTTTTGGCCATGGAGGCCCTTTTGTGTTGGTTTGAAGGATTAGACCTAATTAGGGCTT
AATCTTGTCAAAACCCCAAATTGGGGAGTGTAATGGTGTTGGGTGTGGCCTAGGGTGCCC
CCATTGAGTGTTGTGGATGAATGTCAGTGATATGGGACGGATTTGGGCTTAAAGCCCCTT
GTTTTCGTGGAAAAATCAGCAAGTTCGGAGGAGTGGGAAGCTCCAGGTGTCCGACTCGGA
CACCATGTGTCCGACTCGGACACGCGCAGCAGAGGTAAGGGACGAAGTCCCTGTTTTGT
>CL1Contig572 (408-34.0-13883)
ATAAGTCACGGTGATGGGTGCGGCCATGACCCCCATCCCAAGAAGTTGGTGGTGATGAGG
GATGCCCCAATGTGAGGCCCCTCATGGAAAGAGCAAGCATGTGGCTAAGGAATGGGATAG
AGGAAGACCTTAAGGCAAGGAAAAAGGACTTGAGCGACAGTATGTAGCCCTTCCTACGGG
TTTGAGGCACACGGCTCGAAGTCGGGACGTCAGTTTGTAGCCCCTCCGGCAGGAGCGAGG
CACACGGTCCTTGGACGACAGTTTGTAGCCCCTCCGGCAGGAGTTGAGGCACACGGTCCG
TGGATGTCAGTTTGTAGCCCTCCCTATGGGATTGAGGCACACGATCCACATAGCCACATA
GCTAAATGCGGACGACAGTTTGAAGCTTCCCCTAAAGGGGTTGAAGCT
>CL1Contig320 (523-25.6-13412)
TGGGGGCATCTAAGCCTCACCCAACACGCATTACACTCCCCGATTTGGGGTTTTGATGAG
ATTTAACCCTAATTAGGTCTAATCTTTCAATTCAAACCACAAGGGCCTCAATGGCCAAAA
CCACACCCTATCTAGCTCAAGGAGCTCAATCAAGGTCAATAGAGGTAGGAGAAACCCTAC
CTTGCTTGTAGCCGACGAGTTGGAGCTCCCACACGGCCTCGATCACCTCTCCGGCGAGCT
CTTTCGTCTCCGGCGAGCCACAAGCTTCCACTTCACCTCTTGGACCTTCTACACCTTCAA
TGGAACCCTTGAATGGATTAGGGCTTGGGAGGGAAGCAACCAAACCAAAGGGGAATGGAG
GGGGATAGCACACTAACCTCAACAAGCTTCTCCGGCGATCTCCGGCGGCCTTCCGGCGGA
GCTCCGGCGAGGTGCTTCCTCCAACTCCTCCAAGCTCCTCTCTTCTTCTTCCTTCTCCAA
GCCAAAGCCTCCAAATGCCAAAGGTGGGGCTAACCCTTCTACT
>CL1Contig521 (365-36.6-13372)
TAGGATAAGAGGAATTTACCGGAACGGGCCGTTACAAAGGGAACCTTAGGAAATAAGGTT
GAACCTTTCCCAAACGGTGAATTTAGGTCCATAGACCTACGTAATGCGGTGGAACCTAAG
CCCTAGGATTGTGAAGTCCCATCCTCCCTCGGGACGGATGAGAGACTCTGAGTGGCCAGT
GCCCCGTCGTGTGGCCGGTCACTGTGACTATGAGAGAATCAAGTCACGAAGTTGGGAGCG
GTCTTGACCCCCACTTCAAGGAGATGGTGAAAAGAGAATGATGTGAGATGGAATCATGAC
TTGTGAATGCAGTTACAACTGCACCTCCTTCCTGGGGATAGGGAAGGGAGGATGATCATC
TGTGA
>CL1Contig657 (435-30.7-13333)
CTAATCCTTCAAACAAACACACAAGGGCCTCCATGGCCAAAACCACTTCCTATTTAGCTA
GAGGAGGACAATCATGATCAATGGAGGTAGGAGAAACCCTACCTAGCTTGTTGCCGACGA
AATGGAGCTCCCACGCGGCTTCGATCACCTCTCCGGCGAGCTCTTCCGTCTCCGGCGAGC
CACAAGCTTCCACACCACACTTGGACCTCCTCCAACACCTTCAATGGACCCTTAGATGGA
TTAGGGCTTGGGAGGAAATCAACCAAACCAAAGGGGAATGGAGGGGGATAGCACACTAAC
CTCACAAGCTTCTCCGGCGGTCTCCGGCGGCCTTCCGGCGGAGCTCCGGCGAGGTGCTTC
CTCCAACTCCTCCAAGCTCCTCTCTTCTTCTTCCTTCTCCAAGCCAACAAGCCTCCAAGC
CAAAGGTGGGCTAAA
>CL1Contig640 (511-26.0-13265)
TATAAGGAGTTAGCCCCACCTTTGGTTCATTTGGAGGCTTTGGTTGGCTTGGAAGAGGAG
AAGGAAGGAGGAGAGGAAGGCTTGGAGAGTGGAGGAAGCACCTCGCCGGAGCTCCGCCGG
AAGGCCGCCGGAGATCGCCGGAGAAGCTTGTTGAGGTTAGTGTGCTACCCCTATCCATTC
CCCTTTGGTTTGGTTGCTTCCCTCCCAAGCCCTAATCCATCCAAGGGTTCCATTGAAGGT
GTAGAAGGTCCAAGAGGTGAAGGTGAAGCTTGTGGCTCGCCGGAGACGGGAGAGCTCGCC
GGAGAGGGGAACGGAAGCTAGAGGAAGCTCCAACTCGTCGGCAACAAGCTAGGTAGGGTT
TCTCCTACCTCCATTGACCTTGATTGAGCTCCTTGAGCTAAATAGGAAGTGGTTTTGGCC
ATGGAGGCCCTTGTGTTTTGGTTTGAAGGATTAGACCAATTAGGGCTAAAATCTTGCTAA
AACCCCAAATCGGGGAGTGTAATGCGTGTTG
>CL1Contig413 (549-24.1-13222)
AGTACGGGTCCCGCCCATACACCCTCAAATCCGGCTCTATGGCCTTCCCAAACCACCAAT
GACACTCAATGGGGCCTCTAAGGCTCACCCAACACCCATTAGACTCCCCTTTTTGGGGTT
TATGCAAATCAAACCCTAGATTTCTATTCCAATCTCAACATCAAACCAAGGGCCTCCATG
GCCTAAAATCAATCCTATCTAGCTACAAGGGACATTCAAGGCATGCAATGAGTAGGAGAA
ACCCTACCTTGCAAATCCAAGCCGAATCCGACGACCTCCTCGCGTCTCCGGCGATCTAGC
TCTTCTCCGGCGAGCCTCTACACCTCCAAGAACCTTCCAATGCCCAAAAACAAGAGTTAG
GGCTTGAGAGGGGGCTCCAAAACACAAGGGAACACTTAAGAGGATGGAGGACCTACCTCT
TGACCCACTCCGGCGAAGATCCGATGATCTCCGGCGACTTGGCGGCTCTCCGGCGAGCTG
CTCCGGCGAGGGCCTCCACTCCACTCCTCCAAGCTCTCCTTCTTCTTCCTTCCCCCCCAA
ATGAGCCAA
>CL1Contig512 (569-23.0-13098)
AGCAAGGAAGGAGTTTTCCCTGAGATTCTAGCCTCAAGATCAGGTAGGGTTCTTCCTTCT
TTGTCCCTATTTGGAGCCCCATGTGGCATGCATGTTGCTAGTTCTTGATGCTTTGAAGTT
TTTAGCCATTGGATTAGATTCTAGGTTAATGCTTGCATAAACCCCTAAATGGGGAGCTAG
TGGGTGTTGGGTGAGCCTTAGAGGCCCCATTGAGTGCCTAGTAGTGACTTGAGTTCGTGG
GGAGCAAGATCTAAGCCCCCATGAATTTTTGGTGGAAGATTGAAGGAAGTTCGGAGGAAG
AACTGCAGCTCCAGGTCCTCTGTCCGACCGTCGGACAGCTCTTGTCCGACAGTCGGACAC
GGCCAGTTTTGGAGTCGGGTTGGGGCTGAGGCTGTCCGACCGTCGGACAACATATGTCCG
ACAGTCGGACTCTGTCTGGAAATTTGGGCAGGTTGATCTGAGCCTGTCCGACTGTCGGAC
AACTTGAGTCCGACAGTCGGACTTCCCCTGGACTGGGGGTTGGCTGGGAAGCTAATAGAG
GTATTTGGGTTTTGGGATTTTTAAGCCCT
>CL1Contig178 (564-23.2-13079)
ACACAAGTTGTCCGACAGTCGGACAGGCTCAGAAAGTCCTGTCCAACCTTCCAGACTGAG
TCCGACTGTCGGACATATGTTGTCCGACGGTCGGACAGCCTCTGCCCCCAACCCGACTCC
TAACTGGTCGTGTCCGACTGTCGGACAAGAGCTGTCCGACGGTCGGACAGAGGACCTGGA
GCTGCAGTTCATCCTCCGAACTTCACTCAATCTTTCCCCAAAAATTCATGGGGGCTTAGA
TCTTGCTCCCCACGAACTCAAGTCACTTCTAGGCACTTAATGGGGCCTCTAAGGCTCACC
CAACATCCACTAACTCCCCATTTAGGGGTTTATGCAAGTAAAATCCTAAGATCTATTCCA
ATGGCTAAAAACTTCAAGAATCAAGAACACACAACATGCATGCCTCTTGGGGCTCCAAAT
AGGGACATAGAAGGAAAACCCTACCTTGATCTTGAGGCTAGAACTCAGGGAAAGCTCCCT
CCTTGCTGCTACCACCTTCAAAGCTTCTCTTGGAGCTCCTAGCACCAACAATGGTTGCAA
ACCATCAACACCCACCATGGGTTT
>CL1Contig38 (544-23.7-12884)
AGGTGTCCGACTCAGACGACCCCCGTCCGACTCGAACACCTGCAGCCCAGGTCTATTAAA
GGGAATGTTATATGCGATAAAGAGGCTAATTGGGGGTTCATAAAACACTCTTATACACAC
ATGAACACACTAATGAACATACATTCACACTCCAACACCGAGAAGGGTTGTAGAGTCTAA
GGGAACCCCTAGTGTGTGATGCAAACCTCCCATAAATGAACGTTAGGTCCATGTAGACCA
ACGAGAGTGGTTTCTCCTATGCCCTAGGATTGTGTTTAGCCCCTTCCTCCCTTGTGGCGG
ATGAGAGGCTCCGAGTGGCCTTGGTTCCTTGAGAGCCGGTCACTAGTGGCTATGAGAGAT
AAAAGCCACGGAGATGGGTGCGGCTTTGACCCCCATCCCAAGGAGATGGTGATGAAGAGT
GACGCCCTTGAGGCTCCTCTAAGATATGAGAGCAAGCGTGTGGCTAAGGAAAGGGAAAAA
GGGAAGACCTTAAGGCAAGAGAGGGACTTGAGCGGCAGTTTGATGCCCCATTGAGAGGCT
CACG
>CL1Contig191 (634-20.2-12776)
CCTAGGAGCTCAAGTGAAGGTTTGGAGAGCAAGGGAAGGAGAAGAGAGGAGGGCTTGGAG
GAGTTCGCCGGAGCAGCCGCCGGAGCTCCGCCGGAGCTCGCCGGAGACGCCGGTGCCTTG
CCGGAGGTCCTTGTGAGGTAAGCATGGCTCCTACCCTCTTCCCCCTTGTGTTGTGTGGTC
TTTCCTCTAGCCCTAATCCCATTGTTGGGCCATTGGAAGGTGCTTGGAGACCTAAGGAGC
CCTTGGAAGGAAGTGAAGCTCGCCGGAGCTAGGTCAAGCTCGCCGGAGACGAGCTAGGAG
CAAGGAGACCCATCCCCTTCGCCGGATTTCGCTGAGGTAGGGTTTCTCCTACACAAACTA
CCTTGCTTGTCCCCTTGGATGCTAGATAGGACTTGGATTTTGGCCATGGAGGCCCCTTGT
GTTGATGCTTGATAATGGACTAGAACTTAGGGTTTTGCATGTTTAAACCCCAAATCGGGG
AGCTAGTGGTTGTTGGGTGAGCCTTAGAGGCCCCATTGAGTGCCATGTGATGATATGTGC
TTGGGTGGATCAAGGGCAAAGCCCCCACGAATTTTTGGTTGAGGATAGAAGGGAGTTCGC
GAGGAACTCGGGCTGCTCCAGATCAGCAGTCCGA
>CL1Contig535 (503-24.8-12470)
GGGTCCGACAATCGGACTGACTCTGGAGTGAAGACCTGCCCTTCCAGGCAAGGTCCGATA
GTCGGACTCCAGGAGTCCGACAGTCGGACCCAGTCTGTTGTGGGGAACTACATGTCACGC
TGAGGGCTAACGAACGAGAACTAAGGGACATGAATGGGACTTCGCTAAAACATGAAATCG
AATGATTGCTCCAACTATTAATGGTGGTTTATGGGAACCTTAGTGAACAAGGTAATCCTC
CCCATGTGATCAACGTTAGGTCCATGTAGACCTAAGTGTAAGGCGCTCTACCTAAGCCCT
AGGTTGTGTTGTAGCCCATCCTCCCACGGGACGGATGAGAGGCTCCTGAGTGGCCCGTGC
CCCATTTGTGGCCGGTCACTAGTGACTATGAGAGACGAAAGTCACGGAGATGGGTGCGGC
CTTGACCCCCATCCCAAGAAGATGGTGATGATGAGTGATGCCCTTGAGGCTCCTCTAAGG
ATAAGAGCAAGCATGTGGCTAAG
>CL1Contig361 (537-23.1-12386)
GTTATCATTAATAACGTACAAGTGGCATTTGTAAACGTGTACGTGATGCTTCCGAATAAA
TAATGTGATTGAGAATACGCCAAGAACCCGAATACGTACGTATGTCTTTGAAACTCCGGT
ATTTCCTAAAAGCCGTAGAGTATTAAGATGAAGGATGAGATGTCCCACGACTACGTACGA
ATACCGTTAGGTCTTTAAGGACCAACGTGAGAGATCGTTCTTATCCTAAGCCCTAGGAGT
GTTTAGCCCCAATCCCCCTTGTGGTGGTTGAGAGGCTCTTGAGTGGCGTTGGCCCCTTGT
GTGGCCAGCCACTAGTGGCTATGAGAGAGGGCAGCCACGGAGTTGGGTGCGGCATTGACC
CCCACTCCAAGGAGTTGTGGTGAAGAGTGAGGCCCAATTGAGGCCCCTCATGGAAAGAGC
AAGCATGTGGCTAAGGAAAGGGATAGAGGAAGACCTTAAGGCAAGGAAAAAGGACTTGAG
CGACAGTATGTAGCCCTTCCTACGGGTTTGAGGCACACGGCTCGAAGTCGGGACGTC
>CL1Contig613 (507-24.2-12255)
TAATCCCACTTCTCCCAAACCGACCCCAAGGCCTCCAAGCCCCTCCCATTCACTTCCAAA
ACACATATGGGGGTTCTAAAACATCATACAACATCAATAAACTCCCCATTTGGGGTTCAT
GCAAGTATTAACCTAGAATCTAATCCAATGGCTAAAAACTTCAAAGCATCAAGAACTATC
AACATGCATGCCACATGGGGCTCCAAATAGGGACAAAGAAGGAAGAACCCTACCTGATCT
TGAGGCTAGAATCTCAGGGAAACCTCCCTCCTTGCTTCCACCACCTTCAAAACCCTTGTT
GAAGCACCTAATCACCAAGAACAACCAAAAACCATCACCATCCATGGTCCATCTCCTTCA
AATCCGAGAATAGCACAAAACACAGCTAGGATTTGGGACTTACTTGTGATAGGGAGGAAG
CTCCAGCAGCTCCTAGCTCCCTCCAAGCTCTACCCAAGCTCCAAGCTCCCTCCAAGCTCC
TTCTCCTTCCTTGGAGCTCCAAAGCCC
>CL1Contig558 (598-20.5-12230)
CCCATGTTCCAAACAAGTTCCAATAGCATATAGGCACTCAATGGGGCCTCTAAGGCTCAC
CCAACAACCACTAGCTCCCCAATTTGGGGTTTAAACCTTCAAACCCTAGTTTCTATTCCA
ACATCACATTCCACAAATCAAGGGCCTCAATGGCCAAAATCCGGCTCCTATTTAGCTACT
AGAGTACAAGCATGATCCATGAAGGTAGGAGAAACCCTACCTAGCTTGTTGCCGACGAAA
TGGAGCTCCCGCGTAGCTTCCGATCACTTCTCCGGCGAGCTCTTCCGTCTCCGGCGAGCC
ACAAGCTTCCACACACCTCTAGACCTCCTTCAACACCTTCAAATGACCCATAGAACACTT
AGGGCTTGAGGGGAGATCAAGGAAAACACAAAGGGGATGAGGAAGGGAGGTGCACTAACC
ACTAGGAGTCTCTCCGGCGATCTCCGGCGACGGGCGGAGCTCCGGCGAGCTGCTCCGGCG
ACCCTCCTCCTCCAAGCCTCCAAGCTCTCTTCTTCCTCTCCTCCAAGCCTCTCCTCTTCC
AAAACCAACAAAATGAGCCAAGGGGGCTCAACTCCTTCCACTCCACTCCTTATATAAG
>CL1Contig543 (333-36.4-12121)
ATGGCTTTACAAATATATGAATATGCATGATCATGAACTCTAACCTTGCTTGTTATAGAG
TCTTAGGCAGCCTTAGAGATTAAGGCCAACCTCCCCATGGGATTTATGATAGGTCCATGT
AGACCTACGGTTGTGATATTTCACCTATGCCCTAGGATGTTGTGTAAGCCCCATTCTCCC
CCGGGATGGATGGAAGGCTCTGAGTGGCCAGTGCCCCGTTGTGTGGCCGGTCATTGGTGG
CAAAGAGAGATGAATGCCACGGAGATGGGTGCGGTCTTGACCCCCACTCCAAGGTGTTGT
GGTGGTGAAAGGGAAGTCCAATATGGATTCCCA
>CL1Contig58 (579-20.7-11958)
AAGGACCAAGTCACTGGCCCAGGTTTCGACGGTGAAACACTTGGTTTCGTCGACGAAACC
TGATACCTGGGAATGGGTCAAGTTACTGTCCCAGGTTTCGACGTCGACTAAAGCTTTTCG
GCGTCGAATCTGGGAAGATTCGACGACGAATCAAAGGGCTCGACGACGAAACCTGATACC
TGCACTTTGCCCATTTTACTGTTTCCCAGTTCGTCGACGAGACCGCATTTTCGTCGTCGA
ATTGGGTAGAATTCGACGGCGAAAATGGCGATTCGACGTCGAACTGGAGCCTCCGCGGCT
GTTCTTCGTGTTCTTGAGTACGGGTCCCGCCCATACACCCTCAAATCCGGCTCTATGGCC
TTCCCAAACCACCAATAACACTCAATGGGGCCTCTAAGGCTCACCCAACATCCATTAGAC
TCCCCATTTGGGGTTTATGCAAATCCAAACCCTAGATTTCTAGTCCAAATCCTTACATCA
AACCAAGGGCCTCCATGGCCAATAATCAAGTCCTAGCTAGCTACAAGGGACATTCAAGGC
ATGCAATGAGTAGGAGAAACCCTACCTCGCCAATCCAAG
>CL1Contig507 (559-21.1-11780)
TTCCCTTCCCAGGAAGGAGGTGTAGTCATAGCTACAACCACAAGTCCTACTCTATCTCAC
ATCAAACCTCATCACATCTCCTTGAAGTGGGGGTCAAGACCGCTCCCAACTTCGTGGCTT
GAATCTCTCATAGCCACTAGTGACCGGCCACACAATGGGGCACTGGCCACACCGGGCCTC
TCATCCGTCCCGAGGGAGGATGGGGCTACACACACAACCTAGGGCTTAGGTTAAGAACGA
TCTCTCACGTTGGTCCTCAAAGACCTAACGGTATTCGTGCGTAGTCGTGTGACATCGCCT
CTTTCATTTCAATACTCTACGGCTTTTAGGAAACACCGGAGTTTAAAAGACATTCATGCA
TATTCGGGCTTTTGACTCGTTCTGTAATGTACCCTTTACTCGAGCATCAAGTTCACATTC
ATTAGTTCCACTTGTACGTTATTAGATTAAAATCCGCACTTTTCCATGGGAAGGGATTCG
ACCTTATCATTAAGGTTCCCTCAAGTTCCTTGCTTAAACCTTAGGGCAACGTGGAGTTCC
TCACAACAGTCGAGGTCCG
>CL1Contig433 (356-33.0-11731)
CATCCCAAGGGAGAATGGGGCTTACACAACACCTAGGGCTTAGGTGAAACATCTCAACCT
GAGGTCTACATGGACCTATCACGCATCCCATGGGGAGGTTGGCCTTAATCTCTAAGGCTT
GCCTAAGACTCTATATCATGCAATTAGAGTTCTTGTATTTGTATGTATGAGTGTTTATTT
TAGTGCTTCACGCATCCCCAACCAATCGGCATTTCAACATGTTCATTATCAACCCTTACT
GGGCCTGGGTACCAGGTGTCCGAGTCGGACCCTAAGGGTGTCCGAGTCGGACACTGTACC
TGCAACCCTCTGTTTTGTTCGAGAAGTGCTTGTCCGAATCGGACAGGCATTGCTCG
>CL1Contig704 (623-18.5-11530)
CTTCCTCTGAGATTCTAACCTCAAGCAAGGTAGGGTTTCCTCTATGTCCCTAATGGTGTC
TCAAAGTGCATGCATGTTGTGGGTTTTCTAGTATTTGAAGTTCTTGCCTAATGGATTAGA
CATTAGGGTTAATCTTGCATAAACCCTTGAAATGGGGAGCTAGTGGTTGTTGGGTGAGCC
TTAGAGGCCCCATTGAGTGCCTAGTGATGATTTGAGACCATGGGGGAAGAAAGCAAGGCC
CTATGGAATTTTTGGGACGAGTTTTGAGTGAAGATCGCAAGAACACGGACTGCTCCAGGT
CAGCAGTCCGACAGTCGGACAACATGAGTCCGACTGTCGGACTCTGCCTGGAAGGGAAGG
CTCCAGGTTGGACAGAGATTGTCCGACTGTCGGACATCTTGAGTCCGACAGTCGGACTCT
CCCTGGATGAGGGGGCCGAGGGTTGGACAGGGAGTGTCCGACTGTCGGACACCTTGGGTC
CGACAGTCGGACTGCTGATGCTTTAGGCAATGGTATTTTGGGCCTAGGGCTTGTGCATGG
AGGGATCTGGGGAGGGTCCCTTGACCTTGTTAGGATCTCATAGTAGATGCCGGATGGGGT
CGTGGGTACGCCGTGGGTTGGTG
>CL1Contig490 (801-14.2-11407)
GAATCTGGGAAGATTCGACGACGACTAAAAGGGCTCGACGGCGAAACCTGATACCTGCAA
CTTGCCCATTTTACTGTTTCCCAGTTCGTCGACGAGACCGTATTTTCGTCGTCGAATTAG
CTAGAATTCGACGGCGAAAACAACGATTCGTCGTCGAACTGGAGCCTCCGCGGCTGTTCT
TCGTGTTCTTGAGTACGGGACTCGCCCATACACCATCCAAACCGGCTCTAAGGCCTTCCC
AATCACTGATAATCATCCACAACACTCAATGGGGGCACCCTAGGCCTCACCCAACACCAT
TACACTCCCCAATTAGGGGTTTAATCCTTGAAACCCTAGTTCTAATCCAATAGCACATTC
CACAAAACAAGGGCCTCCATGGCCAAATCCGGATCCTATTTAGCTATTAGGGTACATTCA
TGATCAATGGAGGTAGGAGGAACCCTACCTAGCTTGTTGCCGACGAAAAGGGGCTCCCAC
ACGACCTCGATCACCTCTCCGGCGAGCTCAAGCTTCCACACCACACTTGGACCTCCTCCA
ACACCTTCAATGGACCCTTAGATGGATTAGGGCTTGGGAGGAAAGCAACCAAACCAAAGG
GGAAGGAGAGGGGATAGCACACTAACCTCAACAAGCTTCTCCGGCGATCTCCGGCGGCCT
TCCGGCGGAGCTCCGGCGAGGTGCTTCCTCCACTCCTCCAAGCTCCTCTCCTCCTTCCTT
CTCTTCCTCCAAGCCAAAGCCTCCAAGCCAAAGGTGGCTAAAACTCTTCTACTCCACCCT
TTTATTGAAGGGATGGGGGTA
>CL1Contig108 (625-18.1-11324)
CAAGGTTTGGAAACCCTAGTCGAGGCGTTGAAAACGAAAGAAAACGAAGGGACAGTTAGC
GTTGTTCGACCGTGCCAGTCGAGCACTTGAGTCGACCACGACTTTCGACTCCCTAGTCGA
AAGCCTTGGTCGACCCCAACCGGTCGAAGCGCCCTAGTCGAGCATGCCCTTCGACTCACC
CAGTCGAAGGACATGATCGACTCGATCAGTCGAGGCACCCCAGTCGAGCATGTCATTCGA
CTCACCCAGTCGAAGGACATGATCGACCCAGTCAGTCGAGAGGTTCAGTCGAGCAAGTCA
TTCGACTCAAGTCAGTCGAATCACTTGGCCGACTCCTCAGTCGAAGACAGCCGTCGACCA
AGTCATTCGACCCCCCAGTCGAGTCACTTGGCCGACTAGCTACACAGGGGTCGAGTAAGT
AGTCGAGTACTAATAGTCGAGCATGGGATTCGACCGCCTGGTCGAATCACATGGCCGACA
CAGGGATGGATCCAGGCCAGAAACTGTGAGTATAAAACCAGTCGAGCTGGGCCTTCGACC
AGGGGTCGAGTGGCCTGTTCGACCAGTAAATTAAGGGGCTGGTTGTCGATGGTTGTGCAA
TAGGGTCCTGTAGACCTACGCGAAT
>CL1Contig515 (553-20.0-11085)
CCGTTGACCACATGGGGAGGTATGCCTTATTCACTAAGGATCCCAAAAATCATCAATTAT
AGTTGGAGCATTATCCCATGTTCTTTATCATTAGCGAAGTTCCATTCACAACGTTTATTA
TCTCATCATTATCCGTTTAGCATGGCCTTGTAGTTCCCTACAACAGACGAGGTCCGATGG
AACATCAAACCCCACCTGGAAGGGCTGGTCCTCATGCACAGCAGTAGTCCGACTGTCGGA
CAATCCGTGTCCGACAGTCGGACTCCCACTGGAATCCGACCCAGGCCAACCTGACACTGT
CCGACGGTCGGACATTACTTGTCCGACTGTCGGACTCCCCCTGGAACTCCCTCTCGCCAA
AACCCGTGGGTGTCCGACTGTCGGACAACAAGTGTCCGACGGTCGGACACTCACTGGTCC
AACCTGTCACCTCGGCCAGTGCCTGTCCGACTGTCGGACAATGCATGTCCGACGGTCGGA
CAAGCGACCTGATGCTTGCCTCCAACTCGACCCAAATCTCCATTTTTCCCTAGTTTTTTC
ATAGCTTCTCCCC
>CL1Contig40 (640-16.9-10827)
GGTCCGACTTCTGCAGAGAGGCCTCGGACCCTGATAGTCCGAGCTCGGACCCATGTGGTC
CGAGTCGGACCATCTCAGTCCGAGCCACCTGGGAAACCTCTGTCCGAGCCAAATCCCAAA
GTCCGACCTCGGACCATGAAAGTCCGAACTCGGACCAAGTCAGTCCGAGCTCGGACCAGT
GCTGATTCTGGCTGGGGCTGGGGGCTTCCAAGCTTGATAATAAAGGATAAATGGGGGATC
GTGTGGCATACTAAAACACGTGAATACACAACAATTACACATCAAATAAACTCCGATACC
GGGTAGTATCGTTGAGCCTAAGGAAACCTTAGAAACTAAGGTTGAACCTTCCCCAATGGT
GAACGATAGGTCCATAGACCTACGCAATGCGGTTGAACCTAAGCCCTAGGTTGTGTGTGT
AGCCCCATTCTCCCTCGGGATGGATGAGAGGCTCCGAGTGGCCAGTGCCCCATTGTGTGG
CCGGTCACTAGTGGCTATGAGAGATGAAAGCCACGGAGATGGGTGCGGTCTTGACCCCCA
CTCCAAGGTGTGGTGGTGAAAGGGAAAGTCCAATATGGATTTCCCCAAGTAAAGAGCGAG
CATGTGGCTAAAGGGATGAGATGGATGAAGACCTTAAGCA
>CL1Contig471 (779-13.4-10411)
CTCACCCGGCCTTCACCCTGACTTGTCCGAGTCGGACACCCAAGGTGTCCGAGTCGGAAA
AAACAGGGATTACTTCCCTCGCCTCTGCCTCGTGTGTCCGAGTCGGACACATGGTGTCCG
AGTCGGACACCTGGAGCTTTCAACTCCTCCGTTCTTTGTGATTTTCCCACGAAAAATTGG
GGCTTCTAGCCCAAATCCATCCCAAATCATCCTCATGCATCAACAACACTCAATGGGGGC
TTCCTAAGCCTTCCCAACAACCATTACACTCCCCAATTTGGGGTTTTAACATGAATTAGC
CCTAATTAGGTCTAATCCTCCATTCAAACACAATAGGGCCTCCATGGCCAAAATCACATC
CTATCTAGCATCAAGGGGACAAGCAAGGTGGCTATTGTGTAGGAGAAACCCTACCTTGCG
AAATCCGACGAAATGGAGCTTCCTCCTTGCTCCGATCTCCTCTCCGGCGAGCTTGAGCAC
TTCCGGCGAGCTTCAACTCTTCCGGCAAGCTCCTAGCCTCTTCCAACACCTTCAATGGAC
CCTTAGGAGGATTAGGGTTTGAGGAAAGATCATCCAAACCAAGAGGGGATGAGAGGGGAT
AGCACACTAACCTCTAGGACTCACTCCGGCGATCTCCGGCGGCCTTCCGGCGGAGCTCCG
GCGAGATGCTTCTCCTCCACTCTCCAAGCCACTCCTCCTTCTTCCTTTCTCCTCCAAACC
AACAAATGAGCCAAAGGTGGGCTCAAGCCTTCCACTCCTCCTCTTATATAAAAGAGGTG
>CL1Contig223 (1173-8.7-10216)
CGCCGTCGAAGCGAGGAGCGCCGGAGCCGTGCTGAGAGCAAGAAACGTCCCCAACCGCCG
GATCCTTGTCGAGGTAGGGTTTCTCCTACATGAACTCCGCCTTGATCGTCCCTTACAAGC
TAGATAGGTCCGGATTTTTGGCCATGGAGGCTGCCGTTTTGGCCGGTTTTTGGGAATAGA
AATTAGGGTTTTGCATGAACCCCAAAATGGGGAGTTAATGGTTGTTGGGTGAGCCTTAGA
GGCCCCATTGAGTGCCTTGAGATGCGTTGTGATGGCAAGGAACGAGGGCAAAGCCCCTTC
GCAAATTTTGGGATGCCTGGGAGTAAGAACGAAGGTCTGGAACGAGTCGAAGCGATGAAA
ACGAGGGCAAGGGAAAAGACAGTCCGCGCTAGTCGACCGCGCTAGTCGAGCGCCTTAGTC
GACCAAGTCCTTCGACTCCCCGGTCGAAGGGCATGGCCGACTCAATCAGTCGATGTCGAC
CAAGTCCTTCGACTCCCCGGTCGAAGGGCATGGCCGACTCAATCAGTCGAAGTCGACCAA
GTCATTCGACTCCCCGGTCGAATCACGTGGCCGACTAACTGCAAGTGGTCGAGTACAGTA
GTCGAGCATGTCATTCGACCTCCTGGTCGAATCACATGGCCGACACTGTTGGGTGAATTC
CAGGCCAAGGACAGTGAACATTTATCCAGTCGAGCATGCCCTTCGACCACCTGGTCGAGT
GGCCGGTTCGACCCAGTATTAAAGGGGTAATTTAACCATGGTCATGCGATAGGATCCTTT
AGACCTATGAGAACGATTTCTCCTAAGCCCTAGGAGGTGTGTTTAGCCCATCCGCCCTTG
TGGTGGATAAGAGGCTCTTGAGTGGCCCGTGCCCCATTGTGTGGCCGGTCACTAGTGGCT
ATGAGAGATGAAAGCCACGGAGATGGGTGCGGCCTTGACCCCCACTCCAAGGTGTTGAGG
TGATGAGGGAAGCCCCAAATTGGGCTCCTCACATAAAGAGCAAGCATGTGGCTAAGAGAT
GAGATGGATGAAGACCTTAAGGCAAGGAAAGGAGACTTGAGTGGCAGTACGTAGCTCTCC
CTATTGGGAATGAAAGCACACGGTCCAAGGAGGTCGGTTCATAGCTCCCCTTTTTAGGTA
TGATAGCACACGCTCCACGTAGCCACATAGCCA
>CL1Contig236 (435-22.8-9939)
TCGGACATATGTTGTCCGACAGTCGGACTGCCTCAGTCCAACCTGACCCAAAAACTGACA
GAGTCCGACTGTCGGACAAGGGTTGTCCGACGGTCGGACAGCTGACCTGGAGCTGCAGTT
TTTCCCTCCGAACTTCCTTCAAAGCTCCACCAAAAATTCATGGGGGCTTTGCTCTTGCTC
CCCACGAACTCAAGTCACAACTAGGCACTCAATGGGGCCTCTAAGGCTCACCCAACAACC
ACTAGCTCCCCATTTAGGGGTTTATGCAAGTATAAACCTAGATTTCTAATCCATTAGCCA
AGAACTTCAAATACTCAAGAACTCACAACATGCATGCACTTTGGGACACCAAATAGGGAC
ATAGAGGAAAACCCTACCTTGCTTGATGCTAGCAAACTCGTGGATGAGCTCCCTCCAAGC
TTCCACACCCTCCAA
>CL1Contig492 (437-22.7-9909)
CCATTGTGTGGTCGGTCACTAGTGGCTATGGGAGATGAAAGCCACGGAGACGGGTGCGGC
CTTGACCCCCACTCCAAGGTGTTGTGGTGAAAGGGAAAGTCCAAATTGGATTCCCAAATA
AAGAGCAAGCATGTGGCTAAGGGATGAGATGGAAGAAGACCTTAAGGCAAGGAAAGGAGA
CTTGAGTGGCAGTACGTAGCTCTCCCGATAGGGAATGAAAGCACACGGCTCAAGTCAGGA
CGACAGTTCGTAGCTCCCCCGGCAGGGGATGACAGCACACGGTCCGTGGAGGGCAGTTCG
TAGCTCCCCCGAAAGGGGATGATAGCACACGCTCCACATAGCCACATAGCTAATTAAGGA
CGACAGTTCGTAGCTCCCCTTTAAGGGATGAAAGCACACGGTCCTAGCTCACGAGATGCA
GTAGAAACACACGGATG
>CL1Contig319 (513-18.1-9289)
CCAAAATGCCCCCAACTCCTTATAAAAGAAGTGGAGTGGAAGAGTTGAGCCACCCTTGGC
TCATTTTGTTGGAAGTGAAGCTTGGAGAAGAAGGAGGAGTGGCTTGGAGGAGAGGAGGAG
TAGCATCTCGCCGGAGCTCCGCCGGAAGGCCGCCGGAGACCGCCGGAGTGTGTGCTAGAG
GTTAGTATGCTATCCCCCTCCATTCCCTCTTGATTTGGGTGCTATTTCCTCAAGCCCTAA
TCCTCCTAAGGGTTCATTGAAGGTGTTGGAAGTGGCTAGGAGCTTGCCGGAGGAGTGGTA
GCTCGCCGGAAGTGTCAAGCTCGCCGGAGACGGAAGGGGCTCGCCGGAAGTGAAGCTAGA
AGCTTGGAGGAGCTCCATTTTCGTCGGTTTGAGTGAGGTAGGGTTCCTCCTACACACCTA
CACCATGCTTGTACTCTAGTAGCTAAATAGGAGCCGGATTTTGGCCATGGAGGCCCTTGA
TTTGTGGAATGTGATAAAGGATTAGAAACTAGG
>CL1Contig703 (365-25.2-9193)
AATTGAAGGTGGGAGAGCTTGAGAGCCAAAGGAAGGAGAAGAGGAGGAGCACCACCTCGC
CGGAGCTTCGCCGGAGCTCGCCGGAGACGCCGGATCGTCGCCGGAGGCCATTGTGAGGTA
GGCATTGCCCCCTATCCACTTTGCCCTTGTGTTTGGAGGTCTTTTCTCTAGCCCTAATCC
CTCCATTGGGTGTTGGAAGGTGCTAGGAGATCAAGGGAGCTCTTGGAAGGAAGTGTAGCT
CGCCGGAGCTAGGTCAAGCTCGCCGGAGACGAGCTAGGAGCAAGGAGACCCGTCCCCTTC
GCCGGATTTCGCTGAGGTAGGGTTTCTCCTACACCCACTACTTTGCTTGTCCCCTTGGAT
GCTAG
>CL1Contig370 (476-19.3-9190)
AGTATCGTGGAGTCTAAGGGAACCTTAGGAAATAAGGTTGAACCTTTCCCCAACGGTGAA
TTTAGGTCCATAGACCTACGGAATGCGGTGGAACCTAAGCCCTAGGTTTGTGTTGAAGCC
CATCCTCCTACGGGACGGATGAGAGGCTCCTGAGTGGCCCGTGCCCTATCATGTGGCCGG
CTACTAGTGACTATGAGGGACATAAGTCACGGTGATGGGTGCGGCCTCGACCCCCATCCC
AAGAAGTTGGTGAAGAAGAGTGATGCCCCATCTGAGGCTCCTCTAAGCAAATAAGAGCAA
GCATGTGGCTAAGGGATGAGATAGAGGAAGACCTTAAGGCAAGGAAAAAGGACTTGAGCG
ACAGTATGTAGCCCTTCCTACGGGTTTGAGGGACGTCAGTTTGTAGCCCCTCCGGCAGGA
GCGAGGCACACGATCCTTGGACGACAGTTTGTAGCCCCTCCGGCAGGAGTTGAGGC
>CL1Contig463 (524-17.4-9110)
AAGGCCTTGCCCTCTTCCCCCATGGTCTCAAATCATCACTAGGCACTCAATGGGGCCTCT
AAGGCTCACCCAACAACCACTAGCTCCCCATTTCAAGGGTTTATGCAAGATTAGCCCTAA
TGTCTAGTCCAATAAGCAAGAACTTCAAACACAAGCAAACCCACAACATGCATGCACTTT
GAGGCACCATTAGGGACATAGAGGAAAACCCTACCTTGCTTGAAGCTCCCTAGCTCGAGG
ATGAGCTCCCTCCAAGCTTCTACCACCTTCAAACTCCTTCTTGAAGCTCCTAACACCAAG
AACAAGCAAAACCCTCAACTTCCATGGCCCCTCTTCTACAAATCCGAGAATAGCATCAAG
AGAGACTAGGAATGGGGACTTACAAGGGATGGAGAAGAAGCTCCAGCAGCTCCTTGGCCC
TCCACAAGCTCCTAGCAAGCTCCTAGCACCTCCTCCCACCTTGGACCTCCAAGCCCTAGC
TCCTTCCTCCAAGAGCTTTCCTTCTCCTCCAAGCTAGCAAAGTG
>CL1Contig646 (554-16.4-9088)
TGGAAGGGCAGGTCTTCAATCACAGAGTGAGTCCGACTATCGGACTCTTCATGTCCGAGA
GTCGGACTCCCCCTGGAATCCAACCCCAAGCCAACCTGTAGCTGTCCGACTGTCGGACTC
TTAGAGTCCGACGGTCGGACTCTCCCTGGAACTTCCATCTCGCCAAACCTGTGGATGTCC
GACTGTCGGACTCATAGAGTCCGACGGTCGGACACTCACTGGACCGTCCTGCTGCCTCGG
CCAGAGCCAGTCCGACTGTCGGACTCATGGAGTCCGACGGTCGGACTCCTGACCTGGAGC
TTGCCCCAATCTCGACCCAAACACCAATCTTTCCCAAATTTTTTCATACTTCCATCCCCA
TGCTCAATGCATGTTCCAATCACATATAGGCACTCAATGGGGCCTCTAAGGCTCACCCAA
CAACCACTAGCTCCCCATTTAGGGGTTTAATCCTTCAAACCCTAGATTCTAGTCCATTAT
CACATTCCACAAATCCAAGGCCTCAATGGCCAAAAGCCAGTCCTACTAGCTCCAAGGGGG
ACAAGCATGGCATG
>CL1Contig290 (488-18.3-8954)
GTCGAGTCGCACGAACAAACGGGAAGTTGAAGAGTCGCGTAACGAGCCGAGTCGCGCCAG
TCGAATACATCAGTCGACCAAGTCTTTCGACCCCCAAGTCGAAACACTTGGCCGACCAAT
CAGTCGAGCCGAGACGACCGACCCATGAGTCGAGTCGAAGAGTCGAGTCGTTGAACCGCA
GTCGTGAGTCGAGGTCGAGTCGAGCAAGTCATTCGGCCGCGTCGGTCGAATCACTTGGCC
GACCCCTCGGTCGATGATAGCTGTCGACCAAGTCGTTCGACCCACCAGTCGAGCCACTTG
GCCGACCAGCCACGAAAGGGACTTTATGCAGTCGAGTCGGGCATGGGATTCGACCTCTTG
GTCGGATCACATGGTCGACCCAGTAACAGGTTGGTCTGGGTTGGATTCCAGGGGGAGTTC
GATGGTCGAGCTACTCCTGTGATTGAAGACCTGCCCTTCCAGGCGAGGTTCGATGCCACC
ATTGGAAC
>CL1Contig123 (635-14.0-8909)
AGTCTCTGTCCAACCTGCCACCAATCCAGACAGAGTCTGACTGTCGGACTCAAGCAGTCC
GACGGTCGGACAACTGACCTGGAACTTGCTGTTCTTCACGAACTTCCCTTCAAAGCTCCA
CCAAAAATTCATGGGGGCTTTGCTCTTGCTCCCCACGAACTCAAGTCACCACTAGGCACT
CAATGGGGCCTCTAAGGCTCACCCAACATCCACTAACTCCCCATTTAGGGGTTTATGCAA
GTATAAACCTAAGATCTAATCCATTAGCTAAGAACTTCAAAAACTCAAGAATCAACAACA
TGCATGCCACATGAGGCTCCAAATAGGGACATAGAGGAAAACCCTACCTTGCTTGAGGCT
AGAAATCTCAGAGGAAGCTCCCTCCTAGCTTCTACCACCTTCAAAGCTCCTCTTGAAGCT
CCTAAACACCAAGAACAACCAAGAACCATCAACTTCCATGGGCCATCTTCTTCAAATCCG
AGAATGGCACTAGAGAGGGCTAGGAAAGGGAACTTACTAGTGATGGAGAAGAAGCTCCAG
CAGCTCCTTGGCCCCCAACAAGCCCCTTCCAAGCTCCAAGCTCCTTCTCCTTCCTTGGAG
CTTCCAAGCCCTAGCTCTCCTTCTCCCAAAGCTCT
>CL1Contig625 (383-22.8-8722)
TAGTATCGTAGAGTCTAAGGGAACCTTAGAAATTAAGGTTGAACCTTCCCCAAACGATGG
ATTTAGGTCCATAGACCTACGGAATGCGGTGGAACCTAAGCCCTAGGTTGTGTTGAAGCC
CATCCTCCTACGGGACGGATGAGAGGCTCCTGAGTGGCCCGTGCCCTATCATGTGGCCGG
CCACTAGTGACTATGAGAGATGAAAGTCACGGTGATGGGTGCGGCCTTGACCCCCATCCC
AAGAAGTTGGTGGTGATGAGTGATGCCCCAATGTGAGGCTCCTCTAAATGAATAAGAGCA
AGCATGTGGCTAAGGGATGAGATGGAGGAAGACCTTAAGGCAAGGAAAGGGGACTTGAGC
GACAGTATGTAGCCCTTCCTACG
>CL1Contig619 (466-18.2-8501)
TGATGCCATGTCTAGTTCAAATTACATGTTTTATGGAACAAATTGCGCATGATCACTTTC
CCTAACCCCCACTATAATTGCACAAGGGTTGTTAAACATCAAATATACTTGAGGATGAAT
GCTAAAACCATTTTAAGACGCATACTTGATGTCTTAAACGAACGAAGGGAGTTCTTGGGA
GATGTTTAAGGCGTAAATTCGTGTGCCCTCAATAGCTTATGTTTAAACCTAAATGAGCAT
ACGCATGATATTATACGGATTTCTCATGGGTCGAAATGAATGGGTAACAACGTATAAACC
TATTTTTCCTAAAGGCGCTAACGTGTGAAATACGAACGGAATATGGGATGTGATGATGGC
TTAGGCCTCATGGGTAACTAAGGGTTGGATACCAGAGGAACAGCCGGGCTGCCCCTGGAC
TGAAGACCTGCCTTTCCAGCCGGGATTCGATTGTCATGCTCGAAGA
>CL1Contig516 (518-16.4-8474)
AAACAAACACTCATATATGCTAATACAAAAACTCTAATTGCAATGTTGTAGAGTCTTAGG
TAAGCCTTAGAGATTAAGGCCAACCTCCCCATGGGATTTATGATAGGTCCATGTAGACCT
ACGGATGAGATATTTCACCTAAGCCCTAGGATGTTGTGTAGCCCCATTCTCCCTTGGGAT
GGATGTGAGGCTCTGAGTGGCCAGTGCCCCGTCGTGTGGCCGGTCACTAGTGGCAAAGAG
AGATGAATGCCACGGAGATGGGTGCGGCCTTGACCCCCACTCCAAGGAGATGGTGAAGAG
GATGACCCTCGAGGTCCCTCATTGGAAGAGCAAGCATGTGGCTGAGAGTTGAGATAGAGG
AAGACCTTAAGGCGGGGATGAGACTAGAGTGGCAGTATGTAGCTTCCAGAGAGGAGCACA
CGGCTCTAAGTCCGGACGACAGTTTGTAGCTTCCCATGTGGAGCACACGGTCCAGCGGAC
GACAGTTTGTAGCTTCCCATGTGAAGCACACGGTCCAG
>CL1Contig564 (553-15.3-8461)
GACATTTTCGCCGTCGAATCTGGGAGAATTCGACGTCGAAAAGGTCGGTTCGTCGTCGAA
TCTGGGACCTGCGGACTGTTCTTCGCGTTCTTGAGGGCGGGCCTCGCACCTACACCCTCC
AATCCGGCCTTTAAGCCTCCCAAACCATCAATAACACCCATAGACACTTAATGGGGCCTC
TAAGGCTCACCCAACAACCATTAATCTCCCCATTTTGGGGTTAAAACATGCAAAGCCCTA
ATTTCTAATCCATTATCAAGCATCAACACAAGGGGCCTCCATGGCCAAATCAAAGCCCTA
TCTAGCATCCAAGGGGACAAGCAAGGTAGTTTGAGTAGGAGAAACCCTACCTCAGCGAAA
TCCGGCGAAGGGGATGGGTCTCCTTGCTCCTAGCTCGTCTCCGGCGAGCTTGACCTAGCT
CCGGCGAGCTTCACCTCCTTCCAAAGACTCCTTAGGTCTCCAAGCACCTTCCAATGGCCC
AACAAGGGATTAGGGCTAGAGAAGAGACCACAAAACACAAGGGGAAAGTGGGTAGGGAGC
AATGCCTACCTCA
>CL1Contig22 (539-15.7-8455)
ATGATTTGGAGACCTTGAGAGCTCGCCGGAGGGAGCCCAGCTCGCCGGAAAAGAGGAGGG
CTCGCCGGAGAGGAGGAAGCTCGCCGGAGGAGCTTGGAGTTCGTCGGAATCGACCCGGAC
TTGTGAGGTAGGGTCACTCCTACTCATACTCCACCTTGGATGTCCCCTAATGCTAGTTAG
GATTGGTTTTGGGTCATGGAGACCCCAAATTCTTGTGTGTGGATTGGATTAGAACCTAGG
GATTATCTTGCCCTAAAACCCCAAATGGGGAGATTAATGGTTGTTGGGTGAGCCTTAGAG
GCCCCATTAAGTGTTATTGGGTGTTATTGATGGTTTGGGAGGCCTTAAGGCCGGATTGGA
GGGTGTAGGTGCGAGGCCCGCCCTCAAGAACACGAAGAACAGTCCGCAGGTCCCAGATTC
GACGACGAACAGACCTTTTCGACGTCGAATTCTCCCAGATTCGACGACGAAAGTGACGGG
TCGACGGCGAATCTGGAGACAGTAAAATTGGCAAGTGAAGGTATCGGGTTTTGTCGTCG
>CL1Contig367 (552-15.3-8422)
TTTTAATCCCACTCCTCCCAAACCGACCCCAAGGCCTCCAAGCCCCTCCCATTCACTTCC
AAAACACATATGGGGGTTCTAAAACATCATACAACATCAATAAACTCCCCATTTGGGGTT
CATGCAAGTATAAGCCTAAAATCTAGTCCTTTAGCTCAAAAACTTCAAATATCCAAAAAC
CAACAACATGCATGCAACTTGAGACTCCAAATAGGGACATAGAGGAAAACCCTACCTTGC
TTGATGCTAGCAAACCCAAAGGAAGCTTCCTCCTAGCTTCTACAACCTCCAAGGCTCCTC
TTGAAGCTCCTAGACACCAAGAACAAGCAAGAACCATCAATCTCCATGAGCCACCTTCCT
CAAATCCGAGAATGGCACAAGACAAAACTGGAAATGGGGACTTACTAGGGATGGAGGAGA
AGCTCCAGCAACTCCTTGGTCCACTCCAAGCCTCTAGCAAGCCTCTAGCACCACCTTCCT
CCTTCCTCCAAGCTCTAGCTCCTCTCCTCCAAGAGCTCTCCCTCTCCAAGCTAGCAAGAG
TGGAAAAGAAGC
>CL1Contig334 (431-19.5-8393)
TGATGAGACAAACTATGGCATAAATGGGACTGCGCTAATCAATGAAACATGGGTCGAACA
CCAGTCGAGTGGGGCCTTCGACCAAGGGGTCGAGTGACCTATTCGACCAGTAATTGCGGG
CTGGTTGTGGATGGTTCAACAGTGGGGTCAGGTAGACCTATGCGAATGTTACTCCTAAGC
CCTAGGAAGGTGTGTTGTAGCCCATCTACCCCTGTGGTGGATCAGAGGCTCCAGAGTGGC
CCGTGCCCTATCATGTGGCCGGCTACTAGTGACTATGAGGGACATGAGTCACGGTGATGG
GTGCGGCCTTGACCCCCATCCCATGAAGAGGGAAGTAAGGAGTGATGCCCCATGAGAGGC
TCCTCTAAATGAATAAGAGCAAGCGTGTGGCTAAGGAAAGAGATGGGTGAAGACCTTAAG
GCAGGTTTGAG
>CL1Contig294 (531-15.6-8309)
GAGTCCGACAGTCAGACTAGCTCTGGCTGAGAGAAGAGGTCGGTCCAGTGAGAGTCCGAC
CGTCGGACTCTAAGAGTCCGACAGTCGGACAACGTCAGGTTGGCTAAGGGTTGGATTCCA
GGGGGAGTCCGACTATCGGACACAAGGAGTCCGATAGTCGGACTGACTCTGGATTGAAGA
CCTGCCTTTCCAGGCATGGTCCGATAGTCGGACTCCAGGAGTCCGACAGTCGGACTTTGT
CTGTTGTAAGGAACTACATGCCACTCTGAGGATTAAGGAATGAGGATTAAGAGGCACGAA
TGGAACTTCATTAAAAACATAATCATGGATTATTGCTCCAACTATAAGTGGTGGAATTAA
GGGAACCTTAGTGAATAAGGTCATCCTCCCCTTGTGAACAACGATAGGTCCATGTAGACC
TACGAATAAGGCGCTCTACCTAAGCCCTAGGTTGTGTTTGTAGCCCCATCCTCCCTCGGG
ACGGATGAGAGGCCCCGAGTGGATCGTGCCCCATCAGGTGGCCGGTCACTA
>CL1Contig329 (375-21.9-8196)
GACTCGGACACATGGAATGCAGGGCTGGGTCGCGTGAAGTGCAGGAAAGGGGAAGAAACC
CCTGTTTTGTCCGACTCGGACACCTCGTGTGTCCGACTCGGACAGGTAGGGTGAGATCCC
TGTTTTGTCCGACCTCTGCAGGTCCGACTCGGACCTGCACAGCTCGAACAAAACAGGGAC
TGCAGGACTAGTGTCCGACTCGGACACCTCGTATGTCCGACTCGGACACCTGTCTCTCAG
GCCCAGTAAGGATTGATAATAAACATGGTTAAATGCCGATTGGTTGGGGATGCGTGAAGC
ACTAAAATAAACACTCATTCATACGAATATAAGAACTCTAATTGCATGACATAGAGTCTT
AGGCAAGCCTTAGAG
>CL1Contig429 (648-12.5-8094)
TTTCGACTTCCCGTTCGTACGAAGGTCTCGACCAGGGTTCCAGGCCCTTGTTTTCGTTCC
CAAACTTCCCAGATTTTCGCCAAGTTTTTAGCCCTCGTTCCCCTTAGCATCACCACAAGA
TCAAGGCACTCAATGGGGCCTCTAAGGCTCACCCAACAACCATTAACTCCCCATTTTGGG
GTTTATGCAAAACCCTAGCATCTATTCCATTCGACCAAGGCAAGAATGGGCCTCCGACGG
CCAAAACCGAAGATCTAAGGCCTTCATGGCCAAGAATCAAACCCAACTAGCTTGCAAGGT
GCGGAATCAAGGCGAGGGAAGTAGGAGATAACCCTACCTCAACGGTCGACTGGCGACGAG
GGCGCCTCCTCCGCGCTCGACTCCGGCGGCCTGACGACGCCGCGCTCCTTCTTCTTCCTC
ACGACCTCCTCGCTTCCTCCAGGCCTCCCTTGCGCACGCGAGCTCGAGCTCCAGCCAAGC
CTTGGCCGTTCCAGGCGACGGCGACGGCGGCGGCTCCTTCCTCCTAGGGCACGCGCGCGA
CAGAATGAGGGAGAGGGCTGGGGGCTTTGGATGTGCGGCCGTGAAAAATGAAGTGGGGGT
GGGTTTCCCCCCTCCCTCTCCTCCTTATATAGGGGAGGTGGGTCCACA
>CL1Contig146 (451-17.5-7906)
CCTGTCTGGTCTGACCTATGCAGAACGGACTCAGACCCTGAAAGTCCGAGCTCGGACCAA
AATGGTCCGAGGTCGGACTATTCCAGGTCCGAGCCCTGCAGAAGGTCCCTGTCTGGTCCG
AGTCTGAGGTCCGACCTCGGACTAACATGGGTCCGAGCTCGGACCATGTCAGTCCGAGCT
CGGACCAGTGCAGATTCTGGCTGGGTCTGGGGACTTCCATGCTTAATAACCAAGGTTAAA
TGGGGGATTGTGTGGCATACTAAAACACATGAATACACACCAATCACACACCAATAAACT
CCGATACCGGGAAGTATCGTAGAGTCTAAGGAAACCTTAGAGATTAAGGTTGAACCTTCC
CCAATGGTGAACGATAGGTCCATAGACCTACGCAATGCGGTTGCACCTAAGCCCTAGGTT
GTGTGTGTAGCCCCATCCTCCTTCGGGACGG
>CL1Contig167 (412-18.6-7668)
GGCAGAGTGCAGGTATCAGGTTTCGTCGTCGAGCCTTTTAATTCGCCGTCGAATCTTCCC
AGATTCGACGCCGAAAATGTTTAGTCGACGTCGAAACCTGGGCCAGTAACTTGAGCCTTT
CCCAGCATCAGGTTTCGACGACGAAACCATGGGTTTCGACGTCGAAATCTGGGACAGTGA
AATCCCAAAGTTGCAGGCGATAGTATTCGACGTCGAAACTTATGTATTCGACGACGAATA
TTATCTGGCCAATTTCCAGAACTCCCAGTCCGAGAATTCGTCGTCGAAGGACTTATGTCG
ACGACGAATAGAAGCCAATTCGACGACGAATCCTAGGATTCGACGTCGAATTCTGGCAGA
TTAACAAGGTAAGGCTTGGATCAATTATCTTTCGCTCCAACCCCTTTTATGG
>CL1Contig355 (392-19.1-7492)
CATTGAGTGCCTATATGTTGTTGAAACTGGTTTGGATCATGGGGGAGAAGCTATGAAAAA
ACTAGGGAAAAATGGAGGTTTTGGTCGAGATTGGAGCATGTATCAGGTCGGGAGTCCGAC
CGTCGGACATGAAATGTCCGACAGTCGGACTGGCTCTGGCCGTGGTGTCAGGTTGGACCA
GTGAGTGTCCGACCGTCGGACACCAAGTGTCCGACAGTCGGACACCCACAGGTTTGGCGA
GAGGGAGTTCCAGGGGGAGTCCGACCGTCGGACATGTAATGTCCGACAGTCGGACAGTGT
CAGGTTGGTCTGGGTCGGATTCCAGTGGGAGTCCGACTGTCGGACACGGATTGTCCGACA
GTCGGACTACTGCTGTGCATGAGGAACAGCCC
>CL1Contig685 (420-17.3-7262)
TATGGAACTTGTTTGGATCATGGGGGAGAAGCTATGAAAAAACTATGGAAAAATGGGTGT
TTGGGTCGAGAGATGGAGCAAGCTCCAGGTCAGGAGTCCGACCGTCGGACTCCATGAGTC
CGACAGTCGGACTGACTCTGGCCAAGGCGTCAGGTCGGTCCAGGAGGTGTCCGACCGTCG
GACTCTAAGAGTCCGACAGTCGGACAGCTACTGGTTTGGCGAGGTGGAAGTTCCAGGGAG
AGTCCGACCGTCGGACTCTATGAGTCCGACAGTCGGACAGTGACAGGTTGGCTTGGGTTG
GATTCCAGGGGGAGTCCGACTCTCGGACATGAATAGTCCGATAGTCGGACACGCCCTGTG
ACTGAAGACCTGCCCTTCCAGGCAAGGTCCGAGGGTCGGACTTTAATGGTCCGACAGTCG
>CL1Contig3 (395-18.3-7243)
ACGAGAATAATTAGTCGATGTTCGTTTAAAACCTTGATGAGTTTTCACAACATTTTTCGT
GGGTTTCGGGATGTGATAAAGGCTTAGACCGCTACGGGCAGCGAAGGGTTGGATTCCAGA
GGGACAGTCGGACTGCCCCTGGACTGAAGACCTGCCTTTCCAGCCGGGATTCGATTGTCG
GACTCCAAGAGTACGACGGTCGGACTCCGACTGTTGTGAGGAACTACATGTTGCCCTAAG
GTTTGAGTAACGAGTTAAGGGAACCTTAGTGATTAAGGTCGAACCCTCACCTTGTGAACC
CGAACTATCATTTAATATCGTACAAGGGGTATTTGTGAAGGCGATCACGATGTTTCCGAA
TAAAGAGTATGATCGAGAATACACCAAACCTGAGT
>CL1Contig485 (370-19.5-7202)
TCGTTTAAAACCCCGATGAGCTTTTCATGACGTTTTTCGTGGGTTTTTGGGATGTGATGA
AGGCTTAGGCCTCATGGGTAACTAAGGGTTGGATACCAGAGGGACAGCCGGGCTGCCCCT
GGACTGAAGACCTGCCTCTCCAGCCGGGATTCGATAGTCGGACTCTAAGAGTACGACGGT
CGGACTCTGACTGTTGTGAGGAACTACATGTTGCCCTAAGGACTAAGTCATGAGGATTAA
GGGACTTGTACGAGAACTTGGCGCTTTTACCAATGATCTATGGTGAAAAATACGCGAAAA
CACGAGTGTGTACGTATGTCTATTTCCGTGGAAACTCCGGTATTTTCTAAAAAGTCGTAG
AGTATTAAGG
>CL1Contig220 (516-13.9-7158)
ACCCACTTTTCCAAGTTTGCCCTTGGAGCTCTTGATAAGGGTGGGAGGTGGAGAAAATCC
TCCACCCTTGGCTCATTTGCTTGGAAGGCTTGGAGGAGAGCTTGGGAGAGGAGAAGAAGG
AGCTTGGAGGAGGACCTCGCCGGAGCCCTCGCCGGAGCTCCGCCGGCTCGCCGGAGTTCG
CCGGAGAAGGTCCTAGAGGTAGGCATTCATGCCCTCTCTTCCTCCCTAGTGTTTTCCTTG
GTGTTTTGAGTTTCCCTCAAGCCCTAATCCCTTGTTTTGGGGCTTTGGAAGGTGTTGGAA
GTGAAGAAGAAGCAAGAAGCTCGCCGGAGTGGGAAGAGGCTCGCCGGAGAGGAGCTAGGA
GCTAGGAAGGAGCTCCATTTCGTCGGATTTGAGCAAGGTAGGGTTTCTCCTACTCATGCA
TGCCTTGCTTGTTCCCCTATGGCTAGTTAGGAACCGGATTTTGGCCATTGAGGCCCTTGA
TCTTGTGAATGAGCAAATAAAATAGAAATTAGGGTT
>CL1Contig658 (560-12.6-7058)
CGCATGTAACGGGAATCGGGGCGTAACATCTTCATCCATCTCATCCCTTTAGCCACACGC
TCGCTCTTTATTTGAGGAGCCTAGATCGGGCTTTCCTCTTCACCTCAACATCTTGGAGTG
GGGGTCAAGGCCGCACCCATCTCCGTGGCTTGCGTCTCTCATAGCCACTAGTGACTGGCT
CTCAATGAACCAAGGCCACTCGGAGCCTCTCATCCACCTCAAGGGAAGATGGGGCTAATC
CCAAACCTATGGCATAGGTTACACCATTTCCGTTGGTCTACATGGACCTAACGTTCACCA
TGGGAGGTTCATGCTAACCTCTAAGGCCTTCTTAGACTCTACACACACCCTTAAGAGGGG
TTGGAGCGAAAGATAATTGATTCAGGCCTTACCTTGTTAATCTGCCAGAATTCGACGTCG
AATCCTAGGATTCGTCGTCGAATGGGCTGCTATTCGTCGTCGACATACATCCTTCGACGA
CGAATTCTCGGACTGGGAGTTCTGGAATTAGGCCACAGAAAATACTTGTCATCGAACACC
TTGGGTTCGACGTCGAATAT
>CL1Contig343 (382-18.4-7011)
GTGGAACGATTTTGGGCTAAAAGCCCCAAGTTAGAGGGCAAGAATAGCAAGAACGGATGG
GAGCAAAGCTCCAGGTGTCCGACTCGGACACGCGCAGCAGATGGAAGGGACGAAGTCCCT
GTTTTGTCCGACTCGGACTCTTCATGTGTCCGACTCGGACAGGGCAGGGGCGAGGAGCCA
AAATCCCTGTTTTGTCCGAACCCTGCAGGGTCCGACTCGGACCTGCAGGGCTCGAACAAA
ACAGAGGCTGAGGACTAGTGTCCGACTCGGACACCTCGAGTGTCCGACTCGGACACCTGT
CTCTTGTGCCCAATAAAGGGTGCTAATGAATAAGGGTTAAATGCGAGATATGGGGATAAT
GTGAAACACTTAATAAACACTC
>CL1Contig491 (348-19.9-6935)
TGCCGACGAAATGGAGCTCCCGCGTAGCTTCTAGCCTCACTTCCGGCGAGCTCTTCCGTC
TCCGGCGAGCTACAAGCTTCCACACACCTCCTTGGACCTCCTACACCTTCAAGAGACCCA
AAGAATACTTAGGGCTTGAGGGGAGATCAAGGAAACCACAAGGGAATGAGGAAGGGAGGG
TGTGCTAACCTCTAGGAGCCTCTCCGGCGAACTCCGGCGACGGGCGGAGCTCCGGCGAGC
TACTCCGGCGACCCTCCTCCTCCAAGCCTCCAAGCCTTCTCTTCTTCCTCTCCTTCAAGC
CTCCAAGCCTCCAATCCAACAAAATGAGCAAGGGAGGCCTCCAACCTT
>CL1Contig218 (611-11.3-6933)
CATTCTACCCCCACCCCTTAGATTAAAAACCCACCCCACCCCTCACTTGGGCTCATTTGC
ATTCTAGAGCTCAAGTGGAGAGGCTTGGAGCTTGGGAGCCAAGGGAAGGAGAGGAGGAGG
ACCACCACCTCGCCGGAGCCGCCGGAGCTCGCCGGAGACGCCGGATCGTCGCCGGAATCC
GTTGTGAGGTAGGCATTGCCCCCATTCCCTTTGCCCTTGTGTTTGGAAGTGTTTGCTCTA
GCCCTAATCCATCCATTTGGGTGTTGGAAGGTGCTAGGAGATCAAGAGAGCTTGGAGGAA
GGTGTAGCTCGCCGGAGCTAGGTCAAGCTCGCCGGAGACGAGCTAGGAGCTAGGAGGCCC
GTTTCCGTCGCCGGTTTTCGCTGAGGTAGGGTTTCTCCTACATCCACTACCTTGTTTGCC
CCCTTGAATGCTAGCTAGGACCTTGGTTTTGGCCATGGAGGCCCTTGTGTTGATATTGGA
TAATGGATTAGAAATTAGGGCTTTGCATGCTTAAACCCCAAAATGGGGAGATTAATGGTT
GTTGGGTGAGCCTTAGAGGCCCCATTGAGTGTCTATGGGTGTTATTGATGGTTTGGGAGG
CTTAAAGCCCG
>CL1Contig684 (224-30.7-6880)
AACTACAAGGCCATGCTAATGGATAATGATGAGCTAATAAACGCTATGAATGGAACTTCG
CTAATAGTAAAGAACATGGGATAATGCTCCAACTATAATTGATGGTTTTTGGGATCCTTA
GTGAATAAGGCAACCCTCCCCATGTGGTCAACGATAGGTCCATGTAGACCTAGTGTAGGG
CGCTCAACCTAAGCCCTAGGTTTGTGTTGTAGCCCATCCTCCTA
>CL1Contig648 (405-16.7-6757)
CTTACCGGGCATCAACGGATTGTAACCATAGACTACCCCATCCCATAAGACATGAAAGTA
GAGAAACCGAGAAGCTCCCAAGTTCCCAACCCCTTCCTAACCCCATGGTAATCCCTACCA
TGGTCCCAAACATTCCCAAGAACCTTCTAGTACAAGCCCTAAGGCCCAACAATCACCAAA
GATCCAAATGCCCCAACTAGCTCCCAGCCATCCCCAATCCAGGGGGAGTCCGACTGTCGG
ACACAAGTTGTCCGACAGTCGGACAGGCTCAGATAAACCTGTCCAACTTTCCAGACAGAG
TCCGACTGTCGGACATATGTTGTCCGACGGTCGGACAGCCTCAGCCCAACCCGACCCAAA
AACTGGCCGTGTCCGACTGTCGGACAAGAGCTGTCCGACGGTCGG
>CL1Contig154 (423-15.4-6518)
GGCGTCGAACACTTGGGATTCGACGTCGAATATTGCCGACTGTAACTCTGGGGTTTTACT
GTCCAGGATTTCGACGTCGAAACTCTTGGTTTCGTCGTCGAAACCTGATGCTGGGAAAGG
CTCAAGTTACTGGCCCAGGTTTCGACGTCGAAACACTTGGTTTCGTCGACGAAACCTGAC
ACCTGGGAATGGGTCAAGTTACTGTCCCAGGTTTCGGCGTCGACTAAACATTTTCGGCGT
CGAATCTGGGAAGATTCGACGGCGAATTAAAAGGCTCGACGACGAAACCTGATACCTGCA
CTTTGCCCATTTTACTGTCTCCCAGTTCGTCGACGAGACCGCATTTTCGTCGTCGAATTG
GGTAGAATTCGACGGCGAAAATGACGATTCGACGTCGAACTGGAGCCTCCGTGGTTGTTC
TTC
>CL1Contig360 (476-13.7-6499)
CACCGTCGAATCTTCCCGGATTCGACGACGAAAATGAAGAGTCATCGGCGAATCTGGGGA
CAGTAATTTAGGCAAGTGCAGGTATCAGGTTTCGCCGTCGAGGCTTGTGGTTCGCCGTCG
AATTCTCCCAGATTCGACGACGAACAACCCAATTCGACGACGAAAACCTGGACTGTAACT
TGGCCCAGTCCAGCGTCAGGTTTCGTCGACGAATCCAAGTGGTTCGCCGTCGAAAACCTG
GGCAGTAAAACCCCTGGAGTTACAGTCTACAATATTCGACGTCGAATCCTCCGTATTCGA
CGACGAATATTGTCTGGACATGTTCCAGTAGGTCCCAGTCTGAGAATTCGACGTCGAAGG
GTCAATGTCGACGACGAATGGAAGCCTATTCGACGACGAATCTCAGGATTCGACGTCGAA
TACTGGCAGATTAATGCATGAAGGCTTTAAGTAAATACCGTTCGCTCCAACCCCCT
>CL1Contig267 (384-16.8-6441)
CATGGAGTCCGATAGTCGGACTCTCCCTGGTCCAACCTGCCGCCTCAGCCAGAGCTAGTC
CGACTGTCGGACTCATGGAGTCCGACGGTCGGACTCCTGACCTGATGCATGCCCCAAATC
CGCGACCCATGAACATTCAACCTCCATTTTTTCCATACTTCCTCTCCCATGTTCCAACCA
CATTCCAAACATTATTAGGCACTCAATGGGGCCTCTAAGGCTCACCCAACAACCACTAGC
TCCCCGATTAGGGGTTTAATCCTTCAAACCCTAGTTTCTAATCCTTTAACACATTCCACA
AATCAAAGGCCTCAATGGCCAAAATCCGGCTCCTATTTAGCTACTAGAGTACAAGCATGG
TGTAGGTGTGTAGGAGGAACCCTA
>CL1Contig53 (692-9.2-6372)
CCTACACAATAGCCACCTTGCTTGACCCATTGATGCTAGATAGGATGTGATTTTGGCCAT
GGAGGCCCTAATGTGGTTGATTGGAGGACTAGACAAATCTAGGGTTTAAATTTGATAAAA
CCCCAAATTGGGGAGTGTAATGGTTGTTGGGAAGGCTTAGGAAGCCCCCATTGAGTGTTT
TTGATGAATGATGAAGGTTTGGGATGGATTTGGGCTAGAAGCCCCAATTTCTCGTGGAAA
AATCGCAAAGAACGAAGGGTTTGCATGCTCCAGGTGTCCGACTCGGACACTATGTCCGAC
TCGGACACACGGGGATGCAACCCAGGGAGAGAATCCCTGTTTTGTCCGACTCGGACACCC
CGAGTGTCCGACTCGGACAGGGATCTTGAGAGTTCTGTTTTGTCCGAGCAGTACCTGTCC
GACTCGGACAGGTACCGCTCGAACAAAACAGAAGGCTGAGGACCAGTGTCCGACTCGGAC
ACCCCGAGTGTCCGACTCGAACACCTGGTGCCCAGGCCCAGTAAGGGTGGATAATGAACA
TGATTCAAATGCCGATTGTTGGGGATGCGTGAAGCACTAAAACAAACACTCATATGAACA
AATACAAGAACTCCAACTACAATGTTGTAGAGTCTTAGGTAAGCCTTAGAGATTAAGGCC
AACCTCCCCATGGGATGTACGATAGGTCCATG
>CL1Contig286 (461-13.6-6271)
CGTGGGAGGATGGGCATCAACACAATCCTAGGGCTTAGGTTGAGCGCCCTACACTTAGGT
CTACATGGACCTATCGTTGACCACATGGGGAGGTTCACCTTATTTACTAAGGGTCCCAAG
CCATCATCAATCGTTGGAGCATTATCCCATGTTCATTTATTCGTGAAGTCCCATTCATGT
CATAATTCGCCTCATTATCATTAATTAGCATGGCCTTGTAGTTCCCTACAACAGACAAGA
TCCAATTGTAGCATCGGACCTCGCCTGGAAGGGCAGGTCCTCAGTCACAGGGTTAGTCCG
ACTATCGGACTCCTCATGTCCGAGAGTCGGACTCCCCCTGGAATCCAACCCAAGCCAACC
TGTCACTTGTCCGACTGTCGGACTCGTGGAGTCCGACGGTCGGACTCTCCCTGGAACTTC
TACCTCGCCAAACCAATAGCTGTCCGACTGTCGGACCCTTA
>CL1Contig120 (363-17.0-6175)
ATCCTTGTTTAAAACCCTCAATGGGAGTGTAATGGTGTTGGGAGAGGCCTAGGGTGCCCC
CATTAAGTGTTGTGAATGCATGTTGGAGGATTGGGACGATTTTGGGCTAAAAGCCCCAAG
TTTTCGTGGCAAGAACAGCAAGAACGGAGGAGACATTCGCTCCAGGTGTCCGACTCGGAC
ACCATGTGTCCGACTCGGACACGCGCAGCAGAGGTGAGGGACGAAGTCCCTGTTTTGTCC
GACTCGGACTCTTCATGTGTCCGACTCGGACAGGGCGAAGGGGCGAGCGGCCAAATCCCT
GTTTTGTCCGAACCCTGCAGGGTCCGACTCGGACCTGCAGGGCTCGAACAAAACAGGAGC
TGA
>CL1Contig522 (249-24.7-6156)
TGGGTTATATGTATTGTTTATTTTTATTAACACACCCAAACCGTATTCCCGTAAACCTCA
CCTCTAGACTCAAGTACCAGTCAAAGAGGACGGATCTTCTCGATCCTTACACTTTGTCCA
AGTGGACGATCTGAGGGTGACATTTGTACCGCTCTCCTCCCTTAGAGGGTCAACCTGATC
AGGGCCAACCGATCCTTAGGACTTGAGTTTCCGAGTATCATTCCCTAAAGGTACCATAAG
GTACATAGC
>CL1Contig628 (420-14.6-6147)
TGACCCCCACTCCCAGGAGATGGTGAAGAGGTTGACCCTCGAGGTCCCTCATTGAGAGAG
CAAGCATGTGGCTAGGAAATGAGATTGAGGAAGACCTTAAGGCAGGGTGAAACTAGAGTG
ACAGTACGTAGCTTCCAAAGAGGAGCACACGGCTCTATGTTTGGACGACAGTTTGTAGCT
TCCCATGTGGAGCACACGGTCCAGCGGACGACAGTTCGTAGCTTCCCATGTGGAGCACAC
GGCCCAGTGGATGACAGTTTGTAGCCTCAGAAATGGAGCACACGATCCACGTAGCCACAT
AGCTGAATAAGGACGACAGTTCGTAGCTTCCAAAGTGGAGCACACGGTCCAAGCTCACGA
GATGAAGTAGTGACACGAGTTAATGATTTCCGGAATGCGCTCGGGGGCTAGCTACCCTCA
>CL1Contig520 (451-13.1-5906)
TAGTTGTGATTTAGAGAGGTTCCAATTATATCCCATAATCCGCGCGTAATAGCCCAAAAG
GGCCTCCCCTTCTCGTCCCACAACAGTCAATGTCCGACTGTCGGACTCCAAGAGTCCGAC
CATCGGACACTCACTGGAGGGACAGGCCTTCAGTCCAGAGGGAGTCCGACTATCGGACAC
TCACTGTCCGACGGTCGGACCCTCCCTGGAATCCAACCCTCAAGTATCAGGAAAATGTCC
GACTATCGGACTCATAGAGTCCGACAGTCGGACCCTCCCTGGTCCTTCTTCCTCGCGCAA
ACAGTGGCTGTCCGACTGTCGGACAAGGGCTGTCCGACGGTCGGACTGCTGGTACTTTGC
GGGGTGCCTCTCGCAGCCCTTGTTCCTCTCTTCCCCATTTTTTCCCATCTTCTTCCCCAA
GCTCCATATGAGTTCCATACATACATAGGCA
>CL1Contig142 (520-11.3-5882)
GCTGTCCGATCTCGGACAACATTGTCCGAGTACTTTCAGAAGGCCTAAGGGTCAGGTGTC
CGACTCGGACGACCCCCGTCCGACTCGAACACCTGCAGCCCAGGCGCAATAAAAGGAATG
ATATATGTGATGGGAAAGCCTAAATTGGGGATTTTAAACTACAATGATGCACATGTGAAC
ACACTAATAAACATACACTCACACTCCAACACCGAGAAGGGTTGTAGAGTCTAAGGAACC
CCTAGTGTGTGATGCAAACCTCCCATAAATGAACGTTAGGTCCATGTAGACCAACGAGAG
TGGTTTTCTCCTAAGCCCTAGGAGTTGTGTTGCCCCATCCTCCCATGTGGTGGATGCGAG
GCTGGTGAGTGGCCTTGGCTCCTAGAGAGCCGGTCACTAGTGGCTATGAGAGATAAAAGC
CACGGAGATGGGTGCGGCTTTGACCCCCATCCCAAGGAGATGGTGACGAAGAGTGATGCC
CTTGAGGCCCCTCTAAGATATGAGAGCAAGCTTGTGGCTA
>CL1Contig451 (301-19.3-5820)
CACAATGGGGCACTGACCACGCGGAGTCTCTCATCCGTCCCGAGGGAGGATGGGACTTCA
CACAATTCCTAGGGCTTAGGTGAAATGCCTCAATCGTAGGTCTACATGGACCTATCGTAC
TTCCCATGGGGAGGTTGGCCTTAATCTCTAAGGCTACCTAAGACTCTACAACTTGTAGTT
GGAGTGTTTATATGAGTGTATATGAGTGTTGATTTAGTGCTTCTCGCATCCCCCAAACAT
CGGCATTCAACTCATGTTTCATTAGCACCTCTCATTGGCCTTAGAGACAGGTGTCCGAGT
C
>CL1Contig263 (395-14.6-5753)
TGGAGTGGTGATTCATGTTTCCGATTTAGAGAGGTTCCATTTATATCCCATAATCCGCGT
TTAATAGCCCAAGAGGGCCTCCCATTCAAGCCTCACAACAGTCGGAGTCCGACTGTCGGA
CTCTCAGAGTCCGACTATCGGACCCTAACTGGAGAGACGGGCCTTCAATCCAGGGATAGT
CCGACTATCGGACTCTTAGAGTCCGACGGTCGGACTCTCTCTGGAATCCAACCCTCAAGT
ACCAGGAAAATGTCCGACTATCGGACTATAGAGTCCGACGGTCGGACCCTCACTGGCCCT
TCCATCTCGCGAAACCTGAGCCTGTCCGACTGTCGGACTCTTAGAGTCCGACGGTCGGAC
TGCTGGTCTGATACATGGTGGCTTCTCGCGACCCA
>CL1Contig581 (352-16.3-5740)
TCGGACTCTGTCTGGAAAGTTGGACGGGTTGATCTGAGCCTGTCCGACTGTCGGACAACT
TGTGTCCGACAGTCGGACTCCCCCAGGAATGGGGTTGGCTGGGAGCTAGTTGGGGCACTT
GGGTTTTAGTGATCTTTGGCCTTAGGGCTTGTACTAGAAGGTGCATGGGAATGTTTGGGA
CCGTGGTAGGGATTACCATGGGGCTAGGAAGAGTTGGGAGCATGGGAGCTTCTCGGTTTC
TCTACTTCTATGTCTTATGGGATGGGTTAGTCTAGCTACAATCCGTCGATGCCCGGTAAG
GGTGACATCAATTACTTAGGTCCATATGGGCTGGGAAGTAGGTGAGACTAGC
>CL1Contig292 (508-11.2-5705)
CCAATCGACATTTCAACATGTTTATTATCAACCCTTACTGGGCCTGAGAGACAGGTGTCC
GAGTCGGACACTCGAGGTGTCCGAGTCGGACACAAGTCCTGCAACCCCTGTTTTGTTCGA
GCGGTACATGTCCGAATCGGACATGTACAGCTCGGACAAAACAGAGCTCTCACCCTGCCT
GTCCGAGTCGGACACTCAAGGTGTCCGAGTCGGACAAAACAGGGATTCTTTCCCTCGCCT
CTGCTGCGTGTGTCCGAGTCGGACACATGGTGTCCGAGTCGGACACCTGGAGCTTTCCAC
TCCTCCGAACTTGCTGTTCTTGCCTCCTAAACTTGGGGCTTTTAGCCCAAATTCGTCCCA
AATCGCTGACATTCAACCAAGACACTCAATGGGGGCACCCTAGGCCACACCCAACACCAT
TACACTCCCCAACTTGGGGTTTTGATGAGATTAAGCCCTAGTTAGGTCTAATCCTTCAAA
CCAAAACACAAGGGCCTCCATGGCCAAA
>CL1Contig428 (356-15.4-5480)
GTTTTTAGCTAATGGATTAGATCTTAGGTTTATACTTGCATAAACCCCTAAATGGGGAGT
TAGTGGATGTTGGGTGAGCCTTAGAGGCCCCATTAAGTGCCTAGTAGTGACTTGAGCTCG
AGTGGAGCAAGGGCTGAGCCCTCATGAATTTTTGGTGGAAGATTGAAGGAGGTTCGCAAG
AACAAGAACTGCTCCAGGTCAGCAGTCCGACGGTCGGACAGCTTGTGTCCGACAGTCGGA
CTCTGCCTGGATTAGGGGCAGGTCGGACTGAGCCTGTCCGACTGTCGGACAACTTGAGTC
CGACAGTCGGACTCTCCCTGGAATGGGGCTGGCTGGGAGTTGGTTTGGGACACTCG
>CL1Contig288 (646-8.2-5303)
CAATGAGAGGCACTGATGAACATGATTTAAAAGCCGAGTTTGGGGAATATGTAAAGCACT
TAAATAAACACTCAAATGAACAAATATAAGCACTCCAACTATAAGGTTGTAGAGTCTTAG
GTGAGCCTTAGAGGTTAAGGCCAACCTCCCCATGGGATCGAGATAGGTCCATGTAGACCT
TCGAGAGTGTTGTTCTCCTAATCCATAGGAATGTGTGTAGCCCCATTCTCCCTCGGGATG
AGTGAGAGGCTCCCAGTGGCCAAGGCCCTTGCATGTGGCCGGTCACTAGTGGCTATGAGA
GATGAAAGCCACGGAGTTGGGTGCGGCTATGACCCCCACTCCAAGGAGTTGGTGAAAGAG
GATGGTCCCTTGTGACCCCTCATGGAACGAGCAAGCATGTGGCTAAGAATGGGATAGAGG
AAGACCTTAAGGCAAGGAAAGGGGACTTGAGTGCCAGTATGTAGCTCCAATGTGAAGCAC
ACGGCTCAAAGTCCGGACGACAGTTTGTAGCTCCTCCGGCAGGAGAGTAGCACACGGTCC
GTGGAAGTTGTTTGTAGCTCCCCTTTACGGGATGATAGCACACACTCCACATAGCCACAT
AGCTAATTCAGGACGACAGTTTGTAGCTCCAATGCGAAGCACACGG
>CL1Contig301 (387-13.5-5219)
AGGTTGGACAGAGAGTGTCCGACCATCGGACATCTTGAGTCCGACAGTCGGACTCTCCCT
GGAAGAGGGGCCGAGAGTTGGACAGAGAGTGTCCGACTGTCGGACACCTTGGGTCCGACA
GTCGGACTGCTGATGCTTTAGGTAATGGTGGTTTGGGCCTAGGGCTTGTGTATGGAGGGA
TCTGGGGAGGGTCCCCTGACCTTGTTTAGGATCTCATAGTAGATGCCGGATGGGGTCGTT
GGGTATGCCTTGGGTTGGTGGTAAATATTTTCCAAAGGATGGTTTAAGGCTAGTTATAAT
CCATGATGCCCGGTATCGGGTGGAATCAATTACTTAGTCTCCTTATGGGATGGGGGAGTT
TGTGGAACTAGCCTCCCTGGTATGGGG
>CL1Contig10 (693-7.5-5199)
TGCTCGGACAAAACAGGGCTCTCACGCCACATGTCCGAGTCGGACAAAACAGGGGTTCTC
CCTGATGACTCAGCCCCGAGTGTCCAAGTCGGACACATGGTGTCCGAGTCGGACACCTGG
AGCTCAGGTATCCTCCGGACTCTCATATTTTCCCACGAAAATTGGGGGTTTTGGCCCCAA
ATCATTCCCAAATCCTTGCCATTTGCCACAAACACTCAATGGGGGCATCTAAGCCTCACC
CAACACCATTAGCTCCCCAAATTAGGGTTTTTGTAAGAGATTAACCCTAATGTTCTAATC
CAATTTCCACATCAAAACTAGGGCATCCATGGCCCAAATACAATCCTAGCTAGCATTAGG
GGACATCCAAGGTGGAGTATGAGTAGGAGTGACCCTACCTCACAAAGCCGAGTCGATTCC
GACGAACTCCAAGCTCCTCCGGCGAGCTTCCTCCTTTCCGGCGAGCCCTCCTCTTCTCCG
GTGAGCTCCCAAGCACTCCAATCCCCTTCCAAAACCCATAAGAAGAAATTAGGGCTAAGG
GGGATGGAATACACTTCAAGGGAAAGGGCTTAGGGAGATGAACCTACCTCTCCGGCGAAC
TCCGGCGAGCTCCGGCGGAGCTCCGGCGGCTGCTCCGGCGATGGCTCCTCCAAGCTTCCT
TCCTTCTCCCTTGAGCTCTCCTCCAGGCTCCCA
>CL1Contig481 (466-11.1-5189)
GGACCCACCTCCCCTATATAAGGAGGGGAGGGTGGGAGAAACCCACCCCACCTCTCATTT
TCACAGCCGCACACCCCCAGCCCTCTCCCTCATTCTCTGTCGCGCGCGTGCCCTAGGAGG
AAGGAGCCGCCGCCGTCGCCGTCGCCGTCGCCTGGAACGGCCAAGGCTTGGCTGGAGCGC
GAGCTCGTGTGCGCAAGGGAGGCCTGAAGAGGAGCGCGCGTGGTGCTAGGAGAGCGTGGA
GGTCGTGAGGAAGAAGAAGGAGCGCGGCGTCGTCAGGTCGAGCGGGTCGAGCGCGGAGGA
GGCGCCCTTGTCGCCAGTCGACCGTTGAGGTAGGGTTATCTCCTACTTCCCTCGCCTTGA
TTCCGCACCTTGCAAGCTAGTTGGGTTTGATTCTTGGCCATGAAGGCCTTAGATCTTCGG
TTTTGGCCGTCGGAGGCCCATTTCTTGCCTTGGTCGAATGGAATAG
>CL1Contig237 (305-17.0-5175)
GTCGTCCTGACTTGAGCCGTGTGCTTTCATTCCCTTTCGGGAGAGCTACGTACTGCCACT
CAAGTCTCCTTTCCGTGCCTTAAGGTCTTCTTTCATCTCATCCCTTAGCCACATGCTTGC
TCTTAATTGAGGAGCCCAACTTGGGGCTTCCTTCTTCACCACATCACCTTGGAGTGGGGG
TCAAGGCCGCGCCCATCTCCGTGGCTTTCATCTCTCATAGCCACTAGTGACCGGCCACGC
AATGGGGCACTGGCCACTCGGAGCCTCTCATACAATCTGAAGGAGAATGGGGCTACACAC
ACAAC
>CL1Contig626 (512-10.1-5165)
CCCTTGGAAGGAAGTGAAGCTCGTCGGAGACGAGCTAGGAGCAAGGAGACCCATCCCCTT
CGCCGGATTTCGTTGAGGTAGGGTTTCTCCTACACAAACTACCTTGCTTGTCCCCTTGGA
TGCTAGATAGGACTTGGATTTGGCCATGGAGGCCCTTGTGTTGAAGCTTGCTAATGGAAT
AGAAATCTAGGGTTTGGCTTAATTAAACCCCAAATTGGGGAGCTAGTGGTTGTTGGGTGA
GCCTTAGAGGCCCCATTGAGTGCCTATGTTTGCATGGAACTTGTATGGAGCTTGGGGGAG
AAGATATGAAAAAATGGGGAAAGAATGTTCATGGGTCGCGAGAAGGGAGCATGCATCAGG
TCAGGAGTCCGACCGTCGGACTCTATGAGTCCGACAGTCGGACAAGCTCTGGCTGAGAGG
GTTGGACGGTCCAGTGAGAGTCCGACCGTCGGACTCTAAGAGTCCGACAGTCGGACAACG
TCAGGTGGCAAAGGGGTTGGATTCCAGGGGGA
>CL1Contig112 (412-12.3-5063)
TGGGGTTTTAGGGCAAGATTAACCCTAGATTTCTAATCCAATCTTCCACATCAACACAAG
GGCCTCCATGGCCAAAATCAAGTCCTAGCTAGTTATAAGGGACATTCAAGGCATGCTATG
AGTAGGAGAAACCCTACCTCACGAATCCAAGCCGCTACCGACGATCCCCTTGCTTCTCCG
GCGATCTAGCTCGTCTCCGGCGAGCTCCCACACCTCCAAGCACCTTCCATTAGCCCAAAA
TTGTGGATTAGGGCTTGAGGGGAACTCCAAAACACCAAGAGGACACAAGGGAATGGAGGG
ACTTACCACTTAGCTCACTCCGGCGAGAAATCCGGCCAAGTGGCGGTGCTCCGGCGACCT
CCTCCGGTGAGCCCTCCTCCACTCCTCCAAGCTCTCTCCCAAAGCCTCAAAC
>CL1Contig56 (406-12.5-5061)
AATGCAGATTCAGGATGGGTCAGGGGACTTCCATGCGTAATAATAAAGGTTAAACGGGGG
ATTGTATGGCATACTAATACACAACAAAACATAACAATTAAACTCCAATGCCGAGAAGGA
TTGTAGAGTCAAGGAAAACCTTAGAGATTAAGGTTGAACCTCCCCCAATGGTGCACGATA
GGTCCATAGACCTACGAGATTGGTTACTCCTAAGCCCTAGGATGTGTGTGTAGCCCCATC
CTCCCTCGGGATGGATGAGAGGCCCAGTGTGGCCAGTGCCCCATTGTGTGGCCGGTCACT
AGTGGCTATGAGAGATTCAAGCCACGAAGTTGGGAGCGGTCTTGACCCCCACTTCAAGAA
GATGTGATGAGATGATGTGAGGTGAATAGGACATGTGGATGTAGCT
>CL1Contig630 (364-13.9-5044)
TCACTAGCGACCGGCCACATGATAGGGCACGAGCCACTCTGGAGCCTCTAATCCACCACA
GGGGTAGATGGGCTACAACACAACTCCCTAGGGCTTAGGAATAACGTTCGCATAGGCCTA
CTGGATCCCATGGCTCAACCATCGACCACCAGCCCCGCAATATGCTGGTCGAACAGGCCA
CTCGACTCCTTGGTCGAAGGCCGGCTCGACTGGTGTTTTACCCATGTTTCGTTGATTAGC
GCAGTCCCATTCATCTCATAGTTCGTTTCATCATCATCGAATAGCATGGCCTTGTAGTTC
CCTACAACAGACAAGATTCAATGGGGGCATCGAACCTCGACTGGAAGGGCAGGTCTTCAA
TCAC
>CL1Contig296 (542-9.3-5030)
CGTCGGAGCTCGCCGGATCCTCGTCGGAGGCCCTTGTGAGGTAGGCATTGCTACCCACCC
TCTTCCCCCTTGTGTTTTGTGGTCTTCCCTCTAGCCCTAATCCCATTTTGGGCCATTGGA
AGGTGCTTGGAGGTCAAGGAAGCCTTTGGAAGGAGGTGAAGCTCGCCGGAGCTAGGTCAA
GCTCGCCGGAGACGAGCTAGGAGCAAGGAGACCACCCCAACTCGCCGGATTTCGTTGTGG
TAGGGTTTCTCCTACATAAACTACCTTGCTTGTTCCCTTAAATGCTAGATAGGGCTTGGA
TTTTGGCCATGGAGGCCCCTTGTGTTGAGCTTGCTAATGGATTAGAAATTAGGGTTTTGC
ATGATTAAACCCCAAATCGGGGAGCTAGTGGTTGTTGGGTGAGCCTTAGAGGCCCCATTG
AGTGCCTTGTGATGATTTGTGCTTGGGAGGAGCAAGGGCAAAGCCCATACGAATTTTTGG
GAAAAAATGGAAGAGAGTTCGAGAGGAACTCGGGTGCTACAAGGTTGGAGGTCCGACCAT
CG
>CL1Contig369 (374-13.4-5009)
CCACATCCTCTTTCCATCATCTCCCTGAAGCGGGGGTCAAGACCTCTCCCAACTTCGTGA
CTTGATTCTCTCATAGTCACAGTGACCGGCCACATGAGGGGGCTCTGGCCACTCTGAGCC
TCTCATCCATCCCGAAGGAGAATGGGGCTACACACACAACCTAGGGCTTAGGTTAAATCC
GCATCGCGTAGGTCTAGGGACCTATCGTTTGCCATTTGGGGAAGGTTCAACCTTAGTTTC
CAAGTTTCCTTAGACTCAACGATACTACCGGTATCGGAGTTTAATCATGGTATTTAGCTG
TGTATTAGTGTCCCAACAAACCCCCATACAAGCCTTAGAATTCCCCCACACAAGCCCAAA
GCACAGCCTGATGC
>CL1Contig389 (377-13.1-4930)
CTGGTTCTTGCGAAACTTGAACATTCTTTCCCCATTTTTTCATATCTCATCCTCCTTGCT
TCACACAAGTTCCATACACATTCTAGCACTCAATGGGGCCTCTAAGGCTCACCCAACAAC
CACTAGCTCCCCATTTAGGGGTTTAATCATGCAAACCCTAGTTTCTAATCCATTAGCACA
TTCACAAGATCAAGGGCCTCAATGGCCAAAATCCGGTTCCTAACTAGCCATAGGGGAACA
AGCAAGGCATGCATGAGTAGGAGAAACCCTACCTTGCTCAAATCCGACGAAAACGGGGCC
TCCTCTAGCTTCTAGCTCCCCTCCGACGAGCCTCTTGCTTCCTCCTCACTTCCTTGGTCC
TCCAACACCTTCACACA
>CL1Contig426 (374-12.7-4762)
GCTTCTTTCGAGCTCCGGTCTCCTCTCCGGCGAGCTTGAACACCTCCGGCGAGCTTCAAC
TCCTCCGGCAAGCTTCTAGCCTCTTCCAACACCTTCAATAAGCCCTTAGAAGGATTAGGG
CTTGAGGAAAGATCATCCAAACCAAGAGGGGATGAGAGGGGATAGCACACTAACCTCTAG
GAATCACTCCGGCGATCTCCGGCGGCCTTCCGGCGGAGCTCCGGCGAGGGTGCTTCTCCT
CCACTCTCCAAGCCTCTCCTCCTTCTTCCTTTCTCCTCCAAAGCCAACAATGAGCAAGGG
TGGGGCTAAAGCCTTCCACTCCTCTTATATTAAAGAGGTGGAGGCATTTTGGGAAAAAGG
GGCCAAAAATGCCC
>CL1Contig351 (444-10.7-4744)
ATTGATGTAAAAATTTGAACTAGAAATCTAGGGTTTGGATTTGCATAAACCCCAAATGGG
GAGTTTAGTGGATGTTGGGTGAGCCTTAGAGGCCCCATTGAGTGCTATTGGTGATTTGGG
AGGCCTTAAGTGCCGGATTTGGGGATGTATGGGCGGAACCCGTACTCAAGAACACCAAGA
ACAGCCGCGACGCTCCAGTTCGACGTCGAATTCCCATTTTCGCCGTCGAATTCTTCCCAA
TTCGACGACGAAAATGAGGCCTCGTCGACGAATCTGGAGACAGTAAAATGGGCAAAGTGC
AGGTATCAGGTTTCGTCGTCGAGACCTTTGGTTCGCCGTCGAATCTTCCCAGATTCGACG
CCGAAAACCTTCAGTCGACGTCGAAACCTGGGCCAGTAACTTGAGCCATTCCCAGCATCA
GGTTTCGACGACGAAACCATGAGT
>CL1Contig444 (288-16.1-4638)
TCTACAAGGACCTATCGTTGACCACATGGGGAGGGTTGCCTTATTCACTAAGGATCCCAA
AAACCATCAATTATAGTTGGAGCATTATCCCATGTTCTTTACTATTAGCGAAGTTCCATT
CATAGCGTTTATTAGCTCATCATTATCCAATAGCATGGCCTTGTAGTTCCCTACAACAGA
CGAGGTCCGATGGACCATCAAACCCCACCTGGAAGGGCAGGTCTTCATGCACAGCAGCAG
TCCGACTGTCGGACAATCCGTGTCCGACGGTCGGACCCCCACTGGAAT
>CL1Contig247 (306-15.1-4629)
ACCTGCAGAGCTCGAACAAAATAGGGACTGCAGGACTAGTGTCCGACTCGGACACCTCGT
ATGTCCGACTCGGACACCTGGTGTCCAGGCCCAGTAAAGGTTGATAATAAACATGGTTAA
TTGGCGAATGGTTGGGGATGCGTGAAGCACTTTAATGAACACTCATTCATACAAATACAA
GAACTCTAATTGCATGATATAGAGTCTTAGGCAAGCCTTAGAGATTAAGGCCAACCTCCC
CATGGGATGCGTGATAGGTCCATGTAGACCTCAAGTTGAGATGTTTTCACCTAAGCCCTA
GGTGTT
>CL1Contig330 (241-19.1-4611)
GTGGCTACGTGGATCGTGTGCTCCATTTCTGAGGCTACAGACTGTCATCCACTGGACCGT
GTGCTCCACATGGGAAGCTACAAACTGACGTCCCGACTTAGAGCCGTGTGCTCCACATGG
GAAGCTACATACTGCCACTCTAGTCATCCCCGCCTTAAGGTCTTCATCAATCTCCTTTCC
TAGCCACATGCTTGCTCTCTTAATGAGGGACCTCGAGGGTCATCCTCTTCACCAACTCCT
T
>CL1Contig275 (422-10.8-4577)
TCTACAGTTTTCGGGAAATACCGGAGTTCACGCATGTATAAACGCACCTTTATACTCGGG
ATTTACATTTTAAATCGTCCATAAACCCGGATCAATAACCGTGGATATTATTGCACGTAA
AGTACACACGATGATCGTACCATATTCCATTAAACTCTACAACACACCCTAAAAGGGGTT
GGAGTGAACGATATTTAGTTAAAGCCTTCATGCATTAATCTGCCAGTATTCGACGTCGAA
TCCAGGGATTCGTCGTCGAATTGGCTTCCATTCGTCGTCGACATGGACCCTTCGACGACG
AATTCTCAGACTGGGACTTACTGGGGCATGTCCAGACAATATTCGTCGTCGAATATGGGG
GATTCGACGTCGAATATTGTAAACTGTAACTCCAGGGGTTTTACTACCCAGGTTTCGATG
GC
>CL1Contig489 (231-19.7-4555)
TCGCATTCACAAGTGCCACTTGTACGTTATTAAATGATAGCCCGGGTTCACATGGGGAGG
GTTCGACCTTAATCACGAAGGTTCCCTTAAACTCTACAACCGTAGTTGGAGTATTGATTC
ACGTTTCCGCTTTTAATGAAGTTCCATTCGAGTCCCTTAATCCTCATTACTTAACCCTTA
GGGCAACATGTAGTTCCTCACAACAGTCGGGGTCCGACTGTCGGGCTCCTG
>CL1Contig642 (208-21.8-4543)
CGGGCCACTCAGGAGCCTCTCATCCGTCCCGTAGGAGGATGGGCATCAACACAATCCTAG
GGCTTAGGTTGAGCGCCCTACACTTAGGTCTACATGGACCTATCGTTGACCACATGGGGA
GGTTCACCCTAACCCGTAAGGCTTCCCTTAGACTTTACATCATGCATTTGAACTAATTGG
AGGGTTCATTATTGTCATTAGGATGTAA
>CL1Contig314 (387-11.3-4384)
TTTTGTTGGTTTGAAAGCTTGGAGGCTTGGAGGAGAGGAAGAAGGAGAAGACTTGGAGGC
TTGGAGAGGAGGTCGCCGGAGCAGCTCGCCGGAGCTCCGCCCGTCGCCGGAGATCGCCGG
AGAGACTCCTAGTGGTTAGTGCATCCTCTATTCTCCATCCCCCTTGTGTTTCCTTGGTTT
CCCTCAAAGCCCTAAGTGTTCCAAGGGTTCATTGAAGGTGTTGGAAGTGGCTAGGAGCTT
GCCGGAGGAGTGCTAGCTCGCCGGAAGTGTCAAGCTCGTCGGAGACGGAAGGGGCTCGCC
GGAAGTGAAGCCCGAAGCTTGGAGGAGCTCCGTTTTCGTCGGCACAAGCTAGGTAGGGTT
TCTCCTACCTTCATTGAGCAAGATTGT
>CL1Contig561 (543-8.0-4369)
GGCACTTCGACCGTTTGGGGTCGGCCAAGTGTTTCGACTAGGGAGTCGAAAGACGTGGTC
GACTCAGGTGCTCGACTAGCACGGTCGAATAGCGCGAACTGTCCCTTCATTTTCCCTCGC
GTTTAACGCTTCGACTAGGGTTCCAGGCCCTTGGTTTTTGCTTCCAACTTCCCAGATTTC
GCGATAGGGGCTTTGCCCTCATTTCTTAGCATCACAGCAAAAACTCGACACTCAATGGGG
CCTCTAAGGCTCACCCAACAACCATTAACTCCCCATTTTTGGGGTTTATGCGAACCCTAG
TTTCTATTCCACAAAACGGCAAACGATGGGGCCTCCATGGCCAAAAATCCAACCCTACCA
AGCTCACAAGGGACGGTCAAGGCGGGATGTATGTAGGAGATAACCCTACCTCGACTAAGG
GCCGGCGATCTGGGGCTCCTTCCTCCGCAGCACGGCTCCGGCGTGCCTAGGCGTCGACGA
CGCCGCTCTTGCCCTTCGCCTGACGACCTCCTCATCCCCTCCTTGCACCTCGCGCGCTCC
ACT
>CL1Contig205 (553-7.7-4274)
TTGGGGTTTTAACAAGTTTTAAACCCTAGATTTGTCTAATCCCCAAATCAACCACATTAG
GGCCTCCATGGCCAAAATCACATCCTATCTAGCATTAATGGGACAATCAAGACTAGTAGC
AAGTAGGAGAAACCCTACCTTGCGAAATCCGACGAAATGGAGCTTCCTCCTTGCTCCGAT
CTCCTCTCCGGCGAGCTTGAGCACCTCCGGCGAGCTTCAACTCCTCCGGCAAGCTTCTAG
CCTCTCCAACACCTTCAATAAGCCCTTAAAAGGATTAGGGCTTGAGGGAAGATCATCCAA
AACAAGAGGGGATGGGAGGGGATAGCACACTAACCTCTAGAAATCACTCCGGCGATCTCC
GGCGGCCTTCCGGCGGAGCTCCGGCGAGGGGTGCTCTCCTCCACTCTCCAAGCCTCTCCT
CCTTCTCTTCTTCTCTTCCAATCCAACAAATGAGCCAAGGTGGGGGCAAAGCCTTCCACT
CCCACTCTTTTATTGAAGAGGTGGGGGTAGTTTGGGAAAAAGGGGGCAAAAAATGCCCAA
ACTTGCCCAAATG
>CL1Contig629 (369-11.4-4220)
CCGTGACTTTCGTCTCTCATAGCCACTAGTGGCCGGCCACATGGTGGGGCACGGGCCACT
CAGGAGCCTCTCATCCGTCCCGAGGGAGGATGGGGCTACAACACAACCTAGGGCTTAGGT
AGAGCGCCTTACACATAGGTCTACATGGACCTAACGTTGATCACATGGGGAGGATTACCT
TGTTCACTAAGGTTCCCTTAATACCACCATTTATAGTTGGAGCAATCACCCATATTCATG
TTTTAGCGAAGTCCCATTCATGTCCCCAAAAGCCTCATTCTTTATTCCTCAATGTGGCAT
GTAGTTCCTTACAACAGACTGGGTCCGACTGTCGGACTCCTGGAGTCCGACCATCGGACC
TGGCCTTGA
>CL1Contig272 (470-8.9-4203)
CTAAACACCAACCTACGGCATAGGAGAAATCGTCCTCGTTGGTCTACATGGACCTAACGT
TCATCTTGGGAGGTTTATGCTAACCTCTAAGGCCTCCTTAAACTCTACACACACCCTTAA
GAGGGGTTGAAGTGAAAGGTAATTGATTTAGGCCTTCATGTATTAATCTGCCAGAATTCG
ACGTCGAATCCAGGGATTCGTCGTCGAATTGGCTTCCATTCGTCGTCGACATGAGCCCTT
CGACGACGAATTCTCAGACTGGGACTTCCTGGAGTGTGTCCAGACAATATTCGTCGTCGA
ATACTCGAGGTTCGACGACGAATATTGCGGACTGCAACTTTGGGGGTTACTGTCCAGGAT
TTCGACGGCGAAACACTTGGTTTCGTCGACGAAACCTGATGCTGGAATTGGGCCAAGTTA
CAGTTCCAGATTTCGACGTCGACCGATAATTTTCGGCATCAAATCTGGGG
>CL1Contig245 (322-13.0-4197)
GTCTAAAGGAAACCTTAGTGATTAAGGTTGAATCCTCCCCATGGGAATTACGATAGGTCC
ATGTAGACCTACGAATGAGGTATTCCACCTAAGCCCTAGGATGTGTGTGTGTAGCCCCAT
CCTCCCTCGGGATGGATGAGAGGCTCCGAGTGGCCAGTGCCCCGTTGTGTGGCCGGTCAC
TAGTGGCTATGAGAGATTCAAGCCACGAAGATGGGAGCGGTCTTGACCCCCACTTCAAGG
AGATGTGATGAGATTGATGTGAGATAGAATAGGACATGTGGATGTAGCTATGACTACACC
TCCTTCCTGAGAAGGGAAGGGA
>CL1Contig555 (333-12.6-4194)
ACCCAATCTCCGTGGCTTTTGTCCCTCATAGCCACTAGTGACCGGCCACATGATAGGGCT
CAGGCCACTCAGGAGCCTCTGATCCACCACAAGGGTAGATGGGCTAAACACATTTCCCTA
GGGCTTAGGAGTAACGTTCGCATAGGTCTACAGGACCCTATTGCATAACCATCGACAACC
AGCCCCTTAATTTACTGGTCGAACAGGCCACTCGACCCCTGGTCGAAGGCCCAGCTCGAC
TGGTTTTATACTCACAGTCCCTGGCCTGGATCCATCCGTGTCGGCCATGTGATTCGACCA
GGCGGTTGAATCCCATGCTCGACTATTAGTACT
>CL1Contig323 (528-7.9-4159)
CAATCACAGGAGTAGCTCGACCTTCGAACTCCCCCTGGAATCCAACCCAGACCAACCGGT
TACTGGCCGACCATGTGATTCGACCAAGAGGTCGAATCCCATGCCCGACTGCATAAAGTT
CCATTCGTTGCTGGTCGGCCAAGTGGCTCGACTGGTGGGTCGAACAACTTGGTCGACAGC
TATCATCGACCGAGGGGTCGGCCAAGTGACTCGACCGTATCGGCCGAATGACTTGCTCGA
CACGACCTCGACTCTCGACTGCTGGTCAACGACTCAACTCTCGACTCGACTCATGGGTCG
ATCGTCTCGGCTCGACTAATTGGTCGGCCAAGTGTTTCGACTTGGGGGTCGAAAGACTTG
GTCGACTGATCCATTCGACTGGCGCGACTTGGTTCGTTACGCGACCGTTCGTATTCCCGT
TCGTTCGTATGATTCGACCAGGGTTCCAGGCCCTTGTTTTCGTCCCAAAAACTCCCAGAT
TGTCGCCAAGTTTTAGTCCTAATCTTCCCTTAGCATTTCCACAAGATC
>CL1Contig484 (644-6.4-4147)
GCACCTTGCAAGCTAGATGGGTTTGATTCTTGGCCATGAAGGCCTTAGATCTTCGGTTTT
GGCCGTCGGAGGCCCATTCTTGCCTTGGTCGAATGGAATAGATACTAGGGTTTTGCATAA
ACCCCAAAAATGGGGAGTTAATGGTTGTTGGGTGAGCCTTAGAGGCCCCATTGAGTGCCT
TGATCTTGTGGAAATGCTAAGGGAAAACTAGGGCTAAGCCTTGGCGAAAATCTGGGAAAT
TTGGGACGAAAACAAGGGCCTGGAACCCTAGTCGAGTCGTGCGAACGAACGGGAAGACGA
AGGGTCGCGTAACGAGCCGAGTCGCGCCAGTCGAATACATCAGTCGACCACGTCTTTCGA
CCCCCAAGTCGAAACACTTGGCCGACCAATCAGTCGAGCCGAGATCGACCCAGGAGTCGA
GTCGAGGCGACCGACCCATCAGTCGGGAGACGAGTCGTTGAAACCGCAGTCGAGAGTCGA
GGTCGGGTCGAGCAAGTCATTCGGCCGCGTCGGTCGAATCACTTGGCCGACCCTTCGGTC
GATGATAGCTGTCGACCAAGTTGTTCGACCCACCAGTCGAGCCACTTGGCCGACCAGCCA
CGAATGGGACTACTAAGTGGTCGAGTCGAGCATGGGATTCGACC
>CL1Contig569 (351-11.8-4130)
ACAACCTCAGTCCGACAGTCGGACTCTTCCTAGATTGGAGACAGACCGGACAGAGCCTGT
CCGACTGTCGGACAACTTGAGTCCGACAGTCGGACTCACCCTGGAATGGGGCTGGCTGGG
AGCTGGTTTGGGACACTTGGGTTTTTGGGATTGTTGGGCCTTAGGGCTTGTACTAGAATG
TCCTTGGGAAAGTCTGGGACCATGGTTGGGATTACCATGGGGTTAGGAAGGAGTTGGGAA
CATGGGAACATCTCGGTTGCTCTATTTTCATGTCTTGTGGGATGGGTTAGTCTAGATACA
ACGCGTGATGCCCGGCATGGGTGACATCTATTACTTAGGTCCTTTTGGACT
>CL1Contig590 (379-10.8-4075)
GTCCTGCCTTAAGGTCTTCATCCGTTCCTTAGCCACAAGCTTGCTCTTGTTTAATGGAGG
AGCCACCCGGGCCTTCCTCTTCATCACCATCTTCTTGGGATGGGGGTCAAGGCCGCACCC
ATCACCGTGACTTTAGTCTCTCATAGTCACTAGTGACCGGCCACATGGTAGGGCACGGGC
CACTCTGGAGCCTCTGATCCACCACAGGGGTAGATGGGCTACAACACCAACCTAGGGCTT
AGGTTAAGCGCCCTACACTTAGGTCTACATGGACCTATCGTTGACCACATGGGGAGGATT
CGCCTAACCCGTAAGGCTTCCCTTAGACTCTACAACCATTTAGTTGGAGTGCAATCAAGG
TTCATTTGAGTGTTTATTA
>CL1Contig404 (422-9.6-4068)
GATGATCTTCCCTTAAGACCTAATCCTTCTAAGGGATCATTGAAGGTGTTGGAAGAGGCT
AGAAGCTTGCCGGAGGAGTTCAAGCTCGCCGGAGAGGAGACCGGAGCTCGGAGGAAGCTC
CATTTCGTCGGATTTCGCAAGGTAGGGTTTCTCCTACACATGAGCCACCTTGCTTGTCCC
CCTTGATGCTAGATAGGATGTTGTTTTGGCCATGGAGGCCCTTTTGTGTTGGATTGGATG
AATAGACCTAATTAGGGCTAAAACTTGATATAACCCCAAAATGGGGAGTGTAATGGATGT
TGGGAAGGCTTAGGAAGCCCCCATTGAGTGTCTTTGATGCATGAGAACGATTTGGGACGG
ATTTGGGCTTGAAGCCCCAAGATTTCGTGGAAAAATCGGGAAGAACGGAGGAGTTGAAAG
CT
>CL1Contig636 (354-11.4-4020)
GCTAGGACCGTGTGCTTTCATCCCTAAAAAGGGGAGCTACGAACTGTCGTCCTTTATTTA
GCTATGTGGCTATGTGGGTCGTGTGCTTCACATTGGAGCGACAAACTGACACCCACGGAC
CGTGTGCTTCTCTCCTGCCGGAGGAGCTACAAACTGACGTCCAAGGACCGTGTGCTTCTC
TCCTGCCGGAGGAGCTACAAACTGACGTCCCGACTTGAGCCGTGTGCTTCTCTCCTTCCG
GAGGAGCTACAAACTGCCGCTCAAGTCCTCCTTCCTTGCCTTAAGGTCTTCCTCTATCCC
TTTCCTTAGCCACATGCTTGCTCTTTCCATGAGGGGCCTCAATCCGGGTCTTCC
>CL1Contig510 (456-8.7-3988)
TTGGGGTTTAAACATGCAAAACCCTAAGTTCTAGTCCATTAACAAGCATCAACACAAGGG
GCCTCCATGGCCAAAATCCAAGTCCTATCTAGCATTCATGGGACAACCAAGGTGGTCTTG
AGTAGGAGGAACCCTACCTCAACGAAATCCGGCGAAGGGGATGGGTCTCCTTGCTCCTAG
CTCATCTCCGGCGAGCTTGACCTAGCTCCGGCGAGCTTCACTTCCTTCCAAGGGCTCCCT
TGATCTCCTAGCACCTTCCAACACCCAATGGAGGGATTAGGGCAAAGGGAAAAACCACAA
GACACAAGGGGGATGAGGATAGGAGGCAATGCCTACCTTGCTAGGGCCTCCGGCGAGCTC
CGGCGGGGTTCCGGCGGCTCCGGCGAGGTGGTGCTCCTCTCCTTCCTTCCTTCTCCTCTC
CCTTGCTATCCCTTGGCCCAAACCACACAAATGAGA
>CL1Contig443 (646-6.1-3960)
AAGCTTGAAGCTTGGAAGGAGCTCCATTTCGTCGGTTTTGAGCAAGGTAGGGTTTCTCCT
ACCTATCCACACCATGCTTGTCCTCTAATAGCTAGTAGGAACCGGATTTTTGGCCATGGA
GGCCTTTGATTTGTTGAATGTGCTAATGGAATAGAAACTAGGGTTTGATGGATTAAACCC
CAAATTGGGGAGCTAGTGGTTGTTGGGTGAGCCTTAGAGGCCCCATTGAGTGCCTAAGTG
TCTATGGAACTTGGTTGGAACGTGGGGATGAAGATATGAAAAAACTTGGGAAAGAATGGT
TCTTGGGTCGAGTTTGGAGCATGCATCAGGTCAGGAGTCCGACCGTCGGACTCCATGAGT
CCGACAGTCGGACTGGCTCTGGCTGAAGGGGTGAAGTCGGTCCAGTAAGAGTCCGACTAT
CGGACTCTAAGAGTCCGACAGTCGGACAGCGACAGTTTGGCTCAGGGTTGGATTCCAGGG
GGAGTCCGACTATCGGACACAAGGAGTCCGATAGTCGGACTCACTCTGGACTGAAGACCT
GCCCTTCCAGGCAAGGTCCGATGGTCGGACTCTAAAGGTCCGACAGTCGGACCCAGCCTG
TTGTAAGGAACTACATGCCTACTTGAGGGTTGATGAATGAGGCTTT
>CL1Contig63 (269-14.7-3942)
CCATTAACACATTCACCAAATCAAAGGCCTCCATGGCCAAAATCCGATTCCTACTAGCTA
TTAGGGGGACAAGCAAGGCATGGATGAGTAGGAGAAACCCTACCTTGCTCAAATCCGGCG
AAATGGAGCTCCTCCCAAGCTTCTAGCTCCTCTCCGGCGAGCTCCTTCCTTCTCCGGCGA
GCCTCTTGCTTCCTCCTCACTTCCTTGGTCCTCCAACACCTTCACACAGCCCTTAAGAGG
ATTAGGGCTTGAGGGAAGGCCACACAAAC
>CL1Contig495 (315-12.5-3928)
AGGAGAAACCCTACCTAGCTCGTAGCCGACGAAATGGAGCTCCCAACAAGCTTCCGGTCT
CCTCTCCGGCGAGCTCTTCCGTCTCCGGCGAGCCACAAGCTTCTCCCTCACTTCCTTGGA
CCTCCTACACCTTCCATTGACCCTTAGAAAGATTAGGGTTTGAGGGGAGATCAAGGAAAC
ACCAAAGGGATGGAGAATGGAGGATGTGCTAACCTCTAGGAGCCTCTCCGGCGAACTCCG
GCGACGGGCAGGAGCTCCGGCGACCCGCCCCCGCCAAGCTCTCCAAGCCCTCTCTTCTCT
CAAGCCTCCAAGCTC
>CL1Contig166 (397-9.9-3923)
TGAAGGCTTTAAGTAGATGTCATTCGCGCCAATCCCTTTTAGGGTACGTTGTAGAGTTAA
ATGGAATAACTAGCCGTTGTTCGTTTAAACCTCGAGGAGCTTTCATAACGTATTTTCGTG
GGATTTCGGGATGTGATGAGGGCTTAGACCGTCACGGGTAGCTAAGGGTTGGATACCAGT
GGGTCAGTCTGACTACCCCTGGACTGAAGACCTGCCTTTCCAGCCGGGATTCGATTGTCG
GACTCCAAGAGTACGACGGTCGGACTTCGACTGTTGTAAGGAACTACATGTTGCCCTAAG
GTTTAAGTAATAAGTGTGAGGGAACCTTAGTGATTAAGGTCGAACCCTCCCCACGGAAAA
CACGGACTATGACGTAATAACGTACAAGCGGCATTTA
>CL1Contig153 (432-8.9-3842)
ATAGCATGCCTTGAATGTCCCTTATAACTAGCTAGGACTTGATTTTGGCCATGGAGGACC
TTGTGTTGATGTAGAAGATTGGACTAGAAATCTAGGGTTAATCTTGCCCTAAAACCCCAA
ATGGGGAGATTAGTGGATGTTGGGTGAGCCTTAGAGGCCCCATTGAGTGTTATTGGTGAT
TTGGGAGGCCTTAGAGCCGGATTTGGGGGTGTAGGTGCGGAACCCGCACTCAAGAACACG
AAGAACATCCCGCGAGGCTCCAGGTCGACGTCGAACGAACGTTTTCGCCGTCGAATTTTC
CCCAATTCGACGACGAAAACGTAGTCTCGTCGGCGAATCTGGAGACAGTAAAATGGGCAA
GGTGCAGGTATCAGGTTTCGCCGTCGAAGCCCACTGATCGCCGTCGAGTCCTCCCAGATT
CAACGCCGAAAA
>CL1Contig337 (300-12.7-3804)
CCTTGCTTATCCCCTTGGATGCTAGATAGGGCTTGGATTTTGGCCATGGAGGCCCTTTGT
GTTGATGCTTGCAAATGGATTAGAACTTAGGGTTTTGCATGATTAAACCCCTAAAATGGG
GAGCTAATGGTTGTTGGGTGAGCCTTAGAGGCCCCATTGAGTGCCTATATATGCATGGAA
CTTGTATGGAGCTTGGGGAAGAAGATATGAAAAAATGGGGAAGAGAGGAGCATGGGTCGC
GAGAAGCCACCATGCATCAGGTCAGCAGTCCGACCGTCGGACTCCAAGAGTCCGACAGTC
>CL1Contig597 (302-12.6-3797)
GGAGCCTTTCATCCGACCCGTAGGTGGATTGGCATCAACACAAACCTAGGGCTTAGGTTG
AGCGCCCTACACTTAGGTCTACATGGACCTATCGTTGACCACATGGGGAGGTTCACCTTA
TTTACTAAGGGTCCCAAGCCAATAAACATTCGTTGGAGCATTATCCCATGTTCAATAATT
CGTGAAGTCCCATTTATGTCGCAATCATCGCATGTTCATCACTTAGCATGGCCTAATAGT
TCCCTACAACAGACTGGGTCCGACTGTCGGACCATTATTGTCCGACCCTCGGACCTTGCC
TG
>CL1Contig464 (362-10.4-3776)
ATTCCAATGGCTAAAAACTTCAAGAAATCAAGAACACACAACATGCATGCCACATGAGGC
TCCAAATAGGGACAAAGAAGGAAAAACCCTACCTGATCTTGAGGCTAGAATCTCAGGGGA
AACTCCCTCCTTGCTTCCACCACCTTCAACACCCTTCTTGAAGCTCCTACCACCAAGAAC
AAGCAAAGAACATCACCATCCATGGTCCATCTCCTTCAAATCCGAGAATAGCACAAAACA
CAGCTAGGATTAGGGACTTACTAGTGATAGGGAGGAAGCTCCAGCAGCTCCTAGCTCCAC
CAACAGCCCCTTCCAAGCTCCAAGCTCCCTCCAAGCTCCTTCTCCTTCCTTGGAGCTCCC
AA
>CL1Contig274 (262-14.4-3775)
TTGAATCTCTCAGAGCCACCAATGACCGGCCACACAACGGGGCACTGGCCACTCGGAGCC
TCTCATCCGTCCCGAGGGAGGATGGGGCTTCACACACAACCTAGGGCTTAGGTGGAATAC
CTCATTCGTAGGTCTACATGGACCTATCGTAATTCCCATGGGGAGGATGACCTTAATCAC
TAAGGCTTCCCATAGACTCTACAACTTATAGTTGGAGTATTGATTCATGTTCATGTCTTT
AATGGGGTTCCGTTCATATCCC
>CL1Contig450 (420-9.0-3762)
CACCCATTGGGGAAGCGTCAAACTGCCATCCTTTATTAGCTATGTGGCTATGTGGAGCGT
GTGCTGTCACCCCTTTTGGGGGAAGCTACAAACTGCCCTCCACGGACCGTGTGCTATCAC
CCCTGCCGGGGGAAGCTACAAACTGTCGTCCAAGGACCGTGTGCTGTCACCCCTTTTGGG
GGAAGCTACAAACTGACGTCCTGACTTGAGCCGTGTGCTTCGTACCCCCGAAGGGAGAGC
TACAGACTGCCACTCAAGTCCCTTTCCTTGCCTTAAGGTCTTCATCCTCTCATCTCTTAG
CCACATGCTTGCTCTTATTCTTTAGAGGAGCCACCCGGGCATCCCTCATCTTCACCATCT
TCTTGGGATGGGGGTCATGGCCGCACCCATCACCGTGACTTATGTCCCTCATAGTCACTA
>CL1Contig252 (335-11.1-3715)
CCGGCCACCTGATAGGGCACGGGCCACTCAGGAGCCTCTCATCCGTCCCGTGGGAAGATG
GGGCTAATCCCAACCTATGGCATAGGATACACCATCCTCGTTGGTCTACATGGACCTAAC
GTTCATCATGGGAGGTTCATGCTAACCTCTAAGGCCTTCTTAGACTCTACACACACCCTT
AAGAGGGGTTGAAGTGAAAGGATATATGATTCAGGCCTTATTGCATTAATCTGCCAGAAT
TCGACGTCGAATCCTAGGATTCGTCGTCGAATTGGCTACAATTCGTCGTCGACATGGGAC
CTTCGACGACGAATTCTCAGACTGGGACTTCTGGA
>CL1Contig316 (226-16.4-3698)
TTTCATTCCCAATAGGGAGAGCTACGTACTGCCACTCAAGTCTCCTTTCCTTGCCTTAAG
GTCTTCTTCCATCTCATCCCTTAGCCACATGCTTGCTCTTTATTTGAGGAGCCCAAATTG
GGCTTTCCTCTTCACCACAACACCTTGGAGTGGGGGTCAAGGCCGCACCCATCTCCGTGG
CTTTCATCTCTCATAGCCACTAGTGACCGGCCACACAATGGGGCAG
>CL1Contig363 (363-10.1-3654)
CGCCGGAGAGACTCCTAGCGGTTAGTGCATCCTCTATTCTCCATCCCCCTTGTGTTTCCT
TGGTTTCCCTCAAAGCCCTAAGTGTTCCATGGGTCTTTTGAAGGTGTTGAAGAAGGGCTA
GAGGTGTGTGGAAGCTTGTAGCTCGCCGGAGACGGAAGAGCTCGCCGGAGAGGAGACCGG
AAGCTTGTGGGAGCTCCATTTCGTCGGCAACAAGCTAGGTAGGGTTTCTCCTACCTTCAT
TGATCAAGCTTGTACATCTAATAGCTTGTAGGAACCGGATTTTGGCCATGGAGGCCCTTG
ATTTGTGGAATGTGATAATGGATTAGAAACTAGGGTTTGAAGGATTAAACCCCAAATTGG
GGA
>CL1Contig365 (468-7.7-3626)
CTTCACCCATCTCATTTCTTAGCCACGCACTTGCTCTTATTTAATAGAGGAGCCTCAAGG
GGCACCACTCATCATCATCATCTTCTTGGGATGGGGGTCAAGGCCGCACCCATCTCCGTG
ACTTTAGTCTCTCATAGTCACTAGTGGCCGGCCACATGATAGGGCACGGGCCACTCGGAG
CCTCTCATCCGTCCCGTGGGAGGATGGGCTACCACACAACCTAGGGCTTAGGTAGAGCGC
CTTACACATAGGTCTACATGGACCTAACGTTGATCACATGGGGAGGATTACCTTGTTCAC
TAAGGTTCCCATAAACCACCATTAATAGTTGGAGCAATCACCCATTGATACGTTTTAGCG
AAGTCCCATTCATGTCCCCAATTGTCTCAACTTTCATTCCTCAATGTGGCATGTAGTTCC
CCACAACAGACTGGGTCCGACTGTCGGACTCTTAGAGTCCGACCATCA
>CL1Contig270 (380-9.5-3611)
TTATGCAAGTATAATCCTAGGATCTAATCCATTAGCTAAAAAACTTCAAATGCTCAAGAC
CCAACAACATGCATGCACAATGAGACTCCAAATAGGGACATAGAGGAAAACCCTACCTTG
CTTGAGGCTAGAAATCTCAGAGGAAGCTCCCTCCTAGCTTCTACCACCTTCAAAGCTTCT
CTTGAAGCTCCTAAACATCAAGAACAAGCAAAAACATCAACCTCCATGGCCCATCTCCTT
CAAATCCGAGAATAGCACAAGGAAAGGCTAGAAATGGGGACTTACTAGGGAAGGAGAAGA
AGCTCCAGCAGCTCCTTGGCCCACCACAAGCTCCCCTCCAAGCTCCATGCTCCTTCTTCT
TCCTTGGAGCTTCCAAGCCC
>CL1Contig79 (281-12.8-3592)
GCTTTTATCTCTCATAGCCACTAGTGACCGGCTCACAAGGAACCAAGGCCACTCACAAGC
CTCACATCCACCACATGGGAGGATGGGGCAACACCAATCCTAGGGCTTAGGAGAAACCAC
TCTCGTAGGTCTACATGGACCTATCGCATTCCCATGGGGAGTTTGGCCTTAACCTCTAAG
GCTACATCTTAGACTCTACAACATGTAGTTGGAGTTCTTTTATTAGTGCATATGAGTGTT
CATTCAAGTACTTAACATGCCCCCAATACGTGCCTTTAACC
>CL1Contig697 (339-10.5-3561)
AACTCCCAGTCCGAGAATTCGTCGTCGAAGGACTCATGTCGACGACGAATAGCAGCCAAT
TCGACGACGAATCCGGAGATTCGACGTCGAATTCTGGCAGATTAACAAGGTAAGGCTTGG
ATCCTATTTCTTTCGCTCCAACCCCTCTTTAGGGTGTATGTAGAGTATAAGGAGGCCTTA
GAGGTTAGCATGAACCTCCTGTGATTGGCGTTAGGTCCTTGTAGACCAACGAGAACGGTT
TCCTAAGCCATAGGTGGTGTTGTAGCCCATCCTCCCACGGGGCGGATGCAAGGCTCCTGA
GTGGCCCGTGCCCTACCATGTGGCCGGCCACTAGTGACT
>CL1Contig350 (404-8.8-3560)
CATACTCCGTGGGTTTTGGGTACGCGATGACGACGCATGAACTTACTTTTGGTCTAAAAA
GCGCTAATTATGAAATACGATCGGAATATGAGAGGTGAGCTTAGGCCTCCTGGGTAACTA
AGGGTTGGATGCCAAAGGGACAGCCGGGCTGCTCTTGGAATGAAGACCTGCCTTTCCAGC
CGGGATTCGATAGTCGGACTCCAAGAGTACGACAGTCGGATTCTGACTGTTGTGAGGAAC
TACATGTTGCCCTAAGGACTAAGTCACGAGGACTAAGGGACGTGTGTGATAACTTGGCGC
TTTTACCAATGATCCATGGTACAAAACACGCGAAAACCCCGAGTATGTACGTGTGTCTAA
CCCCGTGGAAACTCCGGTATTTTCTAAGAACCGTAGAATCCTAA
>CL1Contig524 (575-6.2-3556)
GGTCGACCAGGGCATTCGACTAGTGGGTCGAAGGTCGTGGTCGACACAATGGCTCGACTG
GGGCATCTCGACCGTTGGGTCGGCCAAGTGTTTCGACTTGGGGGTCGAAAGACGTGGTCG
ACTACGGTGCTCGACTAGCACGGACGAGAAGCGCTAAGTGACCCTTCGTCTCCCTCCGTT
CCCAACGCTCGACTAGGGTTCCAGGCCCTTGGTTCCCTTCCAACTTCCCCAGATTTCACG
ATAGGGCTTTGCCCTCGCTTCCTTAGCATCACAACGAAATCAAGGCACTCAATGGGGCCT
CTAAGGCTCACCCAACAACCATTAACTCCCCATTTTGGGGTTTATGCAAACCCTAATGTC
TATTCCACACGACGGCGACGACGGGCCTCCATGGCCAAAACCGAAGATCAAAGGGCCTTC
ATGGCCAAGAAGCAAACCTATCTAGCTTCCAAAGGGGCGGTCAAGGCGAGGGATGTAGGA
GATAAACCTACCTCAACGAACAAGCGGCGACGAGGGCTCCTTCCTCCGCTGCTCGACTCC
GGCGGCCTGACGACGTCGCTCCTCTTCTTCCCAAC
>CL1Contig309 (365-9.7-3524)
ACATGGAGTGCAGGACCCGGTCGTGTGAAGTGCAGAAAAGGGGAAAGAATCCATGTTTTG
TCCGACTCGGACACCTCGAGTGTCCGACTCGGACAGGCAGGGTGAGATCCCTGTTTTGTC
CGAGCTCTGCAGGTCCGACTCGGACCTGTACAGCTCGAACAAAACAGGGGTTGCAGGACT
TGTGTCCGACTCGGACACCTCGTATGTCCGACTCGGACACCTGTCTCTCAGGCCCAGTGA
GAGGCACTAATGAACATGATTTAAAAGCCAGGTTTGGGGATAATGTAAAGCACTTAAATA
AACACTCAAATGAACAAATGTAAGCACTCCAACTCTTTGTTTTAGAGTCTTAGGTGAGCC
TTAGA
>CL1Contig62 (354-9.9-3518)
AGGGGTCGGCCAAGTGATCCGACCGACACAGCCGAACGACTTGCTCGACTCGACTCGACT
GCTGGTTCGACGACTCGACTCTCGACTGACGGGTCGATCGCCTCGACTCGACTCAAGGGT
CGATCTCGACTCGACTGATTGGTCGATCAAGTGTTTCGACTTGGGGGTCGAAAGACTTGG
TCGACTGAAGTATTCGACTAGCGTGATTCGATTCGTTACGCGTCCCTTCGTTTTCCCGTT
CGTTCGCACGACTCGACCAGGGTTCCAGGCCCTTGTTTTCTTCCCAAACTTCCCAGATTT
TCGCCAAGGCTTAGCCCTCGTTCTCCCTTAGCATCACAACAAGATCAAGGCACT
>CL1Contig81 (590-6.0-3514)
CGGCCCCGTGATTCGACCAGGAGGTCGAATGACTTGGTCGACTAAGGCTCTCGACTGATT
GGGTCGGCCATGTGACTCGACCAGAGAGTCGAATGACATGGTCGACTAAGTGATTCGTCC
ACGTAGCTCGATCGTATCGCTCGACTGGATGGTCGAGCGATGCGCTCGACTAATGCGGCC
GAGTGCCTCCGGACTGCAACTTCCCACGCCCTCGTCTTCTTCTCCCAGCCCTTTCCCTAG
GGTTTCGCCCTTGCACCCATGCTTCTCCAGGAGCTCGAAGGGGCTTTGCCCTTGCTTCTC
GCAAGCACAGCACAACACAAAGCACTCAATGGGGCCTCTAAGGCTCACCCAACAACCACT
ATCTCCCCATTTTGGGGTTTATGCAAAAACCCTAGATTCTAATCCAAGCTCGGACACAAA
ACGATGGCCTCCATGGCAAAACTCGGTCCTAACTAGCTTGCAAGGGACGATCAAGGCGGA
GTTCATGTAGGAAAAACCCTACCTCGACGAGATCCGGCGGTTGGGGGACACCTCTCGCAT
CCAACTCGGCTCCGGCAAACTCCTTGCTTCAACGGCGACTCCCCTTCTCT
>CL1Contig36 (448-7.7-3466)
ACCTTTGTCCTTTCCTTCCATTCTCGAATTTGAGGAAGGTCCTTCTTGGTGGATGAGGGT
TTTTGCTCCTTTTTGGTGTTTAGGAGCTTCAAGAGGAGCTTTGGAGGTTGGAGAAGCTAG
GAGGAAGCTTTCCCTTGAGTTTGCTAGCATCAAGCAAGGTAGGGTTTTCCTCTATGTCCC
TAATGGTGTCCCAAAGTGCATGCATGTTGTGGGTTCTCTAGTATTTGAAGTTCTTGGCTA
ATGGATTAGAAATTAGGGTTATACTTGCATAAACCCCTAAATGGGGAGCTAGTGGATGTT
GGGTGAGCCTTAGAGGCCCCATTGAGTGCTAGAATGTGTTTGGAAACGTGTGTGATGCAT
GGAAGTTGAGATATGAATTTTTGGGGAAGAAAAGACTCAAGTTCGCGAAGAACAGTGAAG
CATCAGGTCGGAGGTCCGACAGTCGGAC
>CL1Contig710 (333-10.4-3447)
CATGCATCTTGAGACACCATTAGGGACATAGAGGAAAACCCTACCTTGCTTTGAGGTTAG
AATCTCAGAGGAAGCTCCCTCCTAGCTTCTACCACCTTCAAAGCTTCTCTTGAAGCTCCT
AAACATCAAGAACAAGCAAAAACATCAACATCCATGACCCATCTCCTTCAAATCCGAGAA
TGGCACTAGAGAGGGCTAGGAAAGGGAACTTACTAGTGATGGAGAAGAAGCTCCAGCAGC
TCCAAGGTCCACCACAAGCCTCTTGCAAGCTCCTAGCACCTCCTTCCTCCTTGGACCTTC
CAAGCCCTAGCTCCTTCTCTCCAAGAGCTCTCC
>CL1Contig699 (336-10.1-3388)
ACTAGTGACCGGCCACATAAAGGGGCACTGGCCACACGGGGCCTCTCATCCGTCCCGAGG
GAGGATGGGGCTATGCACACATCCTAGGGCTTAGGAGTAACCAACTCGTAGGTCTATGGA
CCTATTGCGCACCATTGGGGGAGTTTCACCTTAATCTCTAAGGTTTCCATATCTCTACAA
CCCTTCCCGGCGTTGGAGTTTATTGGTATGTAATTGTTGTGTATTCATGTGTTTTAGTAT
GCCACACAATCCCCCGTTTATCCTTTATTACCAAGCATGGAAGCCCCCAGCCCCAGCCAA
AACCAGCACTGGTCCGAGCTCGGACTAACATAGTCC
>CL1Contig436 (239-14.1-3378)
GGGCTTCAACACAATCCTAGGGCTTAGGTTGAGCGCCCTACACTTAGGTCTACATGGACC
TATCGTTGACCACATGGGGAGGTTCACCTTATTCACTAAGGTTCCCATAAACCATCATAA
ATCGTTGGAGCATTAACCCATGTTCATTTTTAGCGAAGTCCCATTTATGTCGCAAATCAT
CTCATTTTCATCACTTAGCATGGCCTAGTAGTTCCCTACAACAGACAGGGTCCGACTGT
>CL1Contig679 (365-9.2-3374)
CCTTGATGATAAGGCCGAATCCCTCCCCATGGAAAAATGCGGATTATAATCTAATAACGT
ACAAGTGGAACTTATGAATGTGAACTCGATGCCTCGAATAAAGGATACATTACGGAATGA
GTCAAAAGCCGAATATGCATGTATGTCTTTTAAACTCCGGTATTTCCTAAAAGCCGTAGA
GTAATGAAATGAAAGAGGCGATGTCACACGACCACGCACGAATACCGTTAGGTCTTTGAG
GGCCAACGTGAGAGATCGTTCTTAACCTAAGCCCTAGGTTGTGTTGTAGCCCATCCTCCC
ACGGGACGGATACGAGGCTCCGGAGTGGCCTGTGCCCTGCCATGTGGCCAGCCACTAGTG
ACTAT
>CL1Contig573 (281-11.9-3330)
TCCCTTCCCTCTCCCCAGGAAGGAGGTGCAGTTGTAACTGCATCCACAAGTCATGATTCC
ATCTCGCAACATTCTCTTTTCACCATCTCCTTGAAGTGGGGGTCAAGACCGCTCCCATCT
TCGTGGCTTGAATCTCTCATAGCCACTAGTGACCGGCCACACAATGGGGCACTGGCCACA
CCGGGCCTCTCATCCGTCCCGAAGGAGGATGGGCTACACACACAACCTAGGGCTTAGGTG
CAATCGCATTGCGTAGGTCTATGGACCTAACGTTCACCATT
>CL1Contig639 (330-10.1-3328)
ATTATCCCTTGTTAATCAGCATGGAAGTCCCCAGACCCAGCCTGGAACCACCCTGGTCCG
AGCTCGGACTGTCATGGTCCGAGTTCGGACTTTCATGGTCCGAGGTCGGACCTGGAGTTT
GGCTCGGACAGAGGCCTCCCAGGTGGCTCGGACTGAGATGGTCCGACTCGGACCACATGG
GTCCGAGCTCGGACTATCAGGGTCCGAGCCCTCTCTGCAGAGGTCGGACCAGACAACTAC
TTCATCTTAGGGGGTCCGAGCTCGGACTCCTGGGGTCCGAGCTCGGACTCCTGTATCGAC
AGGGTCCGTCGGACCCCACGGAAATGTTAC
>CL1Contig537 (340-9.8-3324)
GACTGTCGGACATCTTGAGTCCGACAGTCGGACTCTCCCTGGATGAGGGGGGCCGAGGGT
TGGACAGGGAGTGTCCGACTGTCGGACACCTTGGGTCCGACAGTCGGACTGCTGATGCTT
TAGGCAAGGTTGATGTTGGCCTTAGGGCTTGTAACTTGAGGGTTCATGGGAGAGTCTTGG
ACCATGTCTGGGGATTCCGGGGGTTAGGCCGGAGTTGGGATCTTGTAAACACTTGGGAAT
CATTATTGTAGTTTTCCTTGAAGGATGATTTTTAGTTGTTTTAAACTTGTTGATGCCCGG
TAAGGGTGACATCAATTTCTTAGCTTCCTTATGGGCTGGG
>CL1Contig255 (363-9.0-3270)
CGATGGCGAAATACTTGGTTTCGTCGACGAAACCTGATACCTGGAAAAGGGTCAAGTTAC
TGTCCCAGGTTTCGACGTCGACTGAAACTTTTCGGCGTCGAATCTGGGAAGATTCGACGG
CGAATCAAAAGCCTCGACGACGAAACCTGATACCTGCACTTGCCTAACTTACTGTCTCCA
GATTCGTCGACGATTCTTCCTTTTCGTCGTCGAATCTGGGAAGATTCGACGGCGAAAAGG
TTTGTTCGTCGTCGAACTGGAGCCCTGCGAACTGTTCTTCGTGTTCTTGGGGGCGGGCTT
CGCACCTACACCCTCCAATCTGGCTCTAAGGCCTCTCAAATCATCAATAACACTTAATGG
GGC
>CL1Contig183 (324-10.0-3234)
AAATGCGGGCTGGTTGGGGATGGTTAAACAGTGGAGTCAGGTAGACCTGCGCGAATGTTA
CTCCTAAGCCCTAGGAAGGTGTGTTGTAGCCCATCTACCCTGTGGTGGATCAGAGGCTCC
AGAGTGGCCCGTGCCCTATCATGTGGCCGGTCACTAGTGACTATGAGAGACATAAGTCAC
GGTGATGGGTGTGGCCTTGACCCCCATCCCAAGAAGTTGGCGGAGAAGAGTGATGCCCCA
AATGAGAGGCTCCTCTAAATGAATGAGAGCAAGCATGTGGCTAAGGAATGAGATGGGTGA
AGACCTTAAGGCAAGTTTGAGGAC
>CL1Contig539 (354-9.1-3224)
GCCTCTTGGGGCTCCAAATAGGGACATAGAAAGGAAGACCCTACCTTGATCTTGAGGCTA
GAACTCAGGGAAAGCTCCCTCCTTGCTTCCACCACCTTCAAAGCCCTTGTTGAAGCACCT
AATCACCAAGAACACCCAAAACCATCACTATCCATGCTCCAACACCTTCAAATCCGAGAA
TAGCATCAAGAGAAACTAGGAATGGGGACTTACAAGGGATGGAGAAGAAGCTCCAGCAGC
TCCTTGGCCCTCCACAAGCTCCTAGCAAGCCTCTAGCACCTCCAAGCTCCAAGCCCTAGC
TCTCCTTCCTCCAAGAGCTCTCCTCCTCTCCAAGCTAGCACAAGGGTGGAATGA
>CL1Contig203 (411-7.8-3212)
TAAAACCCCAAAGTTACAGTCGGCAATATTCGACGTCGAAACCCAAGTATTCGACGCCGA
ATATTGTCTGGACAAATTCCAGAAGTCCCAGTCTGAGAATTCGTCGTCGAAGGTCCCATG
TCGACGACGAATAGAAGCCAATTCGACGACGAATCCTAGGATTCGACGTCGAATTCTGGC
AGATTAATGCAATAAAGGCCTGAATCATATTTCTTTCGCTCCAACCCCTCTTAAGGGTGT
ATGTAGAGTCTAAGAAGGCCTTAGAGGTTAGCATGAACCTCCCATGGTGAACGTTAGGTC
CATGTAGACCAACGGAAATGGTGTAACCTACGCCATAGGTTTGGGATTAGTCCCGTCCTC
CCTCGGGATGGATGAGAGACTCTGAGTGGCCCGTGCCCGATGTGTGGTCGA
>CL1Contig226 (475-6.7-3180)
GGTTCTAACAAATTCATGTTTAAAACCCAAATTGGGGAGTGTAATGGTTGTTGGGAAGGC
TTAGGAAGCCCCCATTGAGTGCATTTGATGAATGATGATGGTTTGGGATGGATTTGGGCT
AGAAGCCCCAATTTTTCGTGGAAAAATCGCTAAGAACGGAGGAGTTGCAAGCTCCAGGTG
TCCGACTCGGACACCATGTGTCCGACTCGGACACACGGGGCAGAGGCGAGGGAGAGAATC
CCTGTTTTGTCCGACTCGGACACCTCGAGTGTCCGACTCGGACAGGCACCTTGGGAGTCC
TGTTTTGTCCGAGCAGCACCTGTCCGACTCGGACAGGTGCCGCTCGAACAAAACAGGGGA
TGAAGGACTAGTGTCCGACTCGGACACCCCGAGTGTCCGACTCGGACACCTGGTTCCTAG
GCCCAATAAGAGGGAAAAATGAACATGAATTTAATGTCGAAGCTTGGGGATGCGA
>CL1Contig670 (211-15.0-3172)
AGTAAGTTGACCCATTCTCAGGTATCAGGTTTCGACGACGAAACCAAAAGTTTCGACGTC
GAAATCCTGGACAGTGAAATCCCAAAGTTACAGTCGATGATATTCGACGTCGAAACCAAA
GTATTCGACGACGAATATTATCTGGCCAAATTCCAGAAGTCCCAGTCTGAGAATTCGTCG
TCGAAGGATCCCATGTCGACGACGAATAGAA
>CL1Contig691 (515-6.1-3141)
ATCTCCTGCCTTGACCGCCCCTTGTAAGCTTGTTAGGTTGGATTTTTGGCCATGGAGGCC
CCATTGATCGCCGGTTTTGGCCATGGAGGCCCCATTGTCGCCGTTGTGTGGAATAGACAT
TAGGGTTTTGCATAAACCCCAAAATGGGGAGCTAATGGTTGTTGGGCGAGCCTTAGAGGC
CCCATTGAGTGCCTTGATTGCGTTGTGATGCCAAGAAACGAGGGCAAAGCCCTAATGCGA
AATCTGGGGAAGTTTGGAACGAAACCAAGGGCCTGGAACCCTAGTCGAGCGTTTAAAAAC
GAAGGGAAATGAAGGGTCAGTTAGCGTTATTCGAATCGCGCTTGTCGAGCACTTGCGTCG
ACCACGACTTCGACTCCCTAGTCGAAAGCCTTGGTCGTCCTCTACCGGTCGAAACGCCCT
AAGTCGAGCATGCCCTTCGACTCACCCAGTCGAAGGACATGATCGACTCAGTCAGTCGAG
AGGTTCAGTCGAGCAGGTCATTCGACTCAAGTCAG
>CL1Contig568 (230-13.5-3102)
CCGTGCCCCATCATGCGGCCGGTCACTAGTGACTATGAGAGACGAAAGTCACGGAGATGG
GTGCGGCCTTGACCCCCATCCCAAGAAGATGGTGATGAAGAGGGATGCCCGGGTGGCTCC
TCTAAATGAATGAGAGCAAGCATGTGGCTAAGGGATGAGATAAGAGAAGACCTTAAGGCA
AGGATAGAGGACTTGAGCGGCAGTTTGTAGCTCCCCTGAGAAGCACACGG
>CL1Contig186 (352-8.8-3099)
GTCCGACTCAGACAGGCATGGAGAGAGCCCTGTTTTGTCCGAGCTCTGCAGGTCCGACTC
GGACCTGCACAGCTCGAACAAAACAGGGGCTGCAGGACTTGTGTCCGACTCGGACACCTC
GAGTGTCCGACTCGGACACCTGGTTCTCAGGCCTATGAAAGGTACTAATGAAACATGTAA
TGAATGCCGATGTTTGGGTATGCGTGAAGCACTAAAGCAAACACTTACATACACTCATAT
AAACACTCCAACTACATGTTGTAGAGTCTTAGGTAGCCTTAGAGATTAAGGCCAACCTCC
CCATGGGAAGTACGATAAGTCCATGTAGACCCACGATCGAGGCTTTTCACCT
>CL1Contig278 (257-12.0-3079)
GAGGTGTCCGAGTCGGACACTAGTCCTTAGTCTCTGTTTTGTTCGAGCCCTGCAGGTCCG
AGTCGGACTCTGCAGGGTCGGACAAAACAGGGATTTTGCGCCTCCTCGCCCTTGCCATGT
CCGAGTCGGACACATGAAGTGTCCGAGTCGGACAAAACAGGGAGTTCGTCCCTTCCAGCT
GCTGCGTGTGTCCGAGTCGGACACATAGTGTCCGAGTCGGACACCTGGAGCTTTGCTCCC
ATCCGTTCTTGCTGTTC
>CL1Contig570 (357-8.6-3074)
GTTGTGATGCTAAGGAAGCGAGGGCAAAGCCCTAACGCAAATCTGGGGAAGTTTGGAATG
AAACCAAGGGCCTGGAACCCTAGTCGAATCGCGCAACGAAGGGGAAGACGAAGGGACGGT
TAACGTATTCGAACCGCGCTAGTCGAACACTTTAGTCGACCACGTCTTTCGACCCCCAAG
TCGAAACACTTGGCCGACCCAGCAGTCGAGCAATTGTGTCGACCACGACCTTCGACCCCC
TAGTCGAATGCCCTGGTCGACCTCAGCCAGTCGAAGATGCCCTAGTCGAGCATGCCCTTC
GACCCACCCAGTCGAAGGACATGATCGACCAGTCAGTCAAGAGTCGAGTCGAGCAAG
>CL1Contig431 (286-10.3-2947)
GCTCGAGAATGAGCTCCCTCCAAGCTTCTACCACCTTCAAATTCCTTCTTGAAGCCCCTA
ACACCAAGAACAAGCAAAACCTTCAACTTCCATGGGCCATCTTCTTCAAATCCGAGAATA
GCACAAGGAAAGGCTAGGAATGGGGACTTACTAGGGATGGAGAAGAAGCTCCAGCAGCTC
CTTGGTCCACCACAAGCCTCTAGCAAGCTCCTTGCACCACCTTCCTCCTTGGACCTCCAA
GCCCTAGCTCCTCTTCTCCAAGAGCTCTCCTTCTTCTCCAAGCTAG
>CL1Contig664 (299-9.7-2913)
AGAGGTTAGTATGCTATCCCCCTCCATCCCCTTTATCTTTGGGTGGTCTTTCCCCAAGCC
CTAACCCTCCTAAGGGCTTATTGAAGGTGTTGGAAGAGGCTAGAAGCTTGCCGGAGGAGT
TGCAGCTCGCCGGAAGTGTTCAAGCTCGCCGGAGAGGAGATCGGAGCAAGGAGGAAGCTC
CATTTCGTCGGTTTTGAGTAAGGTAGGGTTCCTCCTACATATCCACACCATGCTTGTCCT
CTAATAGCTAGTAGGAACCGGATTTTGGCCATTGAGGCCTTGGATTTGTTGAATGTGCT
>CL1Contig46 (361-8.0-2904)
ATCATTCCCATAGGTCTAAAAGATCCCACCGTATAACCATGGGGAGATCGACCCTTAAAC
ACTGGGTCGACCATGCCACTCGACCACCAGGTCGAAGGGCATGCTCGACTGGATAGTTGA
TCACCGTTCTCGACCTGGAATTCACCCAACAGGGTCGGCCATGTGATTCGACCAGGAGGT
CGAATGACATGCTCGACTAAGGTTCTCGACCAATTAAGTCGGCCACGTGATTCGACCAGG
GAGTCGAATGACTTGGTCGACTACGGTTCTCGACTGATTGAGTCGGCCAAGTGATTCGAC
CAGGAGGTCGAATGACTTGGCCGACTAGGGCGCTCGACCATTTGGATCGGCCACGTGACT
C
>CL1Contig661 (507-5.7-2892)
AGGCCCCATTAAGTGCCTAGAGATGACTTGTGGTCGTGGGGAGCAAGATCTAAGCCCCCA
TGAAGTTTTTGGGAAAAAGTTGAGTGAAGTTCGGAGCTTGAAGAACAGCTCCAGGTCCTC
TGTCCGACCGTCGGACAGCTCTTGTCCGACAGTCGGACACGGCCAGTTTTGGTATCAGGT
CTGGACTGGGACTGTCCGACCGTCGGACAGCATATGTCCGATAGTCGGACTCTCCCTGGA
CGAGTGCTGGAGGTTGGGCAGGACTTTCTGAGCCTGTCCGACTGTCGGACAACTTGTGTC
CGACAGTCGGACTCCCCCTGGATTGGGGATGGCTGGGAGCTAGTTGGGGCATTTGAATCT
TTGGCAATTGTTGGGCCTTGGGGTTTGTACTAGAGGCTTCATGGGAATGTCTGGGACCAT
GGTAGGGATTACCATGGGGCTAGGAAGAGTTGGGAGCATGGGAGCTTCTCGGTCTCTCTA
CTTTTACGTCCTATGGGAACGGTTAGT
>CL1Contig148 (376-7.7-2886)
CCGACGAGACTACATTTTCGTCGTCGAATGCGGTAAAATTCGACGGCGAAAAGGTTCGTT
CGACGTCGAACTGGAGCCTCGCGGACTGTTCTTTGTGTTCTTGGGTGCGGGTTTCGCACC
TACACCTCCAAATTCGGCTCTAAGGCCTCCCAAATCACCAATAACACTCAATGGGGCCTC
TAAGGCTCACCCAACAACCATTAATCTCCCCATTTGGGGTTTTAGGGCAAGATAATCCCT
AAGTTCTAATCCAATCCAAACACAAGAAATTTGGGGTCTCCATGACCCAAAACCAATCCT
AACTAGCATTAGGGGACATCCAAGGTAGTTTTCAAGTAGGAGAAACCCTACCTTAGCAAT
CCGGGGCGATTCCGAC
>CL1Contig511 (290-9.9-2879)
GGACAACTCTTGTCCGACAGTCGGACACGGTCAGTTTTTGTGTCAGGTTGGACTGAGGCT
GTCCGACCGTCGGACAACATATGTCCGACAGTCGGACTCTGTCTGGAAGTTGGGGTAGGT
TGGTCTGAGCCTGTCCGACTGTCGGACAGCTCTTGTCCGACAGTCGGACACTCCCTGGAA
TGGGCTGGTGGAGGGGACTGACTTGTGATGATAGAGGTATTAGCGATGTTTGGTATTAGG
GCTTCCACTAACATGTCTAGGGGAAGTTTGGGATCATGGTAGGGATTATC
>CL1Contig671 (371-7.6-2829)
GCAGAAGATCAACCTCCCTTCCCTTCCCAGGAAGGAGGTGTAGCCATAGCTACAACCACA
TTGTCCTGCTCTATCTCGCATCATTCACATCACATCTCCTTGAAGTGGGGGTCAAGACCG
CTCCCATCTTCGTGGCTTGAATCTCTCATAGCCACAAGTGACCGGCCACACGATGGGGCG
CTGGCCACACTGGGCCTCTCATCCGTCCCGAGGGAAGATGGGGCTACACACACACACATC
CTAGGGCTTAGGATGAAAACAATCTCTCTCGTTGGTCCTTAAAGACCTAACGGTATTTCG
TACGTGGTTGGGTAACATCTCTCTTTCATTGTAATACCCTACGACTTTTAGGAAATACCG
GAGTTTAAAAG
>CL1Contig20 (378-7.4-2806)
CTTCACGCATACCCAACCATAGGCATTCGTTACATGTTTGATTAGTACCTTTCATAGGCC
TGAGAAACAGGTGTCCGAGTCGGACACTCGAGGTGTCCGAGTCGGACACTCGAGGTGTCC
GAGTCGGACACAAGTCCTGCACCTCTGTTCTGTCCGAGCGGTCTGTGTCCGAGTCGGACC
TGCAGAGCTCGGACAAAACAGGGATCTCACCCGGCCTTCACCCTGATGTGTCCGAGTCGG
ACATCCATGATGTCCGAGTCGGACAAAACAGGGGATTTCATCCCTTACCTCTACTGCGTG
TGTCCGAGTCGGACACATGGTGTCCGAGTCGGACACCTGGAGCGATGTCTCCTCCGTTCT
TGCTGTTCTTGCCACGAA
>CL1Contig273 (313-9.0-2805)
CTCGAACAAAACAGAGACTAAGGACTAGTGTCCGACTCGGACACCTCGAGTGTCCGACTC
GGACACCTGTTGCTTGTGCCCAATAATGGGTGCTAATGGATAAAGGGTTAATGCGAGATA
TGGGGATATGGTGAAACACTTTATAAACACTCAAATGAACATTGAAATGCACTCCAACTA
AAATGGTTGTAGAGTCTAAGGGAAGCCTTCGGGTTAGGCTAATCCTCCCCATACGGTCAA
CGGTAGGTCCATGTAGACCTAAGAGTAGGGCGCTAACACCTAAGCCCTAGGGTTGTGTTG
TAGCCCATCCTCC
>CL1Contig596 (345-8.1-2786)
CTTGAGTTGGGGTTCCACCCATACATCCCCAAATCAGGCTCTATGGCCTTCCCAAATCAC
CAATAACACTCAATGGGGCCTCTAAGGCTCACCCAACATCCACTAATCTCCCCATTTGGG
GTTTATGCAAATCCAAACCCTAGATTTCTAGTCCAAATCTTTACATCAACCCAAGGGCCT
CCATGGCCAATAATCAAGTCCTAGCTAGCTACAAGGGACATTCAAGGCATGCAATGAGTA
GGAGAAACCCTACCTTGCAAATCCAAGCCGAATCCGACGATCTCCTCGCGTCTCCGGCGA
CCTAGCTCGTCTCCGGCGAGCTTCAACATCTCCGGCAAGCTTCTA
>CL1Contig541 (282-9.8-2766)
CTCCTGATAGGAAATGAAAGCACACAGCTCAAGTCAGGACGTCAGTTCGTAGCTCCCCCG
ACAGGGGATGACAGCACACGGTCCGTGGATGTCGGTTCGTAGCTCCCCCGAAAGGGGATG
ATAGCACACGCTCCACATAGCCACATAGCTAAATAAGGACGACAGTTCGTAGCTCCCCTG
TTAAGGGATGAAAGCACACGGTCCTAGCTCATGAGATGCAGTAGAGACACAGGGTAGTGT
AGCTCTTCTGTTTGGAACGAAGCTCCTACCAAGGATGGATAT
>CL1Contig54 (313-8.7-2710)
GGTAGGGTTTCTCCTAAGTTGTTATCACTTTGATTTGTCTATTAAACAACGGAGGTCTGA
GTTCCGAGCGTTTTAATCGTGGTATCAGCAAGCGTGAACGAAAGAATGGGTTACGCGTTG
ATAATTGGATTAGAAATCTAGGTTTTAATCCTTGGAACCCCATTTGGGGAGTTAATGGTT
GTTGGGTGAGCCTTAGAGGCCCCATTGAGTGTCTTATTTTTCGTTGTGATGCTTGGAAAC
GAGGGCAATTCCTAACAAAGGAAATCTGGGAAGTTGGGGAAAACCAAGGGTTTGGAACCT
TAGTCGAGCCGCG
>CL1Contig281 (213-12.5-2667)
ATAGTAGAGTACAGACATGCCTCATGTTGAGGGTAGCTAGCCCCCGAGCGCATTCCGGAA
ATCATTATAACTCGTGTCACTACTTCATCTCGTGAGCTTGGACCGTGTGCTCCACTTTGG
AAGCTACAAACTGTCGTCCTCTGGACCGTGTGCTCCACTTTGGAAGCTACAAACTGTCGT
CCTTATTCACCTGTGCGCCAATTTGGAAGCTAC
>CL1Contig240 (327-8.0-2620)
AACACCTTCCTCACCCCAAGGTAATCCCGACCATGGTCCCAGACATTCCCATGAACATTC
TAGTACAAGCCCTAAGGCCCAACGATCACCAAAACCCAAGTGCCCCAACCAGCTCCCAGC
CATCCCCATTCCAGGGGGAGTCCGACTGTCGGACATATGTTGTCCGACGGTCGGACTGCC
TCAGTCCAACCTGACGCAAAAACTGACAGAGTCCGACTGTCGGACAAGGGTTGTCCGACG
GTCGGACAGCTGACCTGGAGCTGCAGATTTCCCCTCGAACTTCCTTCAAAGCTCCACCAA
AAATTCATGGGGGCTTTGATCTTGCTC
>CL1Contig12 (322-8.0-2592)
GAGTTTCCCCTCAAGCCCTAATCCATGTTTTTGGCTAATGGAAGGTGCTTGGAGGTGTGG
GAGCTCGCCGGAGTTGGAAGAGGCTCGCCGGAGAGGAGCTAGGAGCTAGGAAGGAGCTCC
ATTTCGCCGGAGATTGTGAGGTAGGGTTCCTCCTACACATGCACACCTTGATTTGTCCCC
CTTGAGCTAGCTAGGACCGGATTTTGGCCATGGAGGCCCTCTCTTGTGTGCTTGATGAAT
GGAATAGAAATTAGGGTTTACTTGCATAAACCCCAAAATGGGGAGCTAGTGGGTGTTGGG
TAAGCCTTAGAGGCCGCAATGA
>CL1Contig280 (389-6.6-2585)
TGTCCGACTGTTGGACACCAAGAGTCCGACAGTCGGACAACCCCTAGAAGGGACGGACAG
TTGGACCAGGGAGGGTCCGACCGTCGGACTTTAAGAGTCCGACAGTCGGACAGCCACGGG
CAGCCAAGGGTTGGATTCCAGAGGGAGTCCGACCGTCGGACTCAAAGAGTCCGACAGTCG
GACTGTCCCTGGACTGAAGACCTGCCTTTCCAGCCAGGGTCCGATAGTCGGACTCCAAGA
GTCCGACAGTCGGACTCCGACTGTTGTGAGGCACAATGGGATTGATTTTGGATAAATGAA
TGGGGATCTTTGGACATGAACGGAACCACATTAAAAACACGAACATGAATCAATACTCCA
ACTATTATTGTAAAGTTTAAGGGAACCTT
>CL1Contig231 (433-5.9-2568)
AACAACCATTAATCTCCCCATTTGGGGTTTTAGGGCAAGATAAACCCTAGATTCTAATCC
AAATCAAACACAAGAACTTGGGGTCTCCATGACCCAAAACCAATCCTAACTAGCAATAGG
GGACATCCAAGGTAGTTTTCAAGTAGGAGAAACCCTACCTTAGCAAATCCGGGTTGCTTC
CACGCTCCAAGCTCGTCTCCGGCGAGCTTCCTTCACTCCGGCGAGCTCTCAACACCTTCC
AAAGCCCATAAGAAAGAAATTAGGGCTAAAGGAAAGGGGTTTAACACAAGGGAAAGGCTT
AGGGATGCTAAACCTACCTCTCCGGCGAGATCCGGCGGACTCCGGCGGAGCTCCGGCGAA
CCCTCCAAGCTCTCCTCTCTTCTACTCCTCCAAACCTCTCCACTTGATCTCAAAGGTGGA
AATGAGCAAGGGT
>CL1Contig157 (461-5.5-2534)
GGAGGGTGGCCTTAATCTCTAAGGCTTTTCCTTAGACTCTACAACAATAAGTTGGAGCTC
TTTTATTAGTGCATATGAGTGTTCATTTAAGTACTTAACATGTCCCCAATTCACGCCTTT
AACCATGCCCAAACCTTGCCAACAGTATGCCTGGACAGCAAGTATCCGACGTCGGATACT
GGGGTATCCGACGTCGGACCCGCCGACCTGAGCTCTCTGTCCCATTCCAGGGACTTACTG
GACTGATATCCGACGTCGGATATTGGGGTATCCGACGTCGGATACCTGACCTGGTACCGA
CAGTAACTTACTGGAATGATATCCGACGTCGGATATTGGGGTATCCGACGTCGGATACCT
GACCTGGTAGCCGACTGTAACTTTACTGGACTTCCAGTTGGGTACCTGGAACACTATCTG
ATGTCGGATATTGGGGTATCCGACGTCGTATACCTGTCCAA
>CL1Contig324 (287-8.8-2530)
CTAGCCGACCGCATCGTCGACCGTGTTAGTCGAGCGCATCGCTCGACCCTTCAGTCGAGC
GATACGATCGACCCAAACGGTCGAGCGCCCTAGTCGACCACGTCATTCGACTCCCTGGTC
GAATCACGTGGCCGACCCAAACGGTCGAGCGCCCTAGTCGACCAAGTCATTCGACCCCCT
GGTCGAATCACGTGGCCGACCCAAACGGTCGAGCGCCCTAGTCGACCAAGTCATTCGACC
TCCTGGTCGAATCACATGGCCGACCCAATTGGGCGAGCGCTATAGTC
>CL1Contig133 (321-7.8-2515)
CTCGAATGAAACTTCATTAAAAGTAGAAACGTGAATCAATACTCCAACTACGGTTGTAGA
GTTTAAGGGAACCTTCGTGATTAAGGTCGAACCCTCCCCATGTGAAACCGGGCTATCATT
CAATAACGTACAAGTGGCATTTGTAAATGTGTACGCGATGCTTCCGAATAAATAATGTGA
TCGAGAATACGCCAAGAACCCGAATACGTACGTATGTCTTTGAAACTCCGGTATTTCCTA
AAAACCGTAGAGTATTGCAATGAAAGAGGCGATGTCACACGACTACGCACGAATACCGTT
AGGTCTTGGAGGACCAACGGA
>CL1Contig366 (290-8.7-2514)
ACTGAAGACCTGCCCTTCCAGGCAAGGTCCGATGGTCGGACTTTAAGAGTCCGACAGTCG
GACCCAGTCTGTTGTAGGGAACTACTAGGCCATGCTAAGTGATGAAAATGAGACGATTTG
CGACATAAATGGGACTTCGCTAAATAATGAACATGGGATAATGCTCCAACTATTAATGAT
GGCTTGAGAACCTTAGTGAATAAGGTGAACCTCCCCATGTGGTCAACGATAGGACCATGT
AGACCTAAGTGTAGGGCGCTCAACCTAAGCCCTAGGTTTGTGTTGAAGCC
>CL1Contig125 (241-10.4-2509)
GCTTCATTCCACCCTTGCTAGCTTGGAGAGCTCTTGAGAAGGAGAGCTAGGGTTTGGAAG
CTCCAAGGAAGGAGAAGGAGCTTGGAGCTTGGGAGGGGCTTCTTGGTGGACCAAGGAGCT
GCTGGAGCATCTTCCCTATCCCTAGTAAGTCCCCTTTGCTAGCCATTCCTTGTGCCATTC
TCGGATTTGAAGAAGGTGCCTCATGGAAGATGATAGTTCTTGCTCCCATGTGGTGTTTAT
G
>CL1Contig662 (300-8.3-2481)
CGGACTCTAATGGTCCGAGCTCGGACCCCCAAAGGGTGAAGTTACTGTCCAGTCCGACCT
CTGCAGAGAGGCCTCGGACCCTGATAGTCCGAGCTCGGACCCATGTGGTCCGAGTCGGAC
CATCTCAGTCCGAGCCAACTTGGGAACCTCGGTCCGAGCCAAAACACCCAGTCCGACCTC
GGACCCTGAAAGTCCGAACTCGGACTATGTTAGTCCGAGCTCGGACCAGTGTTGGTTTAG
GCTGGGGCTGGGGGCTTCCAAGCTTGGTAATAAGGGATATACCGGGGGTCGTGAGGGATA
>CL1Contig41 (320-7.7-2473)
CTCGGACGACACTGTCCAAGCAACTTCATAAGCCTTATGAGACAGGTGTCCGACTCGGAC
GACCCCCATCCGACTCGAACACCTGCAGCCCAGGCCTATTAAAGGGAATGATGTATGCGA
TTAAATGCCGATTTTGGGGATGCGTGAAGCACTAAAACAATCACTTATAAATACTAATGA
AAGAACTCCCGCTAATTGTGGTAGAGTCTAAGGAAAGCCTTAGAGATTAAGGCCATCCTC
CCCATGGGAATTGCGATAGGTCCATGTAGACCTACGATCGAGGTATTCCACCTAAGCCCT
AGGATGTGTGTGTAGCCCCA
>CL1Contig305 (326-7.6-2465)
AAAGTCTGGAGGACTCCACAGTGCAGGAGTCCAAGCTCGGACTCTAATAGTCCGAGCTCG
GACCCCCTAAGATGAAGTTACTGTCCAGTCCGACCTCTGCAGAGAGGCCTCGGACCCTGA
TAGTCCGAGCTCGGACCCATGTGGTCCGAGTCGGACCATCTCAGTCCGAGCCACCTGGGA
AACCCCTGTCCGAGCCAAATCCCAAAGTCCGACCTCGGACCCTGAAGGTCCGACCTCGGA
TCCTGAGAGTCCGAACTCGGACTATGACAGTCCGAGCTCGGACCAGTGCTGATTCTGGCT
GAGACTGGGGGCTTCCAAGCTTGATA
>CL1Contig271 (253-9.7-2464)
ATTGCTACATCCACAAGTCCTATTCTATCTCACAACAATCTCATCACATCTCCTTGAAGT
GGGGGTCAAGACCGCTCCCATCTTCGTGGCTTGAATCTCTCATAGCCACTAGTGGCTGGC
TACACATGGAGCCAAAGCCACTCACGAGCCTCTCATCCACCACAAGGGAGGATGGGGCTA
AACACACATCCTAGGGCTTAGGAGTAATCATTCTCGTAGGTCTATGGACCTATCGTGCAC
CATTGGGGGAGGT
>CL1Contig258 (287-8.6-2457)
GAGCCACAAGCCTCTACCCCACACTTGGACCTCCTCCAAACCTTCAATGGACCCAAGAAC
CACTTAGGGCTTGAGGGGAAAATCAAGGGAACACAAAGGAGATGAGGAAATGGAGGTGCA
CTAACCTCTAGGAGTCTCTCCGGCAAGCCTCCGGCGACGGGCGGAGCTCCGGCGAGCTGC
TCCGGCGACCTCCTCCTCCAAGCCTCCAAGCCTCTCTTCTTCCTCTCCTCCAAGCCTCTC
CTCTCTCAAAACCAACCAAATGAGCCAAATGAGCTCCAAACCTTCCA
>CL1Contig635 (403-6.1-2444)
CCGACTGTCGGACCCTTACTGGTCCACCAGACCTGCATTTCCAGAGCCTGTCCGACTGTC
GGACCCTTAGGGTCCGACGGTCGGACACCTGACCTGATGCTCGAGTGTTCTTCGCGAACT
TTGATCATTTTCCCCCCAAAATTTCATATCTCCACATCCATGCATCCCACATGTTCCATA
CACATTCTAGCACTCAATGGGGCCTCTAAGGCTCACCCAACAACCACTAGCTCCCCATTT
AGGGGTTTATGCACATAAACCCTAGTTTCTAATCCATTAGCACATCCACAAGATTGAGGG
CCTCAATGGCCAAAAATCCGGTTCCTAACTAGCCATAAGGGAACAAGCAAGGCATGCATG
AGTAGGAGAAACCCTACCTCACTCGGATCCGACGAAAACAGGG
>CL1Contig579 (288-8.4-2426)
ATGGGGCACTGGCCACACAGGGCCTCTCATCCATCCCGAGGGAGGATGGGGCTGCACACA
CATCCTAGGGCTTAGGAGTAACCAATCTCGTAGGTCTATGGACCTATCGTGCACCATTGG
GGGAGGTTCAACCTTAATCTCTAAGGTTTCCTTAACTCTACAACCCTTCTCGGCGTTGGA
GTTTAATGCATGTTCATTGTTGTGTTTAGACGTGTATTAGTGCACCACACAATCCCCCAA
ATAACCTTTATTATTATGCATACAAGCCCCCTTACCTAGCCTGAATCA
>CL1Contig474 (386-6.3-2425)
CCAAACTTCCCCATATTTGCACTAGGGCTTTGCCCTCGCTACCTTAGCATCACAACGAAA
ACAAGGCACTCAATGGGGCCTCTAAGGCTCACCCAACAACCATTATCTCCCCATTTTGGG
GTTTATGCAAACCCTAATGTCTATTCCACACGACGGCGACGACGGCCTCCATGGCCAAAA
CCGAAGATCAAGGGGCCTTCATGGCCAAGAAGCAAACCTATCTAGCTTACAAGGGGCGGT
CAAGGCGAGGGGATGTAGGAGATAACCCTACCTCAACGAACGACCGGCGACGAGGGGCTT
CTCCACGCAGCACGACTCCGGCGCGCTACGAGTCGACGGCGCCGCTCTCTCCTCCTCCTG
ACGACCTCCTTGCTCCCTTGCACCAC
>CL1Contig398 (300-8.1-2423)
TTTGCTAATGGAATAGAAAGCTAGGGTTTACTTGCATAAACCCCAAAATGGGGAGCTAGT
GGTTGTTGGGTGAGCCTTAGAGGCCCCATTGAGTGCTGGAATGTGTTTGGAACATGTGGG
ATGCATGGGTGAAGAGATATGAAAATTTGGGGAAGAAATGTTCAAGGTTCGCGAAGAACT
CGTATGGCATCAGGTCGGAGGTCCGACCGTCGGACCCCAAGGGTCCGACAGTCGGACATC
CCCTGGAAGAGGACAGTGGCTGGACCAGTAAGGGTCCGACAGTCGGACCCCATAGGTCTG
>CL1Contig688 (264-9.1-2398)
CTCTTGGTGGAGAGCTAGGGTTGGAGCTCCAAGGAAGGAGCTAGGGCTTGGAGGAGAAAG
CTTGGAGCTTGGAGGTGCTAGGGGGCTGCTGGAGGCTCTCCATTGCCTAGGTAAGGTGTC
TAAGCCTCTATCCTTTCCTTGCATTCTCGGATTTGAAGGAAATGGCTCATGGGAGTTGAT
GGTTCTTGCTTGTTCTTGGTGTCTAGGAGCTTCAAGAGGAGCCTTGGAGGTTATAGAAGC
TAGGAGGAAGCTTCCTTTGGGTTT
>CL1Contig380 (222-10.7-2382)
CCCTGCTGGGGGAGCTACGACTGTCGTCCTGACTTGAGCCGTGTGCTTTCATTCCCTTTC
GGGAGAGCTACGTACTGCCACTCAAGTCTCCTTTCCGTGCCTTAAGGTCTTCCTCTATCT
CATTTCCCGGCCACATACTTGCTCTTTCAATGAGGGACCTCGAGGGTCATCCTCTTCACC
ATCTCCTTGGAGTGGGGGTCAAGGCCGCACCCATCTCCGTGG
>CL1Contig645 (218-10.9-2380)
TACTCTTAGGTCTACATGGACCTATCGTTGACCACATGGGGAGGTTCACCTTATTTACTA
AGGGTCCCAAGCCAATAAACATTCGTTGGAGCATTATCCCATGTTCATTTATTAGCGAAG
TCCGGTTCATGTCATAATACGCCTCATTATCATTAATTAGCATGGCCTTGTAGTTCCCTA
CAACAGACAAGATCCAATGTAGCATCGGACCTCACCTG
>CL1Contig589 (204-11.6-2360)
GGCCAAGTTACAGTCCAGGTTTTCGTCGTCGGAAAAAGGTTGTTCGTCGTCGAATCTGGG
AGGATTCGACGGCGAACCACAAGCCTCGACGGCGAAACCTGATACCTGCACTTGCCTAAC
TTACTGTCTCCAGATTCGTCGACGACTCTTCTTTTTCGTCGTCGAATCTGGGAAGATTCG
ACGGCGAAAAGGGGAAATTCGACG
>CL1Contig379 (279-8.5-2358)
AAGGAGACTTGAGTGGCAGTACGTAGCTCTCCCGATAGGGAATGAAAGCACACGGCTCAA
GTCAGGACGTCAGTTCGTAGCTCCCCCGGCAGGGGATGACAGCACACGGTCCGTGGAGGT
CGGTTCGTAGCTCCCCTTTTTAGGGATGATAGCACACGCTCCACATAGCCACATAGCTAA
ATAAGGACGGCAGTTTGTAGCTCCCCTTTTTAGGGATGATAGCACACGCTCCGCACAGCC
ACATAGCTAATAATGGACGGCAGTCGTAGCTCCCCTTTT
>CL1Contig505 (267-8.8-2337)
TGGAAGCTAATTCGATGACGAATCCCTGGATTCGACGTCGAATCCTGGCAGATTAACACA
TGAAGGCTTTAATTAAAAACCTTACACTTCAACCCCTCTTTAGGGAGTGTGTAGAGTTTA
AGGAAGCCTTAGAGGTTAGTGTAAACCTCCCGGGATGAACGTTAGGTCCATGTAGACCAA
CGAGAGTGGTTTCTCCCATGCCCTAGGATTGTGTTTAGCCCCTTCCTCCCTTGAGGCGGA
TGAGAGGCTCCGAGTGGCCTTGGCTCC
>CL1Contig159 (365-6.3-2300)
AAATACCGGAGTTTCAAGGACATACGTACGCATTCGGGTTTTGGCGTATTCTCGATAATA
ATCTTTATTCGGAAGCATCGTGTTTGCATTCACAAGTGTCACTTGTACGTTATTAAATGA
TAGCCCGGGTTCACATGGGGAGGGTTCGACCTTAATCACTAAGGTTCCCTTAAACTCTAC
AACCATAGTTGGAGTATTGATTCATGTTCAAGCTTTTAATGAAGTTCCATACGAGTCCCT
TAATCCTCATTACTTAATCCTTAGGGCAACATGTAGTTCCTCACAACAGTCGGAGTCCGA
CTGTCGGACTCTTGGAGTCCGACTATCGGACTCTGGCTGGAAAGGCAGGTCTTCAATCCA
GGGAC
>CL1Contig494 (264-8.5-2247)
CCTACGATCGAGGCAGTTCACCTAAGCCTAGGTTTTGTGTGCAGTCCCATCCTCCCACGG
GACGGATGCAAGGCTCGGAGTGGCCAGTGCCCCGTCGTGTGGCCGGTCACTGTGACTATG
AGAGAATCAAGTCACGAAGTTGGGAGCGGTCTTGACCCCCACTTCAGGAAGATGGTGAAA
AGAGAATGTGGTAAGATGGAATCATGACTTGTGAATGCAGTACAACTGCACCTCCTTCCT
GGGGATAGGGAAGGGAGGATGATC
>CL1Contig427 (213-10.5-2244)
CCCCCATGAATTTTTGGGGAAAGATTGAAGGAAGTTCGGAGGAAGAACTGCAGCTCCAGG
TCCTCTGTCCGACCGTCGGACAGCTCTTGTCCGACAGTCGGACACGGCCAGTTTTGGAGT
CGGGTTGGGCTGAGGCTGTCCGACCGTCGGACAACATATGTCCGACAGTCGGACTCTGTC
TGGAAAGTTGGACGGGTTGATCTGAGCCTGTCC
>CL1Contig395 (288-7.8-2244)
TGCCTTAAGGTCTTCCATCATCCCTTTCCTTAGCCACATACTTCCTCTCATTCCTTTAGA
GGAGCCTCAAGGGCGTCACTCTTCATCACCATCTCCTTGGAGTGGGGGTCAAGGCCGCAC
CCATCTCCGTGGCTTTCATCTCTCATAGCCACTAGTGACCGGCCACATGATAGGGCTCGT
GCCACTCAGGAGCCTCTTATCCACCACAAGGGTAGATGGGCTGAAACACACCTCCTAGGG
CTTAGGAGAGAACGTTCATATAGGTCTACAGGACCCTATCACATTATC
>CL1Contig605 (298-7.5-2228)
AAGGGGCTCCCACACGACCTCGATCACCTCTCCGGCGAGCTCAAGCTTCCACACCACACT
TGGACCTCCTCCAACACCTTCAATGGACCCTTAGATGGATTAGGTCTTGGGAGGAAAACA
ACCAAACCAAAGGGGAATGGAGGGGGATAGCACACTAACCTCACAAGCTTCTCCGGCGGC
CTTCCGGCGGAGCTCCGGCGAGGTGCTTCCTCCAACTCCTCCAAGCCTTCCTCTCCTCCT
TCCTTCTCCTCTTCCAAGCCAACCAAAGCCTCCAAATGAACCAAAGGTGGGGCTTGGC
>CL1Contig528 (264-8.3-2186)
CGCCCCACCGCCGTCGACCATTGCTGGAGCGGCTGGAGTGGAGTGCGCGTGGGCAAGGGA
GCCGAGGAGATCAGCGGGCGAAGGGGAGCAGCGGCGCCGTCGACTCGTAGCGCGCCGGAG
TCGTGCTGCGTGGAGAAGCCCCAGATCGCCGGTCGTTCGTCGAGGTAGGGTTATCTCCTA
CACACCCTCGCCTTGACCGCCCCTTGAAAGCTTGTTAGGTTTGATTTTGGCCATGGAGGC
CTCGTTGATCGCCGGTTTTGGCCA
>CL1Contig262 (295-7.4-2178)
GGGAGGAAGATATGAAAAAAATGGGGAAGAGAGGAACAAGGGTCGCGAGAGGCAACCCCG
CATCAGGTCAGCAGTCCGACCGTCGGACTGCCATAGTCCGACAGTCGGACAGGCACAGAT
TTCGCGAGGAAGAAGGGCCAGGGAGGGTCCGACCGTCGGACTCTAAGAGTCCGACAGTCG
GACATTTTCCTGGTAGTTGAGGGTTGGATTCCAGAGAGAGTCCGACCGTCGGACTCAAAG
GGTCCGACAGTCGGACTATCCCTGGACTGAAGACCTGCCTCTCCAGCCAGGGTCC
>CL1Contig307 (291-7.5-2172)
AGGGGAACGAGGGCTAAAAACTTGGCGAAAATCTGGGAAGTTTGGGAACGAAAACAAGGG
CCTGGAACCCTGGTCGAGACCCTAGTCGAGTCGCACGAACAAGCGGGAAGTCGAAGGGTC
GCGTAACGAGCCGAGTCGCGCCAGTCGATTACATCAGTCGACCAAGTCTTTCGACCCCCA
AGTCGAAACACTTGGCCGACCAATTTGTCGAGCCGAGAGTTGAGTCGTTGACCCGCAGTC
GTGAGTCGAGGTCGAGTCGAGCAAGTCATTCGGCCGACGCGGTCGAATCAC
>CL1Contig230 (359-6.0-2146)
AACCTATCTAGCTTAAAAGGGGCGGTCAAGGCGAGGGGATGTAGGAGATAACCCTACCTC
GACGAAACGACCGGCGACGAGGGCTCCTTCCTCCGCTGCTCGACTCCGGCGGCCTGACGA
CGCCGCTCCTCTTCTTCCCAACGACCTCCTTGCCCTCTAGCACCACGCGCACTCCACTCC
CGCCGCTCCCAGCAATGGCCGACGGCGGTGGGGCGACGGCGACAGCGACGACGGCGGCTG
GCGCCTCCTCTTCCTCTCCTTAGGTCGCGCGCGCGAGAACTGAAGGTGGGGAAGGGCTTG
CGTCAGTGAAATGAGGGTGGGGGTGGTTTCTCCCACCCCTCCCCTCCTTATATAGGGGA
>CL1Contig77 (387-5.5-2146)
CCAGTCCTTGTCCGACTGTCGGACTTCAGGGGTCTGACGGTCGGCACGTGACCTGGAGCC
TCCTTCGTTCTTCGCGAACTTGTATCATTTCACCCCCAAAAATTCACCACTCTTCAATCC
ATGCTTCTCACATGTTCAACACATTATCAAGCACTCAATGGGGCCTCTAAGGCTCACCCA
ACAACCACTAGCTCCCCATTTTGGGGTTTATGCAAGTAAACCCTAGATTTTCTAATCCAT
TAACCAAGCACACAAGAGAGGGCCTCCATGGCCAAAATCCGGTCCTATCTAGCTCAAGGG
GACAAGCAAGGTGGTGTTTGTGTAGGAGAAACCCTACCTCACGGATTCGGGTCGAAACGT
CGGTCTTCCTTGTTACTCCAGTGAGGT
>CL1Contig371 (256-8.3-2115)
TCACCCAACTCCATGGCTTTCATCTCTCATAGCCACTAGTGACCAGCCACACGACGGGGC
ACTGGCCACTCCGAGTCTCTCATCCGTCCCGAGGGAGGATGGGACTTCACACAATTCCTA
GGGCTTAGGTGAAATGCCTCAATCGTAGGTCTACATGGACCTAACGTTCACCATGGGAGG
TTCGTGCTAACCTCTAAGGCTTTCTTAGACTCTACATACACCCTTAAGAGGGGTTGGAGC
GAAAGATATTTGATCC
>CL1Contig287 (255-8.3-2111)
GGACACTCCATGTGTCCGACTCGGACATGGCAGGGGCGAGGAGACAAAAATCCCTGTTTT
GTCCGACCCTGCAGAGTCCGACTCGGACCTGCAGGGCTCGAACAAAACAGAGACTAAGGA
CTAGTGTCCGACTCGGACACCTCGAGTGTCCGACTCGGACACCTGATACTTGTGCCCAAT
AAAGGATGCTAATGAACAAAGGGTTAATGCGAGATATGGGGATATTATGAAACACGTAAT
AAACACTCAAATGAT
>CL1Contig357 (297-7.1-2105)
TAGAATCTAGGGTTTGAAGGATTAAACCCCTAAATGGGGAAACTAGTGGTTGTTGGGTGA
GCCTTAGAGGCCCCATTGAGTGCCTATATGTGGTTGGAACATGCATTGAGCATGGGGATG
AAGATATGAAAAAACTTGGGGAAGAATGGTTCTTGGGTCGAGTTGGGAGCAAGTATCAGG
TCAGGAGTCCGACCGTCGGACTCCATGAGTCCGACAGTCGGACTGGCTCTGGCTGAGGCA
GCAGGTCGGTCCAGTGAGAGTCCGACTGTAACGCCCCGGTTTCCGTTACTGCGCAAG
>CL1Contig373 (310-6.7-2091)
TTCCATTGGGAGGGATCCGACCTTATCATCAAGGTTCCCTTAAGCTCCTTGCTTAAACCT
TAGGGCAACATGTAGTTCCTCACAACAGTCGGGGTCCGACTGTCGGGCTCTTGGAGCCGA
CTATCGAATCCCGGCTGGAAAGGCAGGTCTTCAGTCCAGGGGCAGTCCGACTGTCCCTCT
GGAATCCAACCCTTCGCTGCCCGTAGAGGTCTAAGCCTTCATGCATTAATCTGCCAGTAT
TCGACGTCGAATCCAAGGATTCGTCGTCGAATTGGCTTCCATTCGTCGTCGACATGAGCT
GCTTCGACGA
>CL1Contig654 (171-12.2-2088)
GGCTCATTTGTTGGCTTTGAGAGTTGGAGGAAGAAGAGGAGAGGGCTTGGAGAGCTTGGA
GGAGGAGGGCCGCCGGAGCAGCTCGCCGGAGCTCCGCCCCGTCGCCGGAGTTCGCCGGAG
TGTGCTCTAGAGGTTAGCATACTAATCCCCCTCCATTCCCTCTTGTTTTGG
>CL1Contig695 (372-5.5-2056)
TAGCTCCCCGATTAGGGGTTAAATCCTTCAAACCCTAGATTCTAGTCCATTAGCACATAC
CACAAATCAAGGGCCTCCATGGCCAAAATCCGGTTCCTATTTAGCTATTAGGGTACATGC
ATGATCAATGAAGGTAGGAGAAACCCTACCTAGCTTGTTGCCGACGAGAATGAAGCTCCT
CCCAAGCTTTAGCCTCACTCCGGCGAGCTCTAGCCTCTTCCAACACCTTCAAGGAGCCCT
TAAATGGATTAGGGCTTGAGGGAAGGTCATCTAAACCAAGAGGGAATGGAGGGGGAGAGC
ATACCAACCTCTAGACTCGCCCCGGCGGCCTTCCGGCGGAGCTCCGGCGAGATGCTTCTC
CTCCACACTCCA
>CL1Contig207 (347-5.9-2054)
TACTCGACCCCTTTGCAGCTAGTCGACCAAGTGACTCGACTGGGGAGTCGAATGACTTGG
TCGACGGCTATCTTCGACTGAGGAGTCGGCCAAGTGATTCGACTGATGAGTCGAATGACT
TGCTCGACTGAACCTCTCGACTGACTGAGTCGATCATGTCCTTCGACTGGGTGGTCGAAT
GACATGCTCGACTAGGGCGCTTCGACCGTTTGGGGTCGACCAAGTGTTTCGACTAGGGAG
TCGAAAGACGTGGTCGACTAAAGTGCTCGACTAGCACGGTCGACTAGCGCGGACTGTCCC
TTCATTTTCCCTCGTCTCCATCATCTCGACTAGGGTTCCAGGCCCTT
>CL1Contig482 (343-6.0-2050)
AAGCCCCCGCCGTCGCCGTCGCCAGCGACTGGGACGGCCAAAGCTTGGCTGGAGCTCGAG
CTCGTGTGCGCAAGGAGGCTTGGAGGAAGAGAGGAGGTCGTGAGGAAGAAGAAGGAGCGC
GGCGTCGTCAGGCCGCCGGAGTCGAGCGTGGAGGAGGCGCCCTCGTCGCCAGTCGACCGT
TGAGGTAGGGTTATCTCCTACACGCCCTCGCCTTGATTTCGCACCTTGCAAGCTAGATGG
GTTCGCTTCTTGGCCATGAAGGCCTTTGATCGTCGGTTTTGGCCATGGAGGCCCATCCTC
GTCGTTGTCGAATGGAATAGATGTTAGGGTTTGCATAAACCTC
>CL1Contig532 (341-5.9-2017)
TCGTCGATGAATATGGAGACAGTAAAATGGGCAAAGTGCAGGTATCAGGTCTCGTCGTCG
AGTCCTTTGATTCGCCGTCGAATCCTCCCAGATTCGACGCCGAAAAGTTTCAGTCGACGC
CGAAACCTGGGACAGTAACTTGACCCATTTCCAGCATCAGGTTTCGACGACGAAACCAAG
AGTTTCGACGTCGAAATCTGGGACAGTAAACCCCCAGAGTTACAGTCCGCAATATTCGAC
GCCGAATCTCAAGGATTCGACGACGAATATTGCCTGGATAATTTCAGTAAGTCCCAGTCT
GAGAATTCGTCATCGAAGCAACTCATGTCGACGACGAATGG
>CL1Contig110 (294-6.8-1999)
GAGTGTCCGACTCGGACACCTCGAGTGTCCGACTCGGACACCTCGAGTGTCCGACTCGGA
CACCTGGTTTCTAGGCCCAGTGAGAGGGAAAAATAAACATGAATTTAATGCCGATGTTTG
GGGATGCGAGAAGCACTAAATCAAACACTCATATACACACATATAAGAACTCCAACTACA
TGTTGTAGAGTCTTAGGTAGCCTTAGAGATTAAGGCCAACCTCCCCATGGGAAGTACGAT
AGGTCCATGTAGACCTACGATCGAGGCATTTCACCTAAGCCCTAGGTTTTGTGT
>CL1Contig232 (298-6.6-1967)
ACAAGGCCATGCTATTGATAATGATGAGACGAACTATGGCATAAATGGGACTGCGCTAAT
CAATGAAACATGGGTAAAACACCAGTCGAGCTGGGCCTTCGACCAAGGGGTCGAGTGGCC
TGTTCGACCAGTAATTGCGGGGCTGGTTGTGGATGGTTAAGCAGTGGGGTCCGGTAGACC
TATGCGAACGTTACTCCTAAGCCCTAGGGAGGTGTGTTGTAGCCCATCTACCCCTGTGGT
GGATCAGAGGCTCCAGAGTGGCCCGTGCCCTACCATGTGGCCTGCTACCAGTGACTAT
>CL1Contig184 (327-6.0-1965)
ATGAAGTAGTGACACGAGTTATATGACGATTTCCGGAATGCGCTCGGGGGCTAGCTACCC
TCAAAATGAGGCATGTCCGTACTCTACCATGTACCTTATGGTACTTTTAGGGAATGATAT
TTGGAGACTCAATCCCCAAGGACCGGTTGGCCCTGATCAGGTTGACCCTCTAAGGGAGGA
GAGCGGTACAAATGTCACCCTCAGATCGTCCACTTGGACAAAGTGTAAGGATCGAGAAGA
TCCGCCCTTTTGGCTGGTACTTGAGTCTAGAGGTGAGGTTTACGGGGATACGGTTTGGTT
GTGTTAATTAAACGGAAACAATACATA
>CL1Contig453 (251-7.8-1954)
GGGTGTTATTGATGGTTTGGGAGGCCTTAGACCCAGATTGGAGGGTGTAGGTGCGAGGCC
CGCCCCCAAGAACACGAAGAACAGTCCGCAGGTCCCAGATTCGACGACGAACAGACATTT
TCGACGTCGAATTCTCCCAGATTCGACGACGAAAATGTCGGGTCGACGGCGAATCTGGGG
ACAGTAAAATTGGCAAATGTAAGTATCAGGTTTCGCCGTCGAGGTTTGTTATTCGCCATC
GAATCCTCCCA
>CL1Contig304 (332-5.8-1927)
TCCTTATAAAAGGAGTGGAGTGGAAGAGTTGAGCTCATTTGGCTCATTTGTGCTTGGAGA
GCATGGAGAGCTTGGAGGAGAAGAAGAGAGGGCTTGGAGAGCTTGGAGGAGGAGGGTCGC
CGGAGCAGCTCGCCGGAGCTCCGCCCGTCGCCGGAGGTTGCCGGAGAGGCTCCTAGAGGT
TAGTGCATCCTCCATTCTCCATCCCTTTGGTGTTTCCTTGACTTTCCCTCAAGCCCTAAT
CCATCTAAGGGTTCATTGAAGGTGTTGGAAGTGGCTAGGAGCTTGCCGGAGGAGTGGTAG
CTCGCCGGAAGTGTCAAGCTCGCCGGAGACGG
>CL1Contig678 (294-6.5-1921)
GTTGGGGGTAGCTAGTCCCCGAGCGCATCCCGGAAATCACTGAATCCATCCTTGTGTTTC
TACTGCATCTCATGAGCTAGGACCGTGTGCTTTCATCCCTTAAAGGGGAGCTACGAACTG
TCGTCCTTTATTGGCTATGTGGCTATGTGGAGTGTGTGCTATCATCCCTTAAAAAGGGGA
GCTACAAACATCATCCACGAACCGTGTGCTATCATCCCCTGCTGGGGGAGCTACAACTGT
CGTCCCGACTTTGAGCCGTGTGCTTCACGTGGAGCTACAAACTGTCGCTCAAGT
>CL1Contig530 (264-7.3-1920)
CTGTCGGACCTAAGTGTCCGACGGTCGGACACTCTCTGTCCAACCTGGGGCCTCCCACCA
GACAGAGTCCGACAGTCGGACTCATGCTGTCCGACTGTCGGACTGCTGGTCTGGAGCAGC
CCGAGTTCTTACGAACTCCCTTCAAATCTCACCCAAAATTTTCCATAGGGCTTTGCCCTC
TTTCCTCATGAACTCAAGTCATCACTAGGCACTCAATGGGGCCTCTAAGGCTCACCCAAC
AACCACTAGCTCCCCATATCAAGG
>CL1Contig391 (280-6.8-1909)
TTTTGACCCCACTTTTCCCAAAATACCCCCACCCCTTGGATAAAAAGGAGGAGTGGAAGA
AGGGCTCCCCCACCTTTGCTCATTTGGTGGATTGGAGGAGCTTGAAGGAGAAGGAGAGGC
TTGGGAGAGCTTGGGAGTGGAGGTCGCCGGAGCAGCTCGCCGGAGCTCTGCCAGCTCGCC
GGAGTTCGTCGGAGGGACTCCTAGAGGTGTTGGAAGACCAAGGAAGTGAGGAGGAAGCAA
GAGGCTCGCCGGAGACGGAAAGAGCTCGCTGGAGTGAAGC
>CL1Contig377 (230-8.1-1870)
GGAGCTACAAACTGACGTCCTGACTTTGAGCCGTGTGCTTCACATGGGAGCTACAAACTG
CCGCTCAAGTCCTCTATCCTTGCCTTAAGGTCTTCCTTTATCTCATCCCTTAGCCACATG
CTTGCTCTCATTCATTTAGAGGAGCCTCAGGGGGCATCACTCATCATCACCATCTTCTTG
GGATGGGGGTCAAGGCCGCACCCATCTCCGTGACTTTCATCTTTCTTAGT
>CL1Contig557 (319-5.8-1862)
TTGTAGACCAACGGAAATGGTGTAACCTATGCCATAGGTTGGGATTAGCCCCATCCTCCC
TTGTGGCGGATGAGAGGCTCCGAGTGGCCTTGGTTCCTTGAGAGCCGGTCACTAGTGGCT
ATGAGAGATAAGAGCCACGAAGTTGGGTGCGGCTTTGACCCCCACTCCAAGGAGTTGTGG
TGAAGAGTGAGGCCCACTTGAGGCCCCTCTTGGAAAGAGCAAGCATGTGGCTAAGGAAAG
GGATAGAGGAAGACCTTAAGGCAAGGAAAGAGGACTTGAGCAGCAGTTTGTAGCTCCAAT
GAGAAGCACACGGCTCAAA
>CL1Contig667 (215-8.5-1830)
ACCTAGGGCTTAGGTTGAGCGCCCTACACTAAGGTCTACATGGACCTATCGTTGACCACA
TGGGGAGGATTAGCCTAACCCGTAAGGCTTCCCTTAGACTCTACAACCATTTTAGTTGGA
GTGCAATTCAATGTTCATTTGAGTGTTTATTAAGTGTTTCACATTATCCCCATATCTCGC
ATTTAACCCATATTCATTAGCACCCTTTATTGGGC
>CL1Contig552 (220-8.2-1815)
CTTATATGGGGGATTGTTGGGACACTAATACACAACTAAATATCATGATTAAACTCCGAT
ACCGGTAGTATCGTGGAGTCTAAGGAAACTTGGAAACTAAGGTTGAACCTTCCCCAAATG
ACAACGATAGGTCCATAGACCTACGCAATGCGGATTGAACCTAAGCCCTAGGTTGTATGT
GTAGCCCCATCCTCCCTCGGGATAGATGAGAGGCTCCGAG
>CL1Contig246 (247-7.3-1813)
GCTCCTTCTTCTTCCCCACGACCTCCTCGCTTCCTCCAGGCCTCCCTTGCGCACGCGAGC
TCGAGCTCCAGCCAAGCCTCGGCCGTTCCAGCTGCTGGCGACGGCGACGGCGGCGGGCTT
CTCCTCCTAGGGCACGCGCGAGAGACAAGGTGAGGGTGGGGGTTTGGTCTTGCGGCCGTG
AGAAATGAGGGTGGGGGTGGTTTCTCCCATCCCTCCCCTCCTTATATAGGGGAGGTGGGT
CCACACC
>CL1Contig233 (338-5.4-1809)
ATCAACAAGTTTAAAGCCCACTAAAAACCATCCCTCAAGGAAAACTAAATTAAGTAGTCC
CAAGTGGTTACCAGATTCCAACTCCGGCCTAACCCCCGGAATCCCCAAACATGGTCCAAG
ACTCTCCCATGAACCCTCAAGTGACAAGCCCTAAGGCCAACATCACCCTTGCCTAAGTAT
CAGCAGTCCGACTGTCGGACCCAAGGTGTCCGACAGTCGGACACTCCCTGTCCAACCCTC
GGCCCCCTCATCCAGGGAGAGTCCGACTGTCGGACTCAAGATGTCCAAAAGTCGGACAAA
AGGTGTCCGACAGTCGGACAATCTCTGTCCAACCTGGA
>CL1Contig358 (237-7.6-1805)
CCGACTCGGACACCTGATACTTGTGCCCAATAAAGGATGCTAATGAACAAAGGGTTAATG
CGAGATATGGGGATATGGTGAAACACTTAATAAACACTCAAATGAACCTTGAATGCACTC
CAACTAAAGTGGTTGTAGAGTCTTAAGGGAAGCCTTACGGGTTAGGCTAATCCTCCCCAT
GTGGTCAACGGTAGGTCCATGTAGACCTAAGAGTAGGGCGCTAAAACCTAAGCCCTA
>CL1Contig308 (315-5.7-1794)
TAGAGCCGACTATCGAATCCCGGCTGGAGAGGCAGGTCTTCAGTCCAGGGGAATCCAACC
CTTCGCTGCCCGTAGAGGTCTAAGCTTTTATCACATCCCATATTACGTTCCGCATTTCAT
GTTTAGCGCTTTTGGGAAAATAAGTTCAAGCGTCATCATTACGTCCCAACTCTTAGACTC
TACCACAAATTAGCGGGAGTTCAATCATTTGTGTTTATAAGTTATTGCTTTAGTGCTTCA
CGCATACCCAAACATCGGCATTCATTACATGTTTCATTAGTACCTTTCATTGGCTTGAGA
ATCAGGTGTCCGAGT
>CL1Contig594 (321-5.6-1789)
ACCTCCCTTCCCTTCCCAGGAAGGAGGTGTAGTCATAGCTACATCCACAAGTCCTATTCT
ATCTCACATCATTTCTCATCAACATCTCCTTGAAGTGGGGGTCAAGACCACTCCCATCTT
CGTGACTTGATTCTCTCATAGTCACAGTGACCGGCCACACAACGGGGCACTGGCCACTCA
GAGTCTCTCATCCGTCCCGAGGGAGGATGGGACTTCACACAAACCTAGGGCTTAGGTTGA
GCGCCCTACGCTAGGTCTACATGGACCTAATTTCACCGTTTGGGGATGGTTCCACCTTAA
TCTCTAAGGTTCCCTTAAACT
>CL1Contig655 (321-5.5-1773)
TCTTGCGCAGTAACGGAAACCGGGGCGTTACATCTTAGGTGCAATCAAATTTCATAGGTC
TATGGACCTATCGTTCACCATTGGGGAAGGTTCAACCTTAGTTTCTAAGGTTTCCTTAGG
CTCAACGATACTACCCGGTATCGGAGTTAATTGATGTGTAATTGTTGTATGTTCATGTGT
ATTTGTATGCCACACGACCCCCGGTATATCCCTTATTAATAAGCTTGGAAGCCCCCAACC
CCAGCCAAAACCAGCACTGGTCCGAGCTCGGACTTTCAGGGTCTGAGGTCGGACTGGGTG
TTTTGGCTCGGACCAAGGTTT
>CL1Contig409 (355-5.0-1769)
CCAAATCATCAAGACAATCACTAGGGAAGGGAGGAACTTACCACTTAGCTAACTCCGGCG
AGAATTCCGGCCAAGTGGTGGTGCTCCGGCGACCTCCTCCACTCCTTCTTCTCCTCTCCC
AACTCTCCTCCAAGCCAAAATCCAACAAATGAGCCAAGGGTGGAGGATTTGCTCCACCTC
CCACCCTTATAAAGAGCTCCAAGGGCAAACTTGGAATGGTGGGGAAAAAGAGGGGTATTT
TGGGGATTTTCGCGAATCCGACCAACCCGGGTCCTTATTTCCGCGAACCGATTGCACCAT
CGCGTCCGGCACGCCCCAAAACCTCAAGAAAGGCTCCTACACCAAGGAAAACCGA
>CL1Contig588 (267-6.6-1750)
GAGATTTGCTAATGGATTAGAAGTTAGGGTTTTACATGATTAAACCCCAAATCGGGGAGC
TAGTGGTTGTTGGGTGAGCCTTAGAGGCCCCATTGAGTGCCTAGTGATGACTTGAGCTCG
TGAGGAGCAAGGGCAAAGCCCCCATGAATTTTTGGTTGAGGTTTGAAAGAAGTTCGCAAG
AACAGAACAACTCCAGGTCAGCTGTCCGACCGTCGGACAACCCTTGTCCGACAGTCGGAC
TCTGTCTGTTTTGGCGTCAGGTTGGAC
>CL1Contig504 (270-6.4-1727)
GTGCTGCAGAGGAAGAAGCCCCTCGTCGCCGGTCGTTCGTCGAGGTAGGGTTATCTCCTA
CACACCCTCGCCTTGACCGCCCCTTGAAAGCTTGATAGGTTTGATTTTTGGCCATGAAGG
CCCATTGATCGTCGGTTTTGGCCATGGAGGCCCATTGTTGCCGTCGTGTGGAATAGAAGT
TAGGGTTTCGCATAAACCCCAAAATGGGGAGTTAATGGTTGTTGGGTGAGCCTTAGAGGC
CCCATTGAGTGTCGAGATCTTGCTGTGATG
>CL1Contig185 (283-6.1-1719)
CCACTTGGCCGGATTTCTCGCCGGAGTGAGCTAAGTGGTAAGTCCCTCCATTCCCTTGTG
CCCTCTTGTGGTCTTGGAGTCTTCCCTCCAGCCCTAACTCTCCTAAGGGCTGATTGAAGG
TGTTTGGAAGATCAAGAAGGTTGCCGGAGAGGCTTTGAGCTCGCCGGAAGCGGAAGGAGC
TCGCCGGAGAGGGTCTTGAAGCTAGAAGAGGCCCCGTTTTCGTCGGATTCGAGTAAGGTA
GGGTTTCTCCTACTCATGCATGACTTGCTTGTCCCCCTATGGC
>CL1Contig503 (184-9.2-1690)
CAATGAGGAAGGGAGGGTGTGCTAACCTCAAAGAGTCTCACCGGCGGTCTCCGGCGACGG
GCGGAGCTCCGGCGAGTGCTCCGGCGATCCTCCACTCCAAGCCTCCAAGCCTTCTCCTCT
CAAGCCTCCAAGCCTCTCCTCTTCTCCAAAACCAACAAAATGAGCAAGGGAGGCTCCAAA
CCTT
>CL1Contig624 (257-6.5-1680)
CCGTCCCAAACCATCATCATTCATCAAATGCACTAAATGGGGGCTTCCTAAGCCTTCCCA
ACAACCATTACACTCCCCAATTTGGGGTTTTATCAAGATTTAGCCCTAGTTAGGTCTAAT
CCCCAAATCAAACACATAAGGGCCTCCATGGCCAAAATCACATCCTATCTAGCATCAAGG
GGACAAGCAAGGTGGCTATTGTGTAGGAGAAACCCTACCTTGCGAAATCCGACGAAATGA
AGCTTCCTCTTTGCTTC
>CL1Contig100 (202-8.3-1678)
CTAACAATGGGATTAGGGCTAGAGAAAAGACCTCAAAACACAAGGGGAAAGTGGATAGGG
GGCAATGCCTACCTCACAATGGCCTCCGGCGACGATCCGGCGTCTCCGGCGAGCTCCGGC
GAAGCTCCGGCGGCTCCGGCGAGGTGGTGCTCCTCCTCCTCTCCTTCCTTGGCTCCCAAG
CTCTCCCACCTTCAATTCTAAC
>CL1Contig689 (286-5.8-1650)
CCCCTTCCGTCTCCGGCGAGCTTGGCACTTCCGGCGAGCTAGCACTCCTCCGGCAAGCTC
CTAGCCACTTCCAACACCTTCAATGAACCCTTGGGAGGGTTAGGGCTTGAGGGAATAGCA
CCCAAATCAAGAGGGGAATGGAGGGGGATTAGCACACTAACCTCTAGGGCACACTCCGGC
GAACTCCGGCGACGGGGCGGAGCTCCGGCGAGCTGCTCCGGCGAACCTCCTCCTCCAAGC
TCTCCAAGCCCTCTCCTCTCTCAAGCCTCCAAGCCTCTCCTCTCCA
>CL1Contig448 (198-8.3-1634)
GAAGATGGTGATGATGAGGGATGCCCTTGAGGCTCCTCTAAAGAATAAGAGCAAGCATGT
GGCTAAGGGATGAGATGGATGAAGACCTTAAGGCAAGGAAAGGAGACTTGAGTGGCAGTA
CGTAGCTCTCCCTATTGGGAATGAAAGCACACGGCTCAAGTCAGGACGTCAGTTCGTAGC
TCCCCCGGCAGGGGTACA
>CL1Contig458 (293-5.6-1629)
CGTTCCTTGCCATCACAACACAATCCAAGGCACTCAATGGGGCCTCTAAGGCTCACCCAA
CAACCATTAACTCCCCATTTTTGGGGTTTATGCAAAACCCTAATTTCTATTCCAACATCC
AGCCACACGACGGCCTTCAAGGGCCAAAATCCGATCCTATCTAGCTTGAGAAGGACGGTC
AAGGCGGGGTTTGCGTAGGAGATAACCCTACCTGACGAAGATCCGGCGGTTTGGGGGCGT
CCCGCGCTCCTAGCACGACTCCGGCGTGCTCCCCGTCGAAGGCGGCGCTCCTT
>CL1Contig417 (253-6.3-1586)
ATAGTCCGAGCTCGGACCCATGTGGTCCGAGTCGGATCATCCAGGTCCGAGCCCCTCAGA
GGGTCCCTGTCTGGTCCGAGTCTGAGAGTCCGACCTCGGACTAACATGGGTCCGAGCTCG
GACCATGTCAGTCCGAGCTCGGACCACTGCAGGTTCAGGCTGGGTAAGGGGGCTTGTATG
CATAATAATAAAGGATAATTGGGGGATTGTATGGCACACTAATACACATCTAAACACAAC
AATTGCATACCAT
>CL1Contig633 (250-6.3-1570)
CTCCCAACTTCGTGGCTTGAATCTCTCATAGCCACTAGTGACCGGCCACACGACGGGGCA
CTGGCCACACGGGGCCTCTCATCCGTCCCGAGGGAGGATGGGGCAACACACACAACCTAG
GGCTTAGGTGCAACCGCTTTCGTAGGTCTATGGACCTATCGTCATTTCCCATAGGGAGGT
TTTGCCTTAACCTCTAAGGCTTCCCTTGAACTCTACAACATCTAGTTGGAGTATCAGTTG
TGCTATAATT
>CL1Contig193 (208-7.5-1570)
GGGCCTTCATGGCCAAAAAGCAAACCTACCAAGCTCTCAAAGGGGCGGTCAAGGCGAGGG
TGTGTAGGAGATAACCCTACCTCGACGAACGACCGGCGACGAGGGGGTGCCTTCCTCCGC
GGCTCGGCTCCGACGTGCTCAGGCGTCGACGGCGCCGCTCTCTCCTTCCCCTGACGACCT
CCTTGCTCCCTTGCACCACGCGCACGTG
>CL1Contig336 (271-5.8-1569)
TGTTGGCCGATTTTTGGGAATAGAAACTAGGGTTTTGCATAAACCCCAAAAATGGGGAGT
TAATGGTTGTTGGGTGAGCCTTAGAGGCCCCATTGAGTGCCTTGATTGTGCTGCGATAGT
AAGGAATGAGGGCAAAGCCCCATCGCAAACTCTGGGATAGCGGCGAGCAAGAGCAAGGGC
CTGGAACCCTAGTCGAGGCATTAAACGCGAGGGAAAATGAAGGGACAATCCGCACTAGTC
GACCGTGCTAGTCGAGCACCTGAGTCGACCA
>CL1Contig95 (287-5.5-1565)
TCGAAAACGTAGTCTCAACGACGAATCTGGAGACAGTAAAATGGCAAGGTGCAGGTATCA
GGTTTCGCCGTCGAAGCCCACTGTTCGCCGTCGAATCCTCCCAGATTCGATGCCGAAAAA
CCTCTGTCGACGTCGAAACCTGGGACAGTAACTTGGCCCAATTCCAGCATCAGGTTTCGT
CGACGAAACCAAGTGTTTCGCCGTCGAAAGCCTGGACAGTAAACCACCAGAGTTACAGTG
CACAATATTCGACATCGAATCCCGAGCATTCGACGACGAATATTGTC
>CL1Contig101 (286-5.4-1554)
AGTCAGTCCGACAGTCGGACTCCCCCTGGAATCCAACCCATTGCCACCTGACGCTGTCCG
ACTGTCGGACTCTTAGAGTCCGACGGTCGGACCCTCACTGGACCTTCTACCTCGCGCAAC
CAGAGCATGTCCGACTGTCGGACTCTTGGAGTCCGACGGTCGGACTGCTGACCTGATGCT
CGATCACCTCTCGCGAACTTAGAGCTTCCTTTCCCCATTTTTTCATATCTTCACCTCCTT
ACTCCATACAAGTTCCATACATACTTAGGCACTCAATGGGGCCTCT
>CL1Contig59 (244-6.4-1554)
TTGGCTTTGGAGGAGAAGAAGAGAAGGAGAGGAGGCTTGGAGAGTGGAGGAGAAGCACCT
CGCCGGAGCTCCGCCGGAGGGCCGCCGGAGATCGCCGGAGAAGTTGCTAGAGGTTAGTGT
GCTATCCCCCTCCATTCCCTCTTGGTTTAGATGATCTTCCCTCAAGCCCTAATCCATCTA
AGGGCTCATTGAAGGTGTTGGAAGAGGCCAAAGTGTGGTGTGGAAGCTTGAGCTCGCCGG
AGAG
>CL1Contig76 (313-5.0-1552)
ACGACGGGGCACTGGCCACTCGGAGCCTCTCATTCATCCCGAGAGAGGATAGGGTTGCAC
ACACATCCTAAGGCTTATGAGTAACCACTCTCGTAGGTCTATGGACCTATCGTAACTTCC
CATGGGGAGGATTGGCCTTAACCTCTAAGGCTTCCCTTAAACTCTACAACATATAGTTGG
AGTATCAGTTTGTGTTATATTTAAGTGTAGGATTGAGTGTAATTCATTTCCCATGAATCC
CGTTCCGTACTCTCCAAGGGCAACCCATAAACTCCTCACAACAGCAAGTGTCCGACTGTC
GGACCCATGGGGT
>CL1Contig472 (243-6.4-1551)
GCTCCGCCGGAAGGCCGCCGGAGATCGCCGGAGAAGCTTGTTGAGGTTAGTGTGCTATCC
CCCTCCATTCCCCTTTGGTTTGGTTGCTTCCCTCCCAAGCCCTAATCCATTCAAGGGTTC
CATTGAAGGTTTGGAGGAGGTCCAAGTGTGGGGTAGAAGCTTGTGGCTCGCCGGAGACGA
AAGGGCTCGCCGGAGAGGTGATCGAAGCCACGTGGGAGCTCCATTTCGTCGGCACCAAGC
TAG
>CL1Contig529 (181-8.6-1548)
TGATCCTCTCTTCCCCATTTTTTCATATCTTCTCCCCCAAGCTCCATACAAGTTCCATAC
ATACTTAGGCACTCAATGGGGCCTCTAAGGCTCACCCAACAACCACTAGCTCCCCATTTA
GGGGTTTAATCATGCAAACCCTAATTTTTATTCCATTAACACATCCACAAAATCAAAGGC
C
>CL1Contig332 (282-5.5-1541)
CGGTCGAATGGTGGCCGAGAATGGACTAGAAAACTAGGGTTTTCTTGCATAAACCCCAAA
ATGGGGAGCTAGTGGTTGTTGGGTGAGCCTTAGAGGCCCCATTGAGTGCCTTGTGATGAT
ATATGCTTGGGAGGATCAAGGGCAAAGCCCCCACGAATTTTTGGTTGAGGTTTGAAGGGA
GTTCGCGAGGAACTCGGACTGCTCCAGGTCAGCAGTCCGACGGTCGGACAACATAAGTCC
GACAGTCGGACTCTGCCTGGAATAATGACCAGGTTGGACAGG
>CL1Contig60 (263-5.8-1528)
TGTTTTCGCCGTCGAATCTTCCCAGATTCGACGACGAAAAGGAAGAATCGTCGACGAATC
TGGAGACAGTAAAATGAGAAAAGTGCAGGTATCAGGTTTCGTCGTCGAGCCCTTTTATTC
GCCGTCGAATCTTCCCAGATTCGACGCCGAAAAGTTTTAGCCGACGTCGAAACCTGGGAC
AGTAACTTGAGCCTTTCCCCAGCATCAGGTTTCGACGACGAAACCATGGAGTTCGACATC
GAAACCTGGGACAGTGAAATTCC
>CL1Contig435 (227-6.7-1519)
AACAACCTAGGGCATAGGTGAAATATCACAACCGTAGGTCTACATGGACCTATCATAAAT
CCCATGGGGAGGTTGGCCTTAATCTCTAAGGCTACCTAAGACTCTATAACATTGCAATTA
GAGTTCTTGCATTTGTTTGTATGAGTGTTTGTTTTAGTGCTTCACGCATCCCCAACCAAT
CGGCATTTAAACATGTTCATTATCAACCTTCACTGGGCCTGGACACC
>CL1Contig182 (300-5.1-1517)
ACAACGGCTAGTTATTCCATTTAACTCTACAACATACCCTAAAGGGGGTTGGAGCGAACG
ATATTTGATTCAAGCCTTCACGCATTAATCTGCCAGTATTCGACGTCGAATCCTGAGATT
CGTCGTCGAATCGGCTTCCATTCGTCGTCGACATGAGTTGCTTCGACGACGAATTCTCAG
ACTGGGACTTACTGAAATTATCCCGACAATATTCGTCGTCGAATCCTTGAGATTCGGCGT
CGAATATTGCGAACTGTAACTCTGGGATTTCACTGTCAAGGATTTCGACGTCGAAACCCT
>CL1Contig378 (266-5.7-1511)
AACTAAGGTTTGCAGGATTAAACCCCTAAATGGGGAGCTAGTGGTTGTTGGGTGAGCCTT
AGAGGCCCCATTGAGTGCCTAAGTATGTATGGAACTTGTTTGGAGCTTGGGGGAGAAGAT
ATGAAAAAAATGGGGAAAGGATGTTCATGGGTCGCGAGAGGGAGCATGCATCAGGTCAGC
AGTCCGACCGTCGGACTCCAAGAGTCCGACAGTCGGACAAGCTCTGGCTGCGCGAGGTTG
AGGATCTAGTGAGGGTCCGACCATCG
>CL1Contig92 (277-5.4-1494)
CTTGCTCTTTATTTGAGGGGCCCTAATTGGGCTTTCCCTTTCACCACAACACCTTGGAGT
GGGGAGGGGGGTCAAGGCTGCACCCATCTCCGTGGCTTTCATCTCTCATAGCCACTAGTG
ACCGGCCACATGATAGGGCTCGGGCCACTCAGGAGCCTCTATCCACCACAAGGGTAGATG
GGCTAAAACACACCTCCTAGGGCTTAGGAGAAACGTTCGCATAGGTCTACAGGACCCTAT
CGCATAACCATCGACAACCAGCCCCTTAATTTACTGG
>CL1Contig352 (285-5.2-1489)
AAGTGTGGAGGCCTGCCGGAGATGAGCAAGCTCGCCGGAGATGCGAGGAGGTCGTCGGAT
TCGGCTTGGATTTGCAAGGTAGGGTTTCTCCTACTCATTGCATGCCTTGGATGTACCTTG
TAGCTAGATAGGATTGATTTTTAGGCCATGGAGGCCCTTGGTTGATGTTGAGATTTGGAA
TAGAAATCTAGGGTTTGATTTGCATAAACCCCAAAAAGGGGAGTCTAATGGGTGTTGGGT
GAGCCTTAGAGGCCCCATTGAGTGTCATTTGTGGCTTGGGAAGGC
>CL1Contig394 (279-5.3-1481)
GGAGGTGCTAGGGGGCTGCTAGAGGCTCTCCATTGCCTAGGTAAGGTGTCTAAGCCCCTA
TCCTTTCCTTGCATTCTCGGATTTGAAGGAGATGGGCCATGGAAGTTGAGGGTTTTTGCT
TGTTCTTGGTGTTAGGAGCTTCAAGAAGGGTTTTGAAGGTGGTAGAAGCTTGGAGGGAGC
TCATCCTCAAGTTTGGGAGCTTCAAGATCAGGTAGGGTTTTCCTCTATGTCCCTAATGGT
GCCTCAAAGTGCATGCATGTTGTGGGTTTGCTTGTATTT
>CL1Contig89 (227-6.5-1470)
CAGTCCGAGCCAACCTGGGAACCCCTGTCCGAGCCAAAACACCCAGTCCGACCTCGGACC
CTGAAAGTCCGAACTCGGACTATGACAGTCCGAGCTCGGACCAGTGCTGGTTTTGGCTGG
GGCTGGGGGCTTCCATGCTTGGTAATAAAGGATAAACGGGGGATCGTGTGGCATAACAAA
ACATACGAAGGCACGACAATCACACACCAATAAACTCCAATGCCGAG
>CL1Contig61 (225-6.2-1406)
GGTATCAGGTTTCGCCGTCGAGCCCTTTTATTCGTCGTCGAATCTTCCCAGATTCGACGT
CGAAAAGCTTTAGCCGACGTCGAAACCTGGGACAGTGACTTGACCCATTCTCAGGTATCA
GGTTTCGACGACGAAACCAAAAGTTTCGACGTCGAAATCCTGGACAGTGAAATCCCAAAG
TTACAGTTGATAATATTCGACATCGAAACCAAAGTATTCAACGAC
>CL1Contig502 (266-5.3-1401)
TCTATCGCACATCAATCTCATCACATCTTCCTGAAGCGGGGGTCAAGACCGCTCCCAACT
TCGTGACTTGATTCTCTCATAGTCACAGTGACCGGCCGCACGACGGGGCACTGGCCACTC
AGAGTCTCTCATCCGTCCCGTAGGAGGATGGGACTACAACACAACCTAGGGCTTAGGTTC
CACCGCATTCCGTAGGTCTATGGACCTAAATCCACCGTTTGGGGAAGGTTTAACCTTAAT
TTCTAAGGTTCCCTTAGACTCCACGA
>CL1Contig7 (254-5.4-1382)
AGCTTCACCTCCTTCCAAAAGCTCCTTGGGTCTCCAAGCACCTTCCAATGGCCCAACAAG
GGATTAGGGCTAGAGAAGAGACCACAAAACACAAGGGGAAAGTGGGTAGGGAGCAATGCC
TACCTCACAAGGGCCTCCGGCGACGATCCGGCGTCTCCGGCGAGCTCCGGCGGAGCTCCG
GCGGCTGCTCCGGCGAACTCCTCCTCCAAGCTCTCCACTCCTCATTCCCTTGCTCTCCAA
ACCTCCACTTGAGC
>CL1Contig353 (241-5.7-1370)
GGCATTTTTGGCCCCACTTTTCCCAAAATACCCCCACCCCTTGGATAAAAAGGAGAGGTG
GAAGAAGAGCTCTCCCCACCTAGCTCATTTGGTGGTTTGGAGGAGCTTGGAGGAGAAGGA
GAAGGCTTGGGAGAGCTTGGGAGAGGAGGTCGCCGGAGCAGCTCGCCGGAGCTCCGCCAG
CTCGCCGGAGTTCGTCGGAGGGTTCTCCTAGAGGTTGGTACACCCTCCCATATCCTTCCC
T
>CL1Contig195 (235-5.7-1341)
ATGGGGAGGGCTCAACCTTAATCACTAAGGTTCCCTTAAACTCTACAACAATAGTTGGAG
TATTGATTCATGTTCATGTTTTTAATGGAGTTCCATTCATGTCCCATGATCCTCATTTAT
TAATCCAAGGGCAACCCATCAAGGCCTCACAACAGTCAGAGTCCGACTGTCGGACCCATG
GGGTCCGACTATCGGACACTGGCTGGAAAGGGGGTCCCCTCAATCTAGAGAATGT
>CL1Contig591 (228-5.7-1297)
CCACCTCGCCGGAGCCCGCCAGAGCTCGCCGGAAGCCCTAGCAAGGTAGGCATTGCCTCC
TATCCTCATCCCCCTTGTGTCTTGTGGTTTTTCCCCTTTGCCCTAACCTCTCCCATGGGT
GTTGGAAGGTGATTTGGAGGTTTTGGGAGCTCGCCGGAGGGAGCCCAGCTCGCCGGAGAG
GAGGAAGCTCGCCGGAGGAGCTTGGAGTTCGTCGGAATCGACCCGGAC
>CL1Contig346 (244-5.3-1292)
CCCATCTTCGTGGCTTGAATCTCTCATAGCCACCAATGACCGGCCACACAACGGGGCGCT
GGCCACTCGGAGCCTCTCATCCTTCCCAAGGGAGGATGGGGCAGCACACACATCCTAGGG
CTTAGGTAGAATGCCTCATTCGTAGGTCTACATGGACCTATCACAATTCCCATGGGGAGG
ATTGGCCTTAACCTCTAAGGCTTCCCTTAAACTCTACAACATATAGTTGGAGTATTGATT
TAGC
>CL1Contig111 (241-5.3-1277)
CCCGAAAACCCACGAAAAACATTATGAAAAGCTCATCGGGGTTTTAAACAAACATCGGCT
AGTTATTCCATTATTAATCACCCATTGAGGGAGGTTCAACCTTAATCCCTAAGGTTTCTT
TAGACTCTACAATACTTCCCGGTATTGGAGTTTAATTGTTATGTTCACGCGTGCATTAGC
ATGCCATAACATCCCTCAAAGAACCTTTATCAACAAGCTTGGAAGCCCCCAGTCCCAGCC
A
>CL1Contig387 (178-7.2-1275)
AGAACCTTCCTCAAATCCGAGAATGGAAGGAAAGGACAGAGGTTTAGACACCTTACCTAG
GCAATGGAGAGCTCCCAGCAGCTCCCTTGCACCTCCAAGTAGCTCCCTCCAAGCTCCAAG
CTTCTCTTCTCCAAGCCCTAGCTCCTTCTCCTCCACTCCAAGCTTTCTCTCCAAGGGA
>CL1Contig349 (193-6.6-1268)
AGATTCCCTTACTATGGGTTATAAGTATTGTTTCCGTTTATTAACCACAACCAAACCGTA
TCCCCGTAAACCTCACCTCTAAACTCAAGTACCAACCAAAAAGGGCGGATCTTCTCGATC
CTTACACTTTGTCCAAATGGACGATCTGAGGGTGACATTTGTACCGCTCTCCTCCTTTAG
AGGGCCAACCTGA
>CL1Contig660 (238-5.3-1264)
CTCCAAGGCTCCTCTCGAAGCTCCTAAACACCAAGAACAAGCAAGAACCATCAACTTCCA
AGAGCCACCTTCTTCAAATCCGAGAATGGCACAAGAGAAAGCTAGGAATGGGAACTTACT
AGTGATGGGGAAGAAGCTCCAGCAGCTCCAAGGTCCACCACAAGCCCCTTCCAAGCTCCA
AGCTCCCTCTTCTTCCTTGGAGCTTCCAAGCCCTAGCTTTCCTTCTTCTCCAAGAGCT
>CL1Contig293 (254-5.0-1260)
TTCCAAGACCTTCCAAAGCCCCAAAACAAGAGATTAAGGCTTGAGGGAAACTCAAAACAC
CAAGGAAGATGCTAGGGAGGAAGAGAGGGCATGAATGCCTACCTCTAGGACCTTCTCCGG
CGAACTCCGGCGACGGGGCGGAGCTCCGGCGAGCTGCTCCGGCGAGGTCCCTCTCCACTT
CCTCTTCTCCTCTCCCAAGCGCTCCTTCCACCTCCAAACCACACAAATGAGTAAGTGTGG
TGGAAACTCCACCC
>CL1Contig5 (178-7.0-1247)
CGGATCTCACCGGAGAGGTAGGTTTAGCATCCCTAAGCCTTTCCCTTGTGTTAAACCCCT
TTCCTTTAGCCCTAATTTCTTTCTTATGGGCTTTGGAAGGTGTTGAGAGCTCGCCGGAGT
GAAGGAAGCTCGCCGGAGACGAGCTTGGAGCGTGGAAGCAACCCGGATTCGCTTAGGT
>CL1Contig479 (184-6.8-1245)
CCGATAGGGAATGAAAGCACACGACTCAAGTCAGGACGACAGTCGTAGCTCCCCCGGCAG
GGGATGATAGCACACGGTCCGTGGAGGGCAGTCGTAGCTCCCCCGAAAGGGGATGATAGC
ACACGCTCCACATAGCCACATAGCAAATTAAGGATGGCAGTTTGACGCTTCCCAAAGGGT
TAAG
>CL1Contig478 (200-6.2-1238)
GACTGACTCTGGACTGATGGCCTGCCCTTCCAGGCAGGGTCCGAGGGTCGGACTCTAAGA
GTCCGACAGTCGGACCCAGTCTGTTGTGGGGAACTACATGCCACATTGAGGAATGAAAGT
TGAGACAATTGGGGACATGAATGGGACTTCGCTAAAACGTATCAATGGGTGATTGCTCCA
ACTATTAATGGTGGTATTAA
>CL1Contig519 (171-7.2-1227)
GGTTCATGGGTCGAGATTGGAGCATGCATCAGGTCAGGAGTCCGACCGTCGGACTCCATG
AGTCCGACAGTCGGACTGGCTCTGGCTGAGAGAGGAAGTCGGTCCAGTGAGAGTCCGACC
GTCGGACTCTAAGAGTCCGACAGTCGGACAGTGTCAGATGGATAAGGGTCG
>CL1Contig618 (174-6.9-1209)
CCATCTCCGTGGCTTCCATCTCTCATAGCCACTAGTGACCGGCCACACAATGGGGCGCTA
GCCACTCGGAGCCTCTCATCTATCCCGAGGGAGGATGGGGCTACACAATCCTAGGGCTTA
GGTTCCACCGCATTCCGTAGGTCTATGGACCTAAATTCACCGTTTGGGGAAAGG
>CL1Contig551 (174-6.8-1179)
CTCACAACAGTCAGAGTCCGACCATCGTACTCTTAGAGTCCGACTATCGAATCCCGGCTG
GAGAGGCAGGTCTTCAGTCCAGGGGCAGCCCGGCTGTCCCGCTGGTATCCGACCCTTTGC
TGCCCATAGCGGTCTAAGCCTTTATCACATCCCGAAACCCACGAAAACGTTGTG
>CL1Contig315 (216-5.4-1172)
GGAAATGAGCTCATTTGGCTCATTTGTGGCTTGGAGACTTGGAGGAGGAGAAGAAGAGAG
GGCTTGGAGAGCTTGGAGGAGGAGGGTCGCCGGAGCAGCTCGCCGGAGCTCCGCCCGTCG
CCGGAGTTCGCCGGAGAGGCTCCTAGAGGTTAGTACACCCTCCATTCCTCAGCCCTTTGT
TGTTTCCCTTGACCTCCCCTCAAGCCTAAGTGTTCT
>CL1Contig540 (179-6.3-1128)
TGACGACAATGAACCCTCCCGCTTTGCAAATGCATGATATATATATGAGTTTAAGGGAAG
CCTTACGGGTTAGGCTAAAGCCTCCCCTTGTGGTCAACGATAGGTCCTTGTAGACCAAGA
TTAGGGCGCTCAACCTAAGCCCTAGGATTGTGTTGTAGTCCCATCCTCCCTCGGGATGG
>CL1Contig306 (163-6.8-1109)
GACCTGACGACGCCGCGCTCTTCCTTCTTCCTCACGACCTCCTCTCTTCCTCCAAGCCTC
CTTGCGCACACGAGCTCGAGCTCCAGCCAAGCCTTGGCCGTTCCAGGCGACGGCGACGGC
GGCGGCGGCTCCTTCCTCCTAGGGCACGCGCGCGAGAGAAAGT
>CL1Contig285 (219-5.0-1101)
TAAAACCATAGAGTATTAAGAAGAAGGATGAGATGTCTCACGACTACGTACGAATACCGT
TAGGTCTTTAAGGACCAACGTGAGAGATCGTTCTGATCCTAAGCCCTAGGAATGTTTAGC
CCCAATCCCCTTGTGGTGGTTGAGAGGCTCTTGAGTGGCGTTGGCCCCTTGTGTGGCCAG
CCACTTGTGGCTAAGAGAGAGGGCAGTCACGGAGATGGG
>CL1Contig709 (191-5.7-1098)
GGAAACCCCTGTCCGAGCCAAATCTCAAAGTCCGACCTCGGACCCTGAAAGTCCGAACTC
GGACCAAGTCAGTCCGAGCTCGGACCAGGGCAGATTCTGGCTGGGGCTGGGGGCTTCCAA
GCTTGATAATAAAGGATAAATGGGGGATCGTGTGGCATACTAAAACATGTGAATACACAA
CAATTACACAT
>CL1Contig19 (186-5.9-1092)
CGGACCAAGTCTGTTGTGGGGAACTACATGCCACATTGAGGATTAAAGGTTGAGACATTT
GGGGACATGATTGGGACTTCGCTAAAACATAAATACGAATGATTGCTCCAACTATGAATG
GTGGTTTATGGGAACCTTAGTGAACAAGGTAATCCTCCCCATGTGATCAACGTTAGGTCC
ATGTAG
>CL1Contig160 (195-5.5-1072)
ACAGTCTCTGCCCAACCTGTCTCCAATCCAGACAGAGTCCGACTGTCGGACTCAAGTTGT
CCGACCGTCGGACTGCTGACCTGGAGCAAACTGTTCTTCACGAACTTCCTTCAAATCTCC
ACCAAAAATTCATGGGGGCTTTGCCCTTGCTCCCCACGAACTCAAGTCACAACTAGGCAC
TCAATGGGGCCTCTA
>CL1Contig374 (190-5.6-1070)
GAGACTAAAGTCACGGAGATGGGTGCGGCCTTGACCCCCATCCCAAGGAGACGGTGATGA
AGAGGGATGCCCGGGTGGCACCTCTATTGAATAAGAGCAACTACGTGGCTAAGTAATGGA
ACGAATGAAGACCTTAAGGCAGGAATAGGAGACTTGAGTGGCAGTCTGACGCTCAGTGGA
GCTCACGGCT
>CL1Contig473 (208-5.0-1040)
CTTTGACCTCCATTCCAAGGAGATGGTGGTAAAGAGTGAGGCCCACCTGAGGCCCCTCTT
AGAGATGAGAGCAAGCATGTGGCTAAGGAAAGGGATAAGGGAAGACCTTAAGGCAAGAAA
GGGAGACTCGAGTGACAGTATGTAGCCCCCTTGAGGCACATGGCTCAAAGTCAGGACGTA
AGTTTGTAGCCCCTCCGGCAGGAGCAAA
>CL1Contig392 (195-5.1-985)
CGCCGGAGAGCTTGTTGAGGTTAGTGTGCTATCCATTCTCCATCCCCCTTTGGTTTGGAT
GCTTCCCTCCCAAGCCCTAATCCATTCAAGGGCTCCATTGAAGGTGTAGAAGGTCCAAGA
AGTGAGGGTGGAAGCTTGTGGCTCGCCGGAGACGAAAGGGCTCGCCGGAGAGGTGATCGA
GGCCGTGTGGGAGCT
>CL1Contig627 (160-6.2-984)
GAAGAAGATATGAAAAAATGGGGAAGAGAGGAGCATGGGTCGCGAGAAGCCACCATGCAT
CAGGTCAGCAGTCCGACCGTCGGACTCTGAGAGTCCGACAGTCGGACAGGCTCAGGTTTC
GCGAGATGGAAGGGCCAGTGAGGGTCCGACCGTCGGACTT
>CL1Contig188 (184-5.2-963)
TCGGACCTGCACAGCTCGAACAAAACAGAGATGAAGGACTTGTGTCCGACTCGGACACCT
CGAGTGTCCGACTCGGACACCTGTCTCTAAGGCCAATGAGAGGTGCTAATGAAACATGAG
TTGAATGCCGATGTTTGGGGGATGCGAGAAGCACTAAATCAACACTCATATACACTCATC
TAAT
>CL1Contig694 (166-5.1-846)
ACCTTCATTGATCAAGCTTGTACATCTAATAGCTTGTAGGAACCGGATTTTGGCCATGGA
GGCCCTTGATTTGTGGAATGTGATAATGGATTAGAACTAGGGTTTGATGGATTAAACCCC
AAATTGGGGAGCTAGTGGTTGTTGGGTGAGCCTTAGAGGCCCCATT
>CL1Contig634 (169-5.0-837)
ACAAAACAGGAGCTGAGGACTTGTGTCCGACTCGGACACCTCGAGTGTCCGACTCGGACA
CCTGTCACTTGTGCCCAATAAAGGGTGCTAATGAATATGGGTTAAATGCGAGATATGAGG
ATAATGTGAAACACTTATTAAACAACACAAATGAACATTGAAATTACAC
>CL10Contig323 (933-260.6-243131)
AGAGGCTAAGAAGAACCAACTGACAAGATAAAGCACTGTGATGTATGATTGTTAATACGT
CCGAACGCCCAATAATCCTATCGTGCCTCACACAACAAAACGCAAAGGAGTCATCCAAGT
TTGCATGATGCAATTGAATAGAGTGCCCAGAAGGGGCGATCTGAGAGGAAGACCTCAGTA
CTTCTCTCTCCCCTTGGAATATCAGGCTAGCTAGGCCCAATATACCTCAAGGATCAAGTT
TCCTTCCGTCAACTTAGGTACAGTTGGTACCCCAAGAGTAGGGATGTCTCACGCTAGGAA
GCTATCCTCGGAGTACATCCAGAGCACTAAGCTCAAATCCCATGGGGGCTACACCACGAA
GGCAAGCTACACCCTGTCATGGGGATCTCACTATCGTTATTATATGATAAGACCTAGCTA
ACATGGCTACGAGGATTTTCCCTACCTTCACTTGGGAAGGCTTTAGCATCACATAGACGC
AAGGAGTGGGTTCGGTATACATAGCCCTAGGGTATTTGTTTTGGCACTTAGCCATACCCG
ACCCCTGTCCCATTGGCCAAAGAAGAAGCAGCTGCCCATCGTGGCTATCCCACGGAGTAT
ATGTACCTCGTGCCCAAGCTCATAGGTCCTTGCCGTTTGTATCCACCCAGATGGGAGTGG
TTCGGCTTGGAAGTCCACACAGCGACTCTCCAACAACAAAGGGTTATGGTAATGTCCATT
TACCCTAGTGGTTATCGCCAACCGAACAACCACAAAGCTACGTCCCTAAAGGACTGTCCA
TCTACACAGTAGATGCTCCACCTCCCTCAGAGGGGAAGGGATCGAAACCTAATGGTTTTA
GGTTCACACTCCGTTGGTCTAAATAACCGAACGTACAGATATTCCCACAATCAAAGTTGG
TCGTTACATAAGGCATCAGTTGTGAGTAGGAAA
>CL10Contig226 (967-151.8-146823)
ACTCTAAAGGTTGTGGAAATCCCCTGTGTGTCTCGTTAGGGCTTTAGACCCAACGGAGTG
TGAACCTAAAACCATTAGGATTGCGAATCCTTCTCCTCTGGGTGAGGACGAGTGTCTACT
ATGTGTAGATAGCCGGTCCACTAAGGACATGGCTTCGTGGTTACTCGGGTGGCGATAACC
ACGAGGGTTGTGTGGTCAACACCATAACCCCTTTTGTTAGTGAGTCACTGTGAGCCCTTT
GTTGTTAGTGAGTCACTGTGTGGGACTTCAAGCCGAACCATCCCCATCTGGATGGATACA
AACGGCAAGACCTATTAGCTTGGGCACGAGGTACACTTACTCCGCGGGACAACCGCGATG
GGCAGCTGCTTACTTGGCCAATGGGATAGGGGTTGGGTATGGCTAGGTGCCGAATAATAC
CCTAGGGCTGTGTATACCGAAACCACCCCTTGCGTCTAGGTGATGCTAAAGCCTTCCCAA
GAGGAGGCAGGGAAAATCCTCGTTGCCGCACTAGCTTAGGTCATATGATAACGATAGTGA
GACCCCCATGTCCGGGTGTAGCTTACCTTAGGGTGTAGCCCCACATGGGATTTGAGCCTT
AGTTGCTCTGGATGTGCTCCGGGGATAGCTTCCCTACGTGAGACATCCCTACTCTTGAGG
TACCAACTGTACCTAAGTTGACGGAAGGAAACTTGATCCTTGAGGCGTGTCGGGCCTAGC
TAGCCTGATATTCCAAGGGGAGAGAGAAGTACTAATGTCTTCCTCTCAGATCGCCCCTCC
TGGGCACTCAATTCAATTATATCAAATGATCTGGTCTGTGTGATCCTTTCGCGTTGTTTC
TGAGTGAGGCACGTTTGGGCTACGTTGGCGCTTCGTGGGATGATTAATAATCACAATCAT
GGTTGCAATAACTTGTTTAGTTGGTTAGCTTGTTGTTCTTCTATAGCTTTAGCATGAGTA
CTCGGTA
>CL10Contig3 (1212-108.1-130997)
TTTCGGTTGCTAAATATCATTCGTCTTCGATAACCGAAAACCTTTCGGTTTCGGTCCTCA
AAACTTGTTCGGTTTTGGTCAACCGAAAACCTCTCGGTTTCGGTTAACCAAGGCTCTTCG
GTTTTGGACAACCGAGTTCCTTTCGGTCTCGGTTTATGATATATGTATTACCAAGCGTAC
TTACTTCCTTAAGCCTGATATTTAAGCCTTATACGTGCGATTAGTTGTGTTGTTGGGTTA
GCATGATACACATGCCCTTCAACCCCTTTCCTATTCACAACTGATGTCTTGAACAACAAA
CTTTGATCTTGGAACCACCTGTACGTTTCGTTAGGTTATTTAGACCAACGGAGTGTGAAC
CTAAAACCATTAGGTTTCGGATCCTTCCCCTTTAAGGGAGATTGAGCGTCTACTGTGTGT
AGATGGACAGTCCTTTAGGGACTTAGCTTTGTGGTTGTTCGGTTGGCGATAACCACTAGG
GTAAGTGGACATTACCATAACCCTCTGTTGTTGGAGAGTCGCTGTGTGGGACTTCCAAGC
CGAACCACTCCCATCTGGGTGGATACAAACGGCAAGGACCTATGAGCTTGGGCACGAGGT
ACATATACTCCGTGGGATAGCCACGATGGGCAGCTGCTTTTCTTTGGCCAATGGGATAGG
GGTCGGGTATGGCTGAGTGCCAAACAAATACCCTAGGGCTGTGTATACCGAAACCACTCC
TTGCGTCTAGGTGATGCTAAAGCCTTCCCAAGTGAAGGTAGGGAAAATCCTCGTAGCCAT
GCTAGCTAGGTCATATAATAACGATAGTGAGATCCCCATGACCGGGTGTAGCTTGCCTTC
GTGGTGTAGCCCCACATGGGATTTGAGCTTAGTGCTCTGGATGTACTCCGAGGATAGCTT
CCTAGCGTGAGACATCCCTACTCTTGGGGTACCAACTGTACCTAAGTTGACGGAAGGAAA
CTTGATCCTTGAGGCGTGTCGGGCCTAGCTAGCCTGATGTTCCAAGGGGAGAGAGAAGTA
CTAATGTCTTCCTCTCAGATCGCCCCTCCTGGGCATTCAATTAATCATATCCAATGATCT
TTCTGTGTGATCCCTTTGCGTTGTTTTGAGTGAGGCACGTTTGGGCTACGTGGGTGTTTT
GCGAGATAATTAATAATCATAATCACAGTTGCAATAACTCATTTAATTGGTTAGCTTGTT
GTTCTTCTATAG
>CL10Contig224 (995-105.2-104692)
ACCAAGTACTCAGGCTAAAGCTATAGAAGAACAACAAGCTAACCAGTTAGATAAGTTATT
GCGACTGTGATTATGATTATTAATTATCCCGCAAAACACCCACGTAGCCCAAACGTGCCT
CACACAGAACAACGCGAAGGGATCACACAGAAGAGATCATTGGATATAATTGAATTGAGT
GCCCAGGAGGGGCGATCTGAGAGGAAGACATTGGTACTTCTCTCTCCCTTTGGAATATCA
GGCTAGCTAGGCCCGACACGCCTCAAGGATCAAGTTTCCTTCCGTCAACACAGGTACTTT
AGGTACCCCAAGAGTAGGGACGTCTCACGTAGGGAAGCTATCCCCGGAGCACATCCAGAG
CAACTATGGCTCAAATCCCATGTGGGGCTACACCAAAAGGCAAGCTACACCCGACACAGG
GGTCTCACTATCGTTCTCATTTTGACCTAAGCTAGTACGGCTAACGAGGATTTCCCTTGC
CTCCCATTGGGAAGGCTTTAGCATCACCCAGACGCAAGGAGCGGTTCGGTCTACACAGCC
CTAGGGTATTTTATTCGGCACCATAGCCATACCCAACCCCTTATCCCATTGGCCAAGTAA
GCAGCTGCCCATCGCGGTTATCCCGCGGAGTAAGTGTACCTCGCGCCTAAGCTCTTCGGT
CTTTGCCGTTTATATCCATCCAGATGGGGATGGTTCGGCTAGGAAGTCCCACACAGTGAC
TCACTGACAACAAAGGGTTATGGTGTTGACCACTCAACCCTCGTGGTTATCACCACTCGA
GTAACCACGAAGCCATGTCCTAAGGGACCGGCAGACTACACACAGTAGGCAATCGTCCTC
CCACAGAGGATAAGGATACGCAATCCTAATGGTTTAGGTTCACACTCCGCTGGGTCCAAA
TGTTCTAACGGGACACGCCACAGAGTTGATCGTTCACGAAGTTTCAATATTCGTTCATGG
TAGGAAGGGGGTTGAAAGGGGTGTGTATTGTTCTA
>CL10Contig124 (613-108.9-66784)
ATTGGTACCCCAAGAGTAGGGATGTCTCACGCTAGGAAGCTATCCTCGGAGTACATCCAG
AGCATTAAGCTCAAATCCCATGGGGGCTACACCACGAAGGCAAGCTACACCCTGTCATGG
GGTCTCACTAACGTTATTATATAATCAGACCTAGCTAGCATGGCAATGAGGATTTTCCCT
ACCTTCATATGGGAAGGCTTTAGCATCACACAGACGCAAGGAGTGGGTTCGGTATACATA
GCCCTAGGGTATTTGTTTTGGCACCGAGCCATACCCGACCCCTGTCCCAATGGCCAAAAG
AAGCAGCTGCCCATCGTGGCTATCCCACGGAGTATCAGTACCTCATGCCCAATGCTCATA
GGTCCTGCCGTTTGTATCCACCCAGATGGGAGTGGTTCGGCTTGGAAATCCCACACAGGA
ACTCCCCACAAACCGAGGGTTATGGAAATGTCCACAGACCCTAGTGGTTATTCCCAACCG
AATCAACCACAGAACCGAGTCCTTAAAGGACTGTCCAGATACACAGTAGATGCTCCACTT
CCTCAGAGGGGAAGGAACCGAAACCTAAAGGGATTAGGTTCACTCTCCGTTGTGCTAAGT
AACCGAATGACAT
>CL10Contig373 (450-109.8-49391)
GGGGCTGTGGACATTACCATAACCCTCGGACTGTGGGGAGTCCCTGTGTGGGATTTCCAA
GCCGAACCACTCCCATCTGGGTGGATTCAAACGGCAGGACCTATGAGCTTGGGCATGAGG
TACTGATACTCCGTGGGATAGCCACGATGGGCAGCTGCTTCTCTTTGGCCATTGGGACAG
GGGTCGGGTATGGCTTAGTGCCAACACAAATACCCTAGGGCTATGTATACCGAACCCACT
CCTTGCGTCTGTGTGATGCTAAAGCCTTCCCAAGTGAAGGTAGGGAAAATCCTCGTAGCC
GTGCTAGCTAGGTCATATGTATATAATACGATAGTGAGACCCCCATGACAGGGTGTAGCT
TGCCTTCGTGGTGTAGCCCCCATGGGATTTGAGCTTAGTGCTCTGGATGTACTCCGAGGA
TAGCTTCCTAGCGTGAGACATCCCTACTCT
>CL10Contig31 (566-85.2-48251)
CCAGGTCGCTCGGTTTGCCTTAACCAGATACCTTTCGGTTCGGTTCATGATATAACTCTC
GGTTTATAATATATGTTATTCCTTTCGGTTCGGTTGATATAATGTTATACCATGCGCACG
TATTTCCTGGATGTGTTTTATTTAAGCCTTATGCGTTCGGTTGGTAGTGTTGTTGGGTTA
GCATAATACCCTATGCCCTTCAACCCCTTTCCTACTCACAACTGATGGCTTGCGTTAACA
ATGAACTTTGTGGTAGAAACATCTATATGTCGTTCGGTTACTTAGACCAACGGAGAGTGA
ACCTAATCCCTTTAGGTTTCGGTCCCTTCCCCTCTGAGGAAGTGGAGCATCTACTATGTA
GATAGACAGTCCTTTAAGGACTCGGTTTTGTGGTTGATTCGGTTGGGAATAACCACTAGG
GTATGTGGACATTACCATAACCCTCTGATTGTTGGGGGAGTCGCTGTGTGGGACTTCCAA
GCCGAACCACTCCCATCTGGGTGGATTCAAACGGCAGGACCTATGAGCTTGGGCACGAGG
TACTGATACTCCGTGGGATAGCCACG
>CL10Contig326 (626-66.6-41693)
TAGCCAGATACCTCTCGGTTCGGTTCATGTTATATCTCTCGGTTTATAATATATGTTATT
CCTTTCGGTTCGGTTGTTGTAATGTTATACCATGCGCACATAATTCCTTAATGCGTTTAT
TTAAGCCTTATGCGTTCGGTTAGTAGTGTTGTTGGGTTAGCATAATACACTATGCCCTTC
AACCCCTTTCCTACTCACAACTGATGGCTTGCGTTAACAATGAACTTTGTGGTAGAAACA
TCTATATGTCGTTCGGTTACTTAGACCAACGGAGAGTGAACCTAATCCCTTTAGGTCTCG
GTTCCTTCCCCTCTGAGGGAGGTGGAACATCTACTGTGTAACTGGACAGTCCTTTAAGGA
CTCGGTTCTGTGGTTGATTCGGTTGGGAATAACCACTAGGGTCTGTGGACATTTCCATAA
CCCTCGGTTTGTGGGGAGTCGCTGTGTGGGACTTCCAAGCCGAACCACTCCCATCTGGGT
GGATACAAACGGCAGGACCTATGAGCTTGGGCACGAGGTACTGATACTCCGTGGGATAGC
CACGATGGGCAGCTGCTTCTTTTTGGCCATTGGGACAGGGGTCGGGTATGGCTCGGTGCC
AAAACAAATACCCTAGGGCTACGTAT
>CL10Contig145 (619-66.4-41130)
TCTTTTTATAAACTTCGTGGATTATTGTTTAACGTATCTATGATCATGCCATGCTCTCAT
AACTTAATATTGAGCCTAATATGGAGACAAATAGTTGTGTTGTTGGGTTAGCATAATACA
CATGCCCATCAACCCCGTTCCTATTCATGAATGATCATATCAAACGAGAAACCGTTGTGG
TGTGTGGGGGTAGAGTCTAAGTGAACTCTAGACGTTAAGAACTCGCCTGTGTGTCTCGTT
AAGGCTTTTAGACCTAACGGAGTGTGAACCTAAACCATTAGGATTGCGTATCCTTATCCT
CTGTGGGAGGACGAGTGCCTACTGTGTGTAGTCTGCCGGTCCCTTAGGACATGGCTTCGT
GGTTACTCGGTTGGCGATAACCACAAGGGTTGAGTGGACAATACCATAACCCTTTGTTGT
CAGTGAGTCACTGTGTGGGACTTCCTAGCCGAACCATCCCCATCTGGATGGATATAAACG
GCAAAGACCGAAGAGCTTAGGCGCGAGGTACACTTACTCCGCGGGATAACCGCGATGGGC
AGCTGCTTACTTGGCCAATGGGATAGGGGTTGGGTATGGCTAGGGGCCACATAATACCCT
AGGGCTGTGTAGACCGAAC
>CL10Contig280 (523-76.7-40096)
GGGATGTCTCACGCAGGGAAGCTATCCCCGGAGCACATCCAGAGCAACTAAGGCTCAAAT
CCCATGTGGGGCTACACCACAAAGGCAAGCTACACCCGACACAGGGGTCTCACTATCGTT
ATCATATGACCTAAGCTAGTGCGGCAACGAGGATTTTCCCTGCCTCCTCTTGGGAAGGCT
TTAGCATCACCTAGACGCAAGGGGCGGTTCGGTCTACACAGCCCTAGGGTATTATTTGGC
ACCTAGCCATACCCAACCCCTATCCCATTGGCCAAGTAAGCAGCTGCCCATCGCGGTTGT
CCCGCGGAGTAAGTGTACCTCGTGCCCAAGCTAATAGGTCTTTGCCGTTTGTATCCATCC
AGATGGGGATGGTTCGGCTTGAAGTCCCACACAGTGACTCACTAGAAAAAAAGGGTTATG
GTGTTGACCACTCAACCCTCGTGGTTATCGCCACTCGAGTAACCACGAAGCCCAGCCCAT
GATGGACCGGCTATCTGCACTGAGCAGACACTCACCCTCTCTC
>CL10Contig219 (451-81.8-36883)
TAAAAAGTACCAAAAAGCTAACAGGTTAACAGGTTATTATTAAAAAGGTTGATGTTATTA
TTATTATTAATCCCGCCGTAACGTCACGCTAAACACCGTAACTCACCTCAACACAACGCG
AACGGTCAAGGGTAATTGATAATTAATTAGATTGAATGCCCAGGTGGGGCGATCTGAGAG
GAAGACCTTAGTACTTCTCTCTCCCCATGGAATACCAGACTGATCAGGCCCAGTATGCCT
CAAGGATCAAGTTTCCATCAGTCAACAACGGTACGGTATGTACCTCAAGAGCAGGGATGT
CTCAACGTGGGTAGCTAGCCCCGGAGCACATCCAGGACAACACTAGTCCAAATCCTACGT
GGGGCTACGCCCTAAGGCAAGCTACTCCCAAGCGCAGGGGTGTCACTATCATCATTTCCA
TCAAGCTATTGCGGCTAACGAGGATTTCCTG
>CL10Contig277 (759-42.4-32173)
AATATCAGGCTAGCTAGGCCCGACACGCCTCAAGGATCAAGTTTCCTTCCGTCAACGTAG
GTACAGTAGGTACCTCAAGAGTAGGGATGTCTCACGTAGGGAAGCTATCCCCGGAGCACA
TCCAGGGCAACTATGGCCCGAATCCCATGTGGGGCTACACCCTAAGGTAAGCTACACCCG
GACATGGGGGTCTCACTAACGTTCTTATTTGACCTAAGCTCGTGCGGCTAACGAGGATTT
TCCCTGCCTCCTCTTGGGGAAGGCTTTAGCATCACCCAGACGCAAGGGGCGGTTCGGTCT
ACACAGCCCTAGGGTATTTATCCGGCACCTAGCCATACCCAACCCCTATCCCATTGGCCA
AGTAAGCAGCTGCCATCGCGGTTGTTCCGCGGAGTAAGTGTACCTCGTGCCTAAGCTCTT
TGGTCTTTGCCGTTTGTATCCATCCAGATGGGGATGGTTCGGCTCTGAAGTCCCACACAG
TGACTCACTAACAACAAAGGGTTATGGTGTTGACCACACAACCCTCGTGGTTATCGCCAC
CCGAGTAACCACGAAGCCAAGCCCATAGTGGACCGGCTATCTACACACAGTAGACACTCA
TCCTCACTCAGAGGAGAAGGATTCGAAGTCCTAATGGTTTTAGGTTCACACTCCGTTGGG
TCTAAATACCCTAACGAGACACACAGGAGGTTTCATGATCATAAAAGTTCATTCACACTA
TCCACGTACACACTCCAGAAGTTATCAAATCATTCGTGA
>CL10Contig80 (925-33.8-31255)
TTTGGCCAGCCAGAACAGTGATCCGAGGTCGGATACTTTGGTATCCGAGCTCGGATACCT
GTCTGTCCAGCCTTTAATGATGCCCTTGATTTTGGTTTTTGAGCAAACGATGTCGGATTG
ACTTCAGATTTTAAACACACATTATTGATGTATATTTGAATGAATTAAAGTCATAAACAC
TCGTTTTTACTTGGGAATTCCGTTAATTTCAACCTAAGTACGATTATTCAAGTGTTGAGC
ATAAAACGTGATTTCCAAACCGTTTTACGAACTAAATTGGAGATGCGTAGTCGTACGGAA
GGGTAGAACAATACACATATCCCTTCCAGTTCCTTGAACCCATGAATGAACGTTTCGATC
TATAAACCATCTTTGTGTGTTCAAGTAGAGTCTAAGTGAACTCTAGAGGTTAAGGAACCT
CCTACGTGTTACGATAAGGTCTTGTAGACCAGCAGAGTGTGAACCTAAACCCTTAGGATT
GCGTATCCTTATCCTCCGTGGGAGGACGAGTTCCTACTGTGTGTAGTTGGCCAGTCCCTT
AGGACATGGTTTAGTGGTTGCTCGGTTGGCGACAACCACCAGGGTTGAGTGGACTATACC
ATAACCCTTTCTGTTGTCAGTGAGTCACTGTGTGGGACTTCCTAGCCGAACCATCCCCAT
CTGGATGGATACAAACGGCAAAGACCGAAGAGCTTAGGCACGAGGTACACTTACTCCACG
GGATAACCGTGATGGGCAGCTGCTTTACTTGGCCAATGGGATAAGGGGTTGGGTATGGCT
ATGGTGCCGAATGAAATACCCTAGGGCTGTGTAGACCGAACCGCTCCTTGCGTCTGGGTG
ATGCTAAGACCTCCCAATGGGAGACAAGGAAATCCTCGTCAGCCGTACTAGCTTAGGTCA
AAATAAGAAAGATAGTGAGACCCCT
>CL10Contig364 (875-35.6-31143)
CCAAGAGTAGGGATGTCTCACGCTAGGAAGCTATCCTCGGAGTACATCCAGAGCACTAAG
CTCAAATCCCATGGGGGCTACACCACAAAGGCAAGCTACACCCTGTCATGGGGGTCTCAC
TATCGTTATTATATATGACCTAGCTAGCACGGCTACGAGGATTTTCCCTACCTTCACTTG
GGAAGGCTTTAGCATCACACAGACGCAAGGAGTGGGTTCGGTATACATAGCCCTAGGGTA
TTTGTTTTGGCACTTAGCCATACCCGACCCCTGTCCCAATGGCCAAAGAGAAGCAGCTGC
CCATCGTGGCTATCCCACGGAGTATAAGTACCTCGTGCCCAAGCTCATAGGTCCACGCCG
TTTGTATCCACCCAGATGGGAGTGGTTCGGCTTGGAAGTCCCACACAGCGACTCCCCACA
AACCGAGGGTTATGGTAATGTCCATTAACCCTAGTGGTTATTCCCAACCGAATCAACCAC
TAAACCGAGTCCTTAGAGGACTGACCAGGTCCACAGAAGATGTTCCACTTCCCTCAGAGG
GGAAGGAACCGAAACCTAAAGGGATTAGGTTCACTCTCCGTTGGTCTAAGCAACCGAACA
ACATATAGATGTTTCTACCACAAAGCTCATTGTTAACGCACCATCAGTTGTGAGTAGGAA
AGGGGTTGAAGGGCATAGGGTATTATGCTAACCCAACAACACTACTAACCGAACGCATAA
GGCTTAAGTAAAACGCAACAAGGCAATACGCATGCATGGTATAATATTACATCAACCGAA
CCGAATGGAGTAACATAAATAATATAAACCGAGAGATATAACATAAACCGAACCGAGAGG
TATAATATGAACCGAACCGAAAGGTGTCTGGCTAA
>CL10Contig182 (298-100.2-29867)
TATAGAAGAACAAGCTAACAAGTTATTGCACTGTGATTATGATTGTCAATTAGTCAGCGA
ACATCCCAGTAATCCTAACGTGCCTCACACAGAATAACGCGAAAGAATCACACCAACAAG
ATCACCTGATGTAATTGAATAGAGTGCCCAGAAGGGGCGATCTGAGAGGAAGACCTCAGT
ACTTCTCTCTCCCCTTGGAATATCAGGCTAGCTAGGCCCAATACGCCTCAAGGATCAAGT
TTCCTTCCGTCACATAGGTACAATAGGTACCTCATGAGTAGGGATGTCTCACGTAGGG
>CL10Contig154 (447-66.6-29750)
CCGAACCGCTCCTTGCGTCCAGGATGCTAAAGCTTCTCACAAGGAAGCAGGAAAATTCCT
CGTTAGCCGTATTAGCATATGTTAAATGAAATGAACGATAGTGAGACCCCTACGCTTGGG
AGTAGCTTGCCTTATGGCGTAGCCCCGCGTGGGATTCGGGCCAGAGTTGCCCTGGATGTA
CTCCGGGGATAGCTTCCCTTCGTTGAGACATCCCTACTCTTGAGGTACTCCACGTACCAT
TGTTGGCTGATGGAAACTTGATCCTTGAGGCATGCCGGGCCTGATCAGTCTGGTATTCCA
AGGGGAGAGAGAAGTACTAAAGTCTTCCTCTCAGATCGCCCCTCATGGGCACTCAATTCA
ATCAATTATCAATTACCCTTGATCCCTTCGCGTTGAGTTGAGGTGAGTTACGGTGTACGG
CGTTACGTTACCGTGGGATACCAAAAG
>CL10Contig240 (544-54.3-29513)
TGTAGACAGCCAGTCCACTTAGGACGTGGCTTCGTGGTTACTCGGGTGGCGATAACCACG
AGGGTTGTGTGGTCAACACCATAACCCTTTTGTTGTTAGTGAGTCACTATGTGGGACTTC
AAAGCCGAACCATCCCCATCTGGATGGATACAAACGGCAAGGACCTATGAGCTTAGGCGC
GAGGTACACTTACTCCGCGGGACAACCGCGATGGGCAGCTGCTTACTTGGCCAATGGGAT
AGGGGTTGGGTATGGCTAGGTGCCGAATAAATACCCTAGGGCTGTGTAGACCGAACCGCC
CCTTGCGTCTAGGTGATGCTAAAGCCTTCCCAAGAGGAGGCAGGGAAAATCCTCGTTAGC
CGCACGAGCTTGGTCAAATGAGAACGTTAGTGAGACCCCCATGTCCGGGTGTAGCTTACC
TTAGGGTGTAGCCCCACATGGGATTTGAGCCTTAGTTGCTCTGGATGTGCTCCGGGGATA
GCTTCCCTACGTGAGACATCCCTACTCTTGAGGTACCAATTCTACCTGCGTTGACGAAAG
GAAA
>CL10Contig286 (826-35.4-29224)
GTCAACCGAATTCCGTTCGGTTTCGGTCCTGGTCCTACTGGGCCTGGGAAATGGAATGTT
AATTACCGTACATCTTTATTTCCTAAATTAAATAAGCATGAGTATAAGCCTAATATACTA
TGATTAGATGCGTTGTTGGGTTAGCATGATACACATGCCCTTCAACCCCCTTTCCTATTC
ACGAATGATCTTATGAACAATAACTTCTGAGGTGTGTGCGTGGAAAGTATAAGTGAACTT
TTATGATCATGAAACCTCCTGTGTGTCTCGTTAGGGTATTTAAGACCCAACGGAGTGTGA
ACCTAAACCATTAGGATTGCGAATCCTTCTCCTCTGAGTGAGGATGAGTGTCTACTGTGT
GTAGATAGCCGGTCCACTATGGGCTTGGCTTCGTGGTTACTCGGGTGGCGATAACCACGA
GGGTTGAGTGGTCAACACCATAACCCTTTTGTTAGTGAGTCACTGTGTGGGACTTCTAAG
CCGAACCATCCCCATCTGGATGGATACAAACGGCAAGACCTATGAGCTTAGGCGCGAGGT
ACACTTACTCCGCGGGACAACCGCGATGGGCAGCTGCTTACTTGGCCAATGGGATAGGGG
TTGGGTATGGCTATGGGCCGAACAAATACCCTAGGGCTATGTAGACCGAACCGCCCCTTG
CGTCTATGTGATGCTAAAGCCTTCCCAAGAGGAGGCAGGGAAAATCCTCGTTAGCCGCAC
TAGCTTAGGTCAAATGAGAACGATAGTGAGACCCCCATGTCCGGGTGTAGCTTACCTTAT
GGTGTAGCCCCACATGGGATTTGAGCCATAGTTGCTCTGGATGTGC
>CL10Contig6 (618-38.7-23926)
TACCAAGGTCGCTCGGTTTGCCTTAGCCAGATGCCATTCGGTTCAAATAAACCGAATCCC
TCTCGGTTCGGTTCATGATATAACTCTCGGTTTATATTATATGTTATTCCTTTCGGTTCG
GTTCGGTTCATATATATATATATATATATACCTCTCGGTTTATGTTACACTGTTATACCA
TGCGCATGTATATTCCTTGATGCGTTGTATTTAAAGCCTTGTACGCTCGGTTAGTAGTGT
TGTTGGGTTAGCATAATACCCTATGCCCTTCAACTCCCTTCCTACTCACAACTGATGGCT
TGCGTTAACAATGAACTTTGTGGTAGAAACATCTATATGTCGTTCGGTTACTTAGACCAA
CGGAGTGTGAACCTAAAACCTCTAGGTTTCGGATAGTCCTTTAAGGACTCGGTTCTGTGG
TTGATTCGGTTGGGAATAACCACTAGGGTCTGTGGACATTTCCATAACCCTTGGATTGTG
GGGAGTTCCTGTGTGGGATTTCCAAGCCGAACCACTCCCATCTGGGTGGATACAAACGGC
AGGACCTATGAGCATTGGGCATGAGGTACTGATACTCCGTGGGATAGCCACGATGGGCAG
CTGCTTCTTTTGGCCACT
>CL10Contig205 (320-73.9-23650)
GGGTCGCGTATGGCTCAATGCCAAAACAAATACCCTAGGGCTATGTATACCGAACCCACT
CCTTGCGTCTATGTGATGCTAAAGCCTTCCCAAGTGAAGGTAGGGAAAATCCTCGTAGCC
GTGCTAGCTAGGTCTGATCATATAATAACGATAGTGAGACCCCCATGACAGGGTGTAGCT
TGCCTTTGTGGTGTAGCCCCCATGGGATTTGAGCTTAATGCTCTGGATGTACTCCGAGGA
TAGCTTCCTAGCGTGAGACATCCCTACTCTTGGGGTACCAATGTACCTAAGTTGACGGAT
GGAAACTTGATCCTTGAGGT
>CL10Contig299 (405-57.8-23418)
AAATATATCAATAATAAACCTAATATGGCATTGAATAGTCGTGTTATTGGGCTAGCATGA
TACACATGCCCATTAACCCCCTTCCTATCCATGAATGATTACATGAACGACAAACCTCTG
TGGTGTGTTCGGGTAGAGTCTAAGTGAACTCTAAAGGTTATGGAAATCTCCTGTGTGTCT
CGTTAGGGCAATTAGACCCAACGGAGTGTGAACCTAAACCAATAGGATTGCGAATCCTTC
TCCTCTGGGTGAGGACGAGTGTCTACTGTGTGTAGATAGCCGGTCCACTAAGGACATGGC
TTCGTGGTTACTCGGGTGGCGATAACCACGAGGGTTGTGTGGTCAACACCATAACCCTTT
TGTTGCTAGTGAGTCACTGTGTGGGACTTCAAGCCGAACCATCCC
>CL10Contig360 (228-86.4-19706)
AAGCACTGTGATTATGATTGTTAATAAGTCAGCGAACGCCCCAGTAATCCTATCGTGCCT
CACACAGAAATAACGCAAAGGAGTCACACCCACAAGATCACTTGATGCAATTGAATAGAG
TGCCCAGAAGGGGCGATCTGAGAGGAAGACCTCAGTACTTCTCTCTCCCCTTGGAATATC
AGGCTAGCTAGGCCCAATATACCTCAAGGATCAAGTTTCCGTCCGTCA
>CL10Contig237 (794-22.1-17581)
AAATCCCATGGGGGGCTACACCCTAAGGTAAGCTACACCCGGCCATGGGGGTCTCACCAA
CGTTCGCATTTGACCTAAGCTAATGCGGCTAACGAGGATTTCCCTGCCTCCTCTTGGGGA
AGCTTTAGCATCACCCAGACGCAAGGAGCGGTTCGGTCTACACAGCCCTAGGGTATTTAT
CCGGCACCATAGCCATACCCAACCCCTATCCCATTGGCCAAGTAATCGCGGTAGTCCCGC
AGAGTAAGTGTACCTCGTGCCCAAGCTAATAGGTCTTTGCCGTTTGTATCCATCCAGATG
GGGATGGTTCGGCTTGAAGTCCCACACAGTGACTCACTAACAACAAAGGGTTATGGTGTT
GACCACACAACCCTCGTGGTTATCGCCACCCGAGTAACCACGAAGCCATGTCCTTAGTGG
ACCGGCTATCTACACATAGTAGACACTCGTCCTCACGCAGAGGATAAGGATACGCAATCC
TATTGGTTTAGGTTCACACTCCGTTGGGGTCTACAAGGCCCTAACGTAACACATAGGAGG
TTCCTTAACCTCTAAAGTTCACTTAGACTCTACCCAAGACACACCAAGTTGGTTGTTATT
CAAGTGTTTCGTTCATGGGTAGGTAGGGGTTGAAAGGGTGGTGTATTGTTCTAACCCTTC
AACATATCTAACATTGATTTATTTGACTCATAATCATGTCTGTGAACATATTTGTATGCA
TATATGTCATTGGAGAAATAATAGATGTTCATTCAAAACACATGCCATTTAATAATACAA
GATTCGACGTCAGA
>CL10Contig271 (372-45.8-17036)
AGGGAAAGAACCCCTACCAAGTACTCAGGCTAAAGCTATAGAAGAACAAGCTAACCAAGA
ACAAGTTATTGTAACTGCGATTATGATTATTAATTAACCCGCAAAACACCCACGTAGCCC
AAACGTGCCTCACTCAGAAACAACACAAAGGGATCACACAGAAAGATCATTGGATATGAT
TCATTGAATTGAGTGCCCAGGAGGGGCGATCTGAGAGGAAGACATTAGTACTTCTCTCTC
CCCTTGGAATATCAGGCTAGCTAGGCCCAACACGCCTCAAGGATCAAGTTTCCATCCGTC
AACTTAGGTACAGTTGGTACCTCAAGAGTAAAACGTCTCACGCAGGGAAGCTATCCTCAG
AGTACATCCAGA
>CL10Contig349 (613-25.7-15765)
TTGGGTTAACCTGGTTCCTCTCGGTCTCGGTTAACCAAGGCCGTTCGGTTTGGGTTAACC
TAGTCCCTCTCGGTCTCGGTTAACCAAGGCTGTTCGGTTTACATTAACCTAGTCCCTCTC
GGTCTCGGTTCATGTTACATACCTATTACAGTGCGTACTTATTTAGAGATTCACTTAAGC
CTTATACGCTCGGTTAGTTGTGTTGTTGGGTTAGCATGATACACATGCCCTTCAACCCCT
TTCCTATTCACAACTGATGCCTTATGTAACGACAAACTTTGACTGTGGAACCACCAGTGC
GTTCGTTCGGTTATATAGATCAACGGAGTGTGAACCTAAACCCCTCAGGTTTCGGTCCCT
TCCCCTCTGAGGGAGGTTGAGCGTCTACTGTGTAGATGGACAGTCCTTCCAGGACTTGGC
TTCGTGGTTGATTCGGTTGGGAATAACCACTAGGGTAAGTGGACATTACCACAACCCTTT
TTGTTGTTGGAGAGTCGCTGCGTGCGATCTTCAAGCCGAACCACTCCCATCTGGGTGGAT
ACAAACGGCAAGGACCTATGAGCTTGGGCACGAGGTACTTATACTCCGTGGGATAGCCAC
GATGGGCAGCTGC
>CL10Contig196 (789-19.2-15120)
TTCCGTCAACGTAGGTACTTTAGATACCTCAAGAGTAGGGATGTCTCACGCAGGGAAGCT
ATCCCCGGAGCACATCCAGAGCGTCTATGGCTCAAATCCCATGTGGGGCTACACCAAAGG
TAAGCTACACCCGACACAGGGGTCTCACTATCGTTCTCATATGACCTAAGCTAGTACGGC
AGACGAGGATTTCCCTTGCCTCCCATTGGGAAGGCTTTAGCATCACCCAGACGCAAGGAG
CGGTTCGGTCTACACAGCCCTAGGGTATTTTATTCGGCACCATAGCCATACCCAACCCCT
TATCCCATTGGCCAAGTAAGCAGCTGCCCATCGCGGTAGTCCGCGTTTAAAGTGTACCTC
GCGCCTAAGCTCTATGGTCCTTGCCGTTTATACCCACCCAGATGGGGATGGTTCGGCTTG
AAGTCCCACACAGTGACTCACTGACAACAAAAAGGGTTATGGTATTGTCCACTCAACCCT
TGTGGTTATCGCCACCCGAGTAACCACGAAGCCATGTCCTAAAGGACCGGCAGACTACAC
ACAGTAGGCAATCGTCCTCCCACAGAGGATAAGGATACGCAATCCTAAGGGTTTTAGGTT
CACACTCCGTTAGGTCTAAAGCCTTAACGAGACACACAGGCGAATCCTTAACTTCTAGAG
TTCACGTAGACTCTACCCAAACACCATCAGGGTTTGTCGTTCAATATGATCGTTCATGAA
TAGGAACGGGGTTGATGGGCATGTGTATTATCCTAACCCAATCAACACAACTAATCATCT
CAAAGTTAG
>CL10Contig312 (571-25.3-14437)
TAATTCCTCTCGGTCTCGGTTCATGATATATGCATGTTTCATCACACTTATTTCTTGAAT
TACTTAAGCCTTATGCGTACGGTAGTTGTGTTGTTGGGTTAGCATGATACACATGCCCTT
CAACCCCCTTTCCTACTCACAACTGATGTCTTGTATAACAATAAACTTTGATCTTGAAAC
ACCTGTACGTGTCGTTAGGTTATTTAGACCAACGGAGTGTGAACCTAAACCCATTAGGTT
TCGGTCCCTTCCCCTCTGAGGGAGGTTGAGCATCTACTATGTAGATGGACAGTCCTTTAA
GGACTCGGTTTTGTGGTTGATTCGGTTGGGAATAACCACTAGGGTAAGTGGACACTACCA
CAACCCTTTGTTGATTGGAGAGTCGCTGTGTGGGACTTCCAAGCCGAACCACTCCCATCT
GGGTGGATACAAACGGCAAGGACCTATGAGCTTGGGCACGAGGTACTTATACTCCGTGGG
ATAGCCACGATGGGCAGCTGCTTCTTTTTGTGGCCATTGGGACAGGGGTCGGGTATGACT
GAATGTCAAAGCAAATACCCTAGGGCTATGT
>CL10Contig211 (466-30.9-14411)
ACAAAGCACCAAAAAGCTAGACTAGTTGTTGTTATTATTAATGATCTTATTACTATCCCG
CAGTAACGTAACACCGTACACCGTAACTCGCCTCAACTCAACGCGAAGGGATCAAAGGTA
ATTGATAATTGATTGAATTGAGTGCCCATGAGGGGCGATCTGAGAGGAAGACATTGGTAC
TTCTCTCTCCCCTTGGAATATCAGGCTAGCTAGGCCCAACATGCCTCAAGGATCAAGTTT
CCTTCCGTCAACATAGGTACTTTAGGTACCCCAAGAGTAGGGACGTCTCACGTAGGGAAG
CTATCCCCGGAGCACATCCAGAGCAACTATGGCTCAAATCCCATGTGGGGCTACACCACA
AAGGCAAGCTACACCCGACACAGGGGTCTCACTATCGTTCTTATTTAGACCCAAGCTAGT
ACGGCTGACGAGGATTTCCCTTGTCTCCCATTGGGAAGACTTTAGC
>CL10Contig348 (415-30.8-12791)
TCGGCTTGGAAGTCCCATACAGTGACTCTCCAACAACAGAGGGTTATGGTAAAGTCCACT
TACCCTAGTGGTTATCGCCAACCGAACAACCACAAGGCCAAGTCCTTAAAGGACTGCCCA
TCTACACACAGTAGACGTTCCACCTCCCTTAGAAGGGAAGGAACCGAAACCTAGAGGTTT
TAGGTTCACACTCCGTTGGTCTATCAACCTAACCGAGACGTACAGATGGTTCCACAATCA
AAGTTTATTGTTATACGAGACATCAGTTGTGAGTAGGAAAGGGGTTGAAGGGCATGTGTA
TTATGCTAACCCAACAACACAACTAACCGAGCGTATAAGGCTTAAATATAACGCATCAAG
GAAACACGTGCGCATGGTATAACATACATCAAAAACCGCACCGAAAGGAATCCGG
>CL10Contig97 (523-23.7-12396)
TTTCGGTTTCGGTTGCTACTTTCGGTTTCGGTTGCTACTTTCGGTTTCAGTTGGTATATC
ATTCGGTTTTTGGTGACCGAGAACCTCTCGGTTTCGGTTCTTAAACCTGTTCGGTTTTGG
GTAACTGAGGTCCTTTCGGTCTCGGTTTATAATACATGTTTTAACAAGCGTACGTGTTTC
CTTAAGCATGATATTTAAGCCTTATACGTGCGATTAGTTGTGTTGTTGGGTTAGCATGAT
ACACATGCCCTTCAACCCCCTTCCTACTCACAACTGATGTCTTGATTTACGACAAACTTT
GATCTTGGAACCACCTGTACGTGTCGTTAGGTTATTTAGACCAACGGAGTGTGAACCTAA
GACCATTAGGTTTCGATCCCTTCCCCTCTGAGGGAGGTTGAGCGTCTACTGTGTGTAGAT
GGACAGTCCTTTAGGGACTTAGCTTTGTGGTTGTTCGGTTGGCGATAACCACTAGGGTGA
GTGGACATTACCATAACCCTTTTTTTTGGAGAGTCGCTTTGTG
>CL10Contig249 (451-26.0-11708)
GTGTAGAATGATACACATAACCTTCAACCCCTTTCCTACCCTTGAACAACTATGAACCCT
CCAAACCTTTGTGGTGTGTTCGGGTAGAGTCTAAGTGAACTTTAGAGGTTAAGGAACCTC
CTATGTGTTACGTTAGGGCCTTGTAGACCCCAACGCTGAGTGTAACCCAAGCCAATAGGG
TTGTTGAGACCTCGTCCCGCTTGAGACGACGAGTGTCCTCTGTGTGGTTAGCCGGTCCAC
TTAGGACGTGGCTTCGTGGTTACTCGGGTGGCGATAACCACGAGGGTTGTGTGGTCAACA
CCATAACCCTTTTGTTGTTAGTGAGTCACTGTGTGGGACTTCAAGCCGAACCATCCCCAT
CTGGATGGATACAAACGGCAAGACCTATTAGCTTGGGCACGAGGTACACTTACTCCGCGG
GACTACCGCGAAGGGCTGCTGCCTATTTGGC
>CL10Contig11 (553-20.4-11294)
TCAGGCTAAAACTATAGAATATCAACAAGCTAACAGTTTAACTGGTTATTAGATTATGAT
TATTGTTATTAACCCACGTAGTACCCACGTAGCACGTCGTACCTCACACGAACTCAACGC
GAAGGGATCACACAGATATGATTATTGGATTTAATTGAGTGCCCAAGAGGGGCGATCTGA
GAGGAAGACATTGGTACTTCTCTCTCCCCTTGGAATGTCAAGCTAGCTAGGCCCAACACG
CCTCAAGGATTAAGGTTCCTTCCGTCAACGTATGGCTCACACAGTGCCAGAAGAGTAGGG
ATGCCTCAACAAGGGTAGCTATTCCCGGAGCGCATCCAGGGCATCTATGGCCCGAGTTTC
ACTAAGTTTTATATGACAAGAGCTAATGCGGCTAACGAGGATTTCCTGCCTCCCCTTAGG
AAAGCTTTTGCATTCACGAAGTAGCAAGGAGCGGTTCGGGCATCACACAGTGTCCCTAGG
GTACGCGTCCCACACAGGTTGCACCCCACCCCTATTCCCAGGCCAAGTAAAGCAGCTGCG
GCGACACAGTCGC
>CL10Contig201 (323-33.3-10743)
CCATCTAGATGGATACAAACGACAAAGACCTATTAGCTTGGGCACGAGGTACACTTACTC
CGCGGGACAACCGCGATGGGCAGCTGCTTACTTGGCCAATGGGATAGGGGTTGGGTATGG
CTGTGGTGCCGAATAAATACCCTAGGGCTGTGTAGACCGAACCCCCCCTTGCGTCTAGGT
GATGCTAAAGCCTTCCCAAGAGGAGGCAGGGAAAATCCTCGTTAGCCGCACTAGCTTTGG
TCAAATGAGAACGATAGTGAGACCCCCATGTACGGGTGTAGCTTGCCTTAGGGTGTAGCC
CCACATAGAATTTTGAGCCTTAG
>CL10Contig24 (469-21.6-10149)
CATTTAGGCCTGGAATATGGTATGTTATTTACTGAACGTCTTTGTTTCATAAACCAAATA
ACAGGAGTTTAAGCCTAATATACTATGATTAGATGCGTTGTTGGGTTAGCATGATACACA
TGCCCTTCAACCCCCCTTTCCTATTCACGAATGGTCTTATAACTTCTGGGGTGTGTACGT
GGATAGTATGAATGAACCTTTATGATCATGAAACCTCCTGTGTGTCTCGTTAGGGTATTT
AGACCCAACGGAGTGTGAACCTAAAACCATTAGGATGGCGAATCCTTCTCCTCTGAGAGA
GGGTGAGTGTCTGCTAAGTGCAGATAGCCGGTCCATCATGGGCTGGGCTTCGTGGTTACT
CGAGTGGCGATAACCACGAGGGTTGAGTGGTCAACACCATAACCCTTTTGTTAGTGAGTC
ACTGTGTGGGACTTCTAAGCCGAACCATCCCCATCTGGGTGGGTATAAA
>CL10Contig91 (464-21.7-10054)
ACTGTAACTTGTGAATAAAGTTTCGACGACGAATCTTCTGGATTCGACGTCGAAACCTTA
GGCATAAGTTACTGGACGGGAATTCGTCGACGAAAGTTTACATTCGACGGCGAATAAGGC
AGGATTCGACGGCGAATCCTAAAATCCGACGTCGAATTCTGGGCCTGGGACTTTGAAATG
AGAATTAATTGTGCATCTTTCTTTTCCTTGATTTAACAAGCATGAGTATGAGCCTGATAT
GCAGTAATTTAGTCGTGTTATTGGGCTAGCATGATACACATGCCCATTAACCCCCTTCCT
ATCCATGAATAATCATATGATCGACAAACCTTTGTGGTGTTTGGGGTAAAGTCTAAGTGA
ACTCTAAAGGTTATGAAAATCTCCTGTGTGTCTCGTTAGGGCAATTAGACCCAACGGAGT
GTGAACCTAAACCAATAGGATTGCGAATCCTTCTCCTCTTGGTG
>CL10Contig93 (505-19.6-9877)
CAACCTCTGTGAACTACGTACCCTAGGGATACTGCATGATGCCCGGACTGCTCCTTGCTA
CTATGTGAATGCAAAAGCTTCCCCAAGGGGAGGCAGGAAATCCTCGTTAGCCGTACTAGC
TCTTGTCATATAAACTTAGTGAACCTTGGGCCATAAATGCCCTGGATGCACTCCGGGAAT
AGCTACCCTTGTTGAGGCATCCCTACTCTTTGTGGTACTGTGTGAGCCATACGTTGACGG
AAGGAACCTTAATCCTTGAGGCGTGTTGGGCCTAGCTAGCCTGATATTCCAAGGGGAGAG
AGAAGTACTAATGTCTTCCTCTCAGATCGCCCCTCCTGGGCACTCAATTCAATTATATCC
ATTAATCTGGTCTGTGTGATCCTTTCGCGTTGTTTCTGAGTGAGGCACGTTTGGGCTACG
TGGGTGTTTTGTGGGATAATTAATAATCATAATCACAGTCGCAATAACTTATCTAACTGG
TTAGCTTGTTGTTAGTCTATAGCTT
>CL10Contig165 (462-21.4-9867)
TAAAGCCTTCCCAATGGGAGACAAGGGAAATCCTCGTTAGCCGTACTAGCTTAGGTCAAA
AATAAGAACGATAGTGAGACCCCTGTGTCGGGTGTAGCTTGCCTTTGTGGTGTAGCCCCA
CATGGGATTTGAGCCATAGTTGCTCTGGATGTGCTCCGGGGATAGCTTCCCTGCGTGAGA
CATCCCTACTCTTGAGGTACCAACTGTACCTAAGTTGACGGATGGAAACTTGATCCTTGA
GGAACATTGGGCCTTGCAAACCCGATGAGCCAAAGGGAGAGAGAAGTACCAATGTCTTCC
TCTCAGATCGCCCCTCCTGGGCACTCAATTCAATTATATCAAATGATCTCTTCTGTGTGA
TCCCTTCGCGTTGTTTCTGAGTGAGGCACGTTTGGGTTACGTGGGCGCTTGTCGGTTAAT
TAATAATCATAATCACGATCATTATAACACTTTTTAGCGGTT
>CL10Contig159 (436-22.3-9733)
CCACGGAGTATCAGTACCTCGTGCCCAAGCTCATAGGTCCTTGCCGTTTGTATCCACCCA
GATGGGAGTGGTTCGGCTTGGAAGTCCCACACAGCGACTCTCCAACAACAGAGGGTTGTG
GTAGTGTCCACTTACCCTAGTGGTTATTCCCAACCGAATCAACCACAAAACCGAGTCCTT
AAAGGACTGTCCATCTACACATAGTAGACGCTCAACCTCCCTCAGAGGGGAAGGGACCGA
AACCTAAGGGGTTTAGGTTCACACTCCGTTGGTCTATATAACCGAACGACACGTACAGGT
GTTTCCACAAGCAAAGTTTGTTGTTATACAAGTCATCAGTTGTGAATAGGAAAGGGGTTG
AAGGGCATGTGTATCATGCTAACCCAACAACACAACTAACCGAGCGCGTAAGGCTTAAGT
GAATCTCTAAATAAGT
>CL10Contig335 (397-24.2-9595)
CATGAAGGATCATATCAAACAACAAATCTTGATGGTGTGTTTGGGTAGAGTCTAAGTGAA
CTCTAGAAGTTAAGGATTCGCCTGTGTGTCTCGTTAAGGCTTTTAGACCTAACGGAGTGT
GAACCTAAACCATTAGGATTGCGTATCCTTCTCCTCTGAGGGAGGATGAGTGTCTACTGT
GTGTAGATAGCCGGTCCACTATGGGCTTGGCTTCGTGGTTACTCGGGTGGCGATAACCAC
GAGGGTTGTGTGGTCAACACCATAACCCTTTTGTTGTTAGTGAGTCACTGTGTGGGACTT
CAAAGCCGAACCATCCCCATCTGGATGGATACAAACGGCAAAGACCAAAGAGCTTAGGCA
CGAGGTGCACTTACTCCGCGGAACAACCGCGATGGCA
>CL10Contig216 (490-18.9-9277)
TTAGTGGATCGGCTATCTACACACAGTAGACACTCATCCTCACCCAGAGGAGAAGGATTC
GCAATCCTAATGGTTTTAGGTTCACACTCCGTTGGGTCTAAAGCCCTAACGAGACACACA
GGAGATTTCCATAACCTTTAGAGTTCACTTAGACTCTACACGCACACACCACAGAAGTTG
TCGTTCATATGATCATTCATGAATAGGAAAGGGGGTTGAAGGGCATGTGTATCATGCTAA
CCCAACAACACATCTATTCATTGTATATCAGGCTTATATTCATGCTTATTTAATTTAGGA
AAAGAAAGATGCACATTTAAATCTCATTCCATTTCCCAGGCCCAGAATTCGACGTCGGAT
TTTAGGATTCGGCGTCGAATCCTGCCTCATTCGCCGTCGACTTTAAGCTTTCGTCGACGA
ATTTCCTTCCAGTAACTTCAAGGTTCTGTCCAGGCAATATTCGTCGTCGAATCCGTAGGA
TTCGGCGTCG
>CL10Contig232 (307-27.0-8277)
CTTCGTTGAGACATCCCTACTCTTGAGGTACGCCACATACCATTGATGGAAACTTGATCC
TTGAGGCATGCCGGGCCTGATCAGTCTGGTATTCCAAGGGGAGAGAGAAGTACTAAAGTC
TTCCTCTCAGATCGCCCCTCATGGGCACTCAATTCAATTAATTATCAATACCCTTGACCC
TTTCGCGTTGAGTTGAGGCGAGTTACGGTGTACGGCGTCACGTTACCGCGGGATAACAAT
AATAGAAATATTCATAATAATAACCAGTTAACCAGTTTAGCTTTTTGGTACTTTGTAGTA
GAAGCCT
>CL10Contig44 (394-20.8-8209)
ATATTGCCTGGACAAAACCATCAAGTTACTGGACAGGAATTCGTCGACGAAAGCTAGAGA
TCGACGACGAATTAGGCTGGATTCGACGACGAATCCTAAGATCCGACGTCGAATTCTGGG
CCTGGGACATTAAACTGAGAATTAATTGTGCATCTTTCTTTTCCTCGATTAAACAAGCAT
GAATATGAACCTAATATGGCATCGATTAGTCGTGTTATTGGGCTAGCATGATACACATGC
CCATTAACCCCTTTCCTACCCATGAATAATCAACAAATCTTTGTGGTGCTTGGGGTAAAA
ACTTAGCGATCTTAAAAGGTTATGAAATCTCCTGTGTGTCTCGTTAAGGCTTTTAGACCT
AACGGAGTGTGAACCTAAACCATTAGGATTGCGT
>CL10Contig325 (455-17.9-8150)
ACTGCCCATCTACACACAGTAGACGCTCATCCTCCCTCAAGGGGAAGGGATCGAAACCTA
ATGGTCTTAGGTTCACACTCCGTTGGTCTAAATAACCTAACGACACGTACAGGTGGTTCC
ACAATCAAAGTTGTTGTTATTCAAGACATCAGTTGTGAATAGGAAAGGGGTTGAAGGGCA
TGTGTATCATGCTAACCCAACAACACAACTAATCGCACGTATAAGGCTTAAATATCAGGC
TTAAGGAAATAAGTACGCTCGGTAATACATCTCATAAACCGAGACCGAAAGGAACTCGGT
GGCCAAAAACCGAAGAGCCTTGGTTAACCGAAACCGAGAGGTTTTCGGTTGACCAAAACC
GAACAAGTTTTGAGAACCGAAACCGAAAGGTTTTCGGTTACCGAAACCGAGAGGTTTTCG
GTTACCGAAACCGAGAGGGATTCGGTTACCGAAAC
>CL10Contig92 (400-19.3-7703)
GTCCCTCTCGGTCTCGGTTAACCAAGGCCGTTCAGTCTCCATTAACCAAGGCCGCTCGGT
TTGCATTAACTGGATTCCTTTCGGTTCGGTTTATGATAAATGTTATACCATGCGCACGTA
TTTCCTTGATGCGTTATATTTAAGCCTTATACGCTCGGTTAGTTGTGTTGTTGGGTTAGC
ATGATACACATGCCCTTCAACTCCTTTCCTACTCACAACTGACGACTTGTATAACAACAA
CTTTCATTGTGGAACCATCTGTACGTCTCGGTTAGGTTGATAGACCAACGGAGTGTGAAC
CTAAAACCTCTAGGTTTCGGTTCCTTCCCTTCTAAGGGAGGTGGACGTCTACTGTATGTT
GCTGGACAGTCCTTTAAGGACTCGGTTTTGTGGTTGATTC
>CL10Contig285 (518-14.8-7669)
CTCGTGCCCAAGCTCATAGGTCCTTGCCGTTTGTATCCACCCAGATGGGAGTGGTTCGGC
TTGGAAGTCCCACACAGCGACTCTCCATCAACAGAGGGCTATGGTAATGTCCATTCACCC
TAGTGGTTATCGCCAACCGAACAACCACAAGGCCAAGTCCTTAAAGGACTGCCCATCTAC
ACACAGTAGACGTTCCACCTCCCTTAGAAGGGAAGGAACCGAAACCTAGAGGTTTTAGGT
TCACACTCCGTTGGTCTATCAACCTAACCGAGACGTACAGATGGTTCCACAATGAAAGTT
GTTATACGAGACATCAGTTGTGAGTAGGAAGGGGGGTTGAAGGGCATGTGTATCATGCTA
ACCCAACAACACAACTAACCGAGCGTATAAGGCTTAAATATAACGCATCAAGGAAATACG
TACGCATGGTTTAACATTAATCATAAACCGAGACCGAGAGGGATCCAGTTAAAGCAAACC
GAGCGGCCTTGGTTAATGCAAACCTAACGGGCTTGGTT
>CL10Contig131 (398-19.1-7615)
CTTGGAAGTCCCACACAGCGACTCTCCAATCAACAAAGGGTTGTGGTAGTGTCCACTTAC
CCTAGTGGTTATTCCCAACCGAATCAACCACAAAACCGAGTCCTTAAAGGACTGTCCATC
TACACATAGTAGACGCTCAACCTCCCTTAGAAGGGAAGGGACCGAAACCTAAAGGGTTTA
GGTTCACACTCCGTTGGTCTAAATAACCTAACGAACGTATAGAAGTTCCCACAATCCAGG
TTATTGTTATTCAGGTTATTAGTGTGAGTAGGAAAGGGGTTGAAGGGCATGTGTATTATG
CTAACCCAACAACACAACTATCGTACGCATATGGCTCAAGTATCAGGCTCAAGTAATTCA
AGAAATAAGTAAGAAATAAGTACGCTCGTCAATAAACA
>CL10Contig215 (311-23.2-7222)
TCGGGTATGACTCGATGCCAAAACAAATACCCTAGGGCTATGTATACCGAACCCACTCCT
TGCGTCTGTGTGATGCTAAAGCCTTCCCAAATGAAGGTAGGGAAAACCCTCGTTGCCATG
CTAGCTAGGTCACAAGTATGATACGATAGTGAGACCCCCATGACAGGGTGTAGCTTGCCT
TGTGGTGTAGCCCCCATGGGATTTGAGCTTAATGCTCTGGATGTACTCCGAGGATAGCTT
CCTAGCGTGAGACATCCCTACTCTTGGGGTACCAATGTACCTAAGTTGACGGATGGAAAC
TTGATCCTTGA
>CL10Contig147 (581-12.3-7133)
AGCCGGTCTATCCCTTAGGACCTGGCCTACGTGGTCTCTCGGTATGCGAGGACTCACGAG
GGTTGGACAGACGCCACTGTCACCCTGGACTGTGTGGACTACTGTGTGGAATACTGTGTG
GAACTAGACGAGCTTAGGCGCGGGGTACACTTTTGCGACTGTGTCGCTGCAGCTGCTTTT
ACTGGCCATGGGATAGGGGTGGGGTACACCTGTGTGACTGAGTACCCTAGGGTTGCTACG
TGATCTCCCGAACCGCTCCTTGCTACTTCGTGATTGGCAAAAGCTTCCCCAATGGGAGGC
AGGAAATCCTCGTTAGCCGCATTAGCTCTTGTCTTGGAAAACTTAGTGACACTTGGGCCA
TGAATGCCCTGGATGCACTCTCGGGCTCGCTACCTTGATGAGGCATCCCTACTCTTGGTG
GTACTGTGTGCAGCCACGCGTTGACTGAAGGAACCTTGATCCTTGAGGCGTGTTGAGCCT
AGCTAGCTTGACATTCCATGGGGAGAGAGAAGTACGAATGTCTTCCTCTCGGATCGCCCC
TCCTGGGCACTCAATTAAATCTATTAAGGGTATCTGTGTAA
>CL10Contig168 (242-28.6-6931)
ACCAACTAGCAAGATAAAGCACTGTGATAATGATTGTTAACAAGTCAGCGAACGCCCAGT
AATCCTAACGTGCCTCACACAGGATAACGCAAAGGAGTCACACCACAAGATCATTTGATA
TAATTGAATAGAGTGCCCAGAAGGGGCGATCTGAGAGGAAGACCTCAGTACTTCTCTCTC
CCCTTGGAATATCAGGCTAGCTAGGCCCAATATACCTCAAGGATCAAGTTTCCATCCGTC
AA
>CL10Contig71 (371-18.5-6876)
CTCGGTCTCGGTTAACCAAGGCCGTTCGGTTTGCATTAACCAAGGCCGTTCGGTTGCTAT
TTCTTTTCGGTTCGGTTCATGATATATGTTATACCATGCGCACGTATTTCCTTGATGCGT
TATATTTAAGCCTTATACGCTCGGTTAGTTGTGTTGTTGGGTTAGCATGATACACATGCC
CTTCAACCCCTTTCCTACTCACAACTGATGACTTGAATAACAACAAACTTTGATTGTGGA
ACCACCTGTACGTTCGTTAGAAATTTAGACCAACGGAGTGTGAACCTAAGACCATTAGGT
TTCGATCCCTTCCCTTCTAAGGGAGGGTGAGCATCTACTGTGTAGATGGACAGTCCTTTA
GGGACGTAGCT
>CL10Contig132 (415-16.4-6787)
AAAGGTTGATGTTATTATAATTAGTAATCCCGCCGTAACGTAACGCTAAGCACCGTAACT
CACCTCAACACAACGCGAAGGGTCAAGGGTAATTGATAATTGATTTAATCGAATGCCCAG
GTGGGGCGATCTGAGAGGAAGACCTTAGTACTTCTCTCTCCCCTTGGAATATCGGGCTAG
CTAGGCCCAACATGCCTCAAGGATCAAGTTTCCATCAGTCAACAACGGTACGGTATGTAC
CTCAAGAGCAGGGATGTCTCAACATGGGTAGCGAACCCCGGAGCACATCCAGGACAACAC
TGGTCCAAATCCCACGCGGGGCTACGCCCTAAGGCAAGCTACTCCCATGCGCAGGGGTGT
CACTATCGTTCATTTACCATCAAGCTATGTGGCTACGAGGATTTCCTGCTTCCTA
>CL10Contig83 (525-12.9-6750)
AAATGATCATAAATAGTGCGTTGATTGGTTAGCATGATACACATGCCTTTCAACTCCTTG
TCCTATCCATGAACAATCATACAACTCTAAACATCTTCGTGAATCATGGGTAGAGTCTAT
GTGGAACTTCGTGGTTGAGATAACCTCCTGTGTGATACGTTAGGGCCTTGTAGACCCAAC
GCTGAGTGGAACCCAAACCCATAGGGTTGTGAGACCTCGTCCCACTTGAGACGACGAGTG
TCCTCTGTGTGTTTAGCCGGTCTATCCCTTAGGACCTGGCCTACGTGGTCTCTCGGTATG
CGAGGACTCACGAGGGTTGGACAGACGCCACTGTCACCCTGGACTGTGTGGAATACTGTG
TGGAATTAGACGAGCTTAGGCGCGGGGTACACTTTTGCGACTGTGTCGCTGCAACTGCTC
TTACTGGCCATGGATAGGGGTGGGGTACACCTGTGTGACTGAGTGCCCTAGGGTTGCTAC
GTGAACTCCCGAACCACTCCTTGCTACTGCGTGATCGGCAAAAGC
>CL10Contig172 (390-16.1-6282)
CTAGCATGATACACATGTCCATCAACCCCCTTCCTATCCATGAATGATTATATAAACGAC
AACCTCTGTGGTGTGTTCGGGTAGAGTCTAAGTGAACTCTAAAGGTTATGGAAATCTCCT
GTGTGTCTCGTTAGGGCAATTAGACCCAACGGAGTGTGAACCTAAACCATTAGGATTGCG
AATCCTTCTCCTCTGGGTGAGGACGAGTGGTCTACTGTGTGTAGATAGCCGGTCCACTAA
GGACTTGGCTTCGTGGTTACTCGGGTGGCGATAACCACGAGGGTTGTGTGGTCAACACCA
TAACCCTTTTGTTAGCGAGTCACTGTGTGGGACTTGTTGTTAGTGAGTCACTGTGTGGGA
CTTCCAGCCGAACCATCCCCATCTAGGTGG
>CL10Contig351 (368-17.0-6262)
GCCACCCGAGTAACCACGAAGCCACGTCCTTGGTGGACCGGCTATCTACACACAGTAGAC
ACTCGTCCTCACCCAGAGGATAAGGATACGCAATCCTATTGGTTTAGGTTCACACTCCGT
TGGGTCTAAAAGGCCCTAACGAGACACACAGGGGATTTCCTCATCCTCTAGAGTTCACTT
AGTCTCTACCCGAACACACCACAGAGGTTTGTCGTTCATATAATCATTTATGGATAGGAA
GGGGGGTTGATGGGTATGTGTATTATGCTGACCCAACAACACAACTATTCATTGTTTATA
TTAGGTTCGTTATCAAGATATGAAGGCATGGCATGTTTACAAATATGATAAATAAGGCTC
CATATCGA
>CL10Contig206 (360-17.1-6164)
CGCTCGGTTTGCCTTAACCAGGTACCGCTCGGTTCGGTTCATATTATATGTGATGCCTTT
CGGTTCGGTTATTATTCATGATATAACTCTCGGTTTATATTATAAGTTATGCCTTTCGGT
TCGGTTTGATATATTGTTATACCATGCGCATGTATTTCCTGATGTGTTATACTTAAGCCT
TATACATTCAGTTAGTAGTGTTGTTGGGTTAGCATAATACCCTATGCCCTTCAACCCCTT
TCCTACTCATAACTGATGATGCGTTAATAAATGATCTTTGTGGTAGAAACATCTATATGT
CATTCGGTTGCTTAGACCAACGGAGTGTGAACCTAAAACCTCTAGGTTTCAGATAGTCCT
>CL10Contig55 (512-11.8-6056)
TGAGCCCCCTACCGAGTACATCAGGCTTTGGCTACAAACTAAACAACAAGCTAAAAGTAG
GAAATATGATATTAAAAAGGTTACTTGTTATTATGAATTAACCCGCGGTAACACACACCG
TACACCGTGCCTCACCACAACTCAACACAAAGGAGTCACAAGATATTGGATATGAATTGA
ATTGAGTGCCCAGGAGGGGCGATCTGAGAGGAAGACATTAGTACTTCTCTCTCCCCTTGG
AATATCAGGCTAGCTAGGCCCAACACGCCTCAAGGATCAAGTTTCCATCAGTCAACAATG
GTACGTGAAGTACCTCAAGAGTAGGGATGTCTCAACGAAGGGAAGCTATCCCCGGAGCAC
ATCCAGGGCAACTCTGGCCCAAATCCCACGCGAGGCTATGCCTTAAGGCAAGCTACTCCC
ATACGTAGGGGTCTCACTACCGTTCATTTACCATAAGCTAACGCGGCTAACAAGGATTTT
CCTGCTTCCTTGTGAGAAGCTTTAGGATTGGA
>CL10Contig281 (232-25.8-5996)
AAGTTGACGGACGGAAACTTGATCCTTGAGGTATATTGGGCCTAGCTAGCCTGATATTCC
AAGGGGAGAGAGAAGTACTGAGGTCTTCCTCTCAGATCGCCCCTTCTGGGCACTCTATTC
AATTGCATCATGCAAACTTGTGGGTGACTCCTTTGCGTTATTCGGTGTGAGGCACGATAG
GATTACTGGGGCGTTCGCTGACTTATTAACAATCATAATCACAGTGCTTTAT
>CL10Contig77 (278-21.3-5931)
TGATAATAAAACCATTTTGTGTGCGATTAGTTGTGTTGTTGGGTTAGCATGATACACATG
CCCTTCAACCCCCTTTCCTATTCACAACTGATGACTTGAATAACAACAAACTTTGATTGT
GGAACCACCTGTACGTGTCGTTAGGTTATTTAGACCAACGGAGTGTGAACCTAAACCCAT
TAGGTTTCGGTCCCTTCCCCTCTGAGGGAGGTTGAGCGTCTACTATGTGTAGATGGACAG
TCCTTTAAGGACTTAGCTTTGTGGTTGATTCGGTTGGC
>CL10Contig152 (316-18.8-5926)
TCGGTTTTGGTAACCGAAAGCCTTTCGGTTTCGGTTGCTAATTCCTTTCGGTTCGGTAAC
CGAAGGCCTCTCTGTTTCGGTTGATGTATCATTTCGGTTTTGGTTCTTAAACTTGTTCGG
TTTTGGGTCAACCAAGGTCCTTTCGGTCTCGGTTTATGATACATGTTATACCATGCGTAC
GTGTTTCCTTAAGCGTGATATTTAAGCCTTATACGTGCGATTAGTTGTGTTGTTGGGTTA
GCATGATACACATGCCCTTCAACCCCTTTCCTATTCACAACTGATGTCTTGAATAACAAC
TTTGATCTGGAAACCA
>CL10Contig41 (463-12.5-5786)
TCTTTTGTAACCTAAAGTATCTTACACCGTACACCGTGCCTCACTACTCAACGCGAAAAG
GCTCAAGATCACAAACATTGGTTGAATTGAATTGAGTGCCCAAGTGGACGATCTGAGAGG
AAGACATCGGTACTTCTCTCTCCCTTTGGAACATCGGGATAGCTAGTCCCAACACGCCTC
AAGGATCAAGTTTCCTTTCCGTCAACATAGGTACGATGGGTACCTCAAGAGTAGGGATGT
CTCAACGAAGGGAAGCTATCCCCGGAGTACATCCAGGGCAACTCTGGCCCAAATCCCACG
CGGGGCTACGCCATAAGGCAAGCTACTCCCAAGCGTAGGGGTCTCACTACCGATCATTTC
ATATCCATAAGCTAGTGCGGCAAACGAGGATTTCCTGCTTCTTGGGAGAAGCTTTAGCAT
CTCAAACGCAAGGAGTGGTTCAGGCTGGGTCGATCCCCTCACG
>CL10Contig143 (430-12.9-5541)
AAAATTTAACAGGTTATTGTGATTATGATTATGATTATTAATATCCCACGAAGCACCCAC
GTAGCCCAAACGTACCTCACACCAAAACAACGCGAAGGGATCACACAGATATGATTAATG
GATATAATTGAGTGCCCAGGAGGGGCGATCCGAGAGGAAGACATTGGTACTTCTCTCTCC
CCTTGGAATGTCAAGCTAGCTAGGCCCAACACGCCTCAAGGATTAAGGTTCCTTCTGTCA
ACACGTGGCCCACACAGTACCACCAAGAGTAGGGATGCCTCAACAGGGTAGCTATTCCCG
GAGTGCATCCAGGGCATCTATGGCCCAGGGTTTCACTAAGATTATAAGACAAGAGCTAAT
GCGGCTAACGAGGATTTCCTGCCTCCCATTGGGGAAGCTTTTGCCCTTACAAAGTAGCAA
GGAGCGGTTC
>CL10Contig122 (337-16.4-5534)
GGTTTCAGTGAACCGAATACCTCTCGGTTTCGGTCTGGTCCCTCTGGGCCTGGGAAGTGG
TATGTTATTTACTGTACGTCTTTTATTCCCTAAATCAAATAAACATGAGTATAAGCCTGA
TATTCTATGATTAGTTGTGTTGTTGGGTTAGCATGATACACATGCCCATCAACCCCATTC
CTATTCATGAATGACTATATCAACGAGAAACCGTTGTGGTGTGTTTGGTTAGAGTCTAAG
TGAACTCTAGACGTTAAGAACTCGCCTGTGTGTCTCGTTAAGGCTCTTAGACCTAACGGA
GTGTGAACCTAAACCCTTAGGATTGCGTATCCTTATC
>CL10Contig287 (259-21.2-5478)
TCCCATACTAGGCTTAAACTCATGTTTATTTGATTTAGGGAATAAAAGACGTACAGTAAT
TAACATACCACTTCCCAGGCCCAGAGGGACCAGACCGAAACCGAGAGGTATTCGGTTGGC
CGGAACCGAGCGGGATTCGGTTCACCGAAACCGAACGGGATTCGGTTCACCGCAACCGAG
CGGGGTTCGGTTTACCGAGACCGAGTGGGGTTCGGTTCACCGAAACCGAGCGGAATTCGG
TTCACCAAGGCTTTATCTC
>CL10Contig292 (279-19.5-5450)
CTACCAAGTACTCAGGCTAAAGCTATAGAATAACAACAAGCTAACCAATTAAAAGAGTTA
TTGCAACTGTGATTATGATTATTAATTATCCCGCAAAACACCCACGTAGCCCAAACGTGC
CTCACTCAGAAACAACGCGAAAGGATCACACAGAAAGATCATTGGATATAATTGAATTGA
GTGCCCAGGAGGGGCGATCTGAGAGGAAGACATTAGTACTTCTCTCTCCCCTTGGAATAT
CAGGCTAGCTAGGCCCGACACGCCTCAAGGATCAAGTTT
>CL10Contig314 (507-10.4-5280)
CTTGGAAGTCCCACACAGCGACTCTCCAATCAACAAGGGCTAGGGTAAAGTCCACTTACC
CTAGTGGTTATTCCCAACCGAATCAACCACAAAACCGAGTCCTTAAAGGACTGTCCATCT
ACACAGTAGATGCTCAACCTCCCTCAGAGGGGAAGGGACCGAAACCTAATGGGTTTAGGT
TCACACTCCGTTGGTCTATCAACCTAACCGAGACGTACAGATGGTTCCACAATCCAAGTT
GTTGTTAACACAAGCCATCAGTTGTGAGTAGGAAAGGAGTTGAAGGGCATGTGTATTATG
CTAACCCAACAACACAACTAACCGAGCGTATAAGGCTTAAATATAACGCATCAAGGAAAT
ACGTACGCACGACATAACATTTATCATAAACCGAGACCGAAAGGAACTCGGTTGCCCAAA
CCGAACAAGTATATGAACCGAAACCGAAGGATGGTTGATTACCAAAACCGAATGGAACAT
CAACCGAAACAGAGAGGCTTTCGGTTA
>CL10Contig319 (458-11.4-5206)
GAGGACAAGTGCCTATTGTGCGTAGTATGTCGGTCCCTTAGGACATGGCTTCGTGGTTAC
TCGGTTGGCGATAACCACAAGGGTTGAGTGGACAATACCATAACCCTTTTTGTTGTCAGT
GAGTCACTGTGTGGGACTTCCTAGCCGAACCATCCCCATCTGGATGGATACAAACGGCAA
AGACCATAGAGCTTAGGCGCGAGGTACACTGTAAACGCGGACTACCGCGATGGGCAGCTG
CTTTATTTGGCCAATGGGATAGGGGTTGGGTATGGCTAGGTGCCACATAATACCCTAGGG
CTGTGTAGACCGAACCGCCCCTTGCGTCTAGGTGATGCTAAAGCCTTTCCAATGGAAGGC
AAGGGGAAATCCTCGTTGCCGCACTAGCTTAGGTCATATGATAACGATAGTGAGACCCCT
GTGTCGGGTGTAGCTTGCCTTTGTGGTGTAGGCCCACA
>CL10Contig355 (280-18.4-5146)
GCTAACCGAACAACACAACTAATCGCACGCATAAGGCTTAAATATCACGCTTAAGGAAAC
ACGTACGCATGGTAAAACATGTATCATAAACCGAGACCGAAAGGAACTCGGTTGTCCAAA
ACCGAACAAGTTTAAGAACCGAAACCGAAAGGTTTTCGGTTACCAAAACCGAATGATATA
TCAACCGAAACCGAGAGGCTTTCGGTTACCGAAACCGAAAGGGATTCGGTTACCGAAACC
GAAAGAGATTCGGTTTGCCGAAACCGAGTGACATTCGTTA
>CL10Contig296 (303-16.9-5134)
GGGGTTGGGTATAGCTATGGTGCCAGGATAAATACCCTAGGGCTGTGTAGACCGAACCGC
TCCTTGCGTCTGGGTGATGCTAAAGCCTTCCCAATGGGAGGCAAGGGAAATCCTCGTCTG
CCGTACTAGCTTGGGTCTAAATAAGAACGATAGTGAGACCCCTGTGTCGGGTGTAGCTTA
CCTTTGGTGTAGCCCCACATAGGATTTGAGCCATAGATGCTCTGGATGTGCTCCGGGGAT
AGCTTCCCAGCGTGAGACATCCCTACTCTTGAGGTACCAACTGTACCTAAGTTGACGGAT
GGA
>CL10Contig96 (248-20.1-4975)
TTCGGATTAACCAAGTTCCTCTCGGTCTCGGTTCATGATATAAGCATATTACAGCGCGTA
CTTATTTCTTGAATTACTTAAGCCTGATACTTAAGCCATTTGCGTACGATTAGTTGTGTT
GTTGGGTTAGCATGATACACATGCCCTTCAACCCCTTTCCTATTCACAACTGATGTCTTG
TATAACAACAAACTTTAATCTTGAAACACCTGTACGTGTCGGTAAGGTAGATAGACCAAC
GGAGTGTG
>CL10Contig336 (561-8.7-4867)
TAGGGTATTTGTGTTGGCACCAAGCCATACCCGACCCCTGTCCCAATGGCCAAAAAGAAG
AAGCAGCTGCCCATCGTGGCTATCCCACGGAGTATAAGTACCTCGTGCCCAAGCTCATAG
GTCCTTGCCGTTTGTATCCACCCAGATGGGAGTGGTTCGGCTTGAAGATCGCACACAGCG
ACCCTCCAACACAAAGGGTTGTGGTAGCGTCCACTTACCCTAGTGGTTATTCCCAACCGA
ATCAACCACAAAACCGAGTCCTTAAAGGACTGTCCATCTACACACAGTAGACTCTCGACC
TCCCTTAGAAGGGAAGGGACCGAAACCTAAAGGGTTTAGGTTCACACTCCGTTGGTCTAA
GTAACCGAACGACATATAGATGTTTCTACCACAAAGTTTATTGTTAACGCAAGCCATCAG
TTGTGAGTAGGGTAGGAGTTGAAGGGTATTGTGTATTATGCTAACCCAACAACACTACTA
ACCGAGCGTATAAGGCTTTAGATAAAACACCTCCAAGAAAAGCGTGCGCATGACATAACA
GTATGTCAACCGAACCGAAAG
>CL10Contig54 (518-9.3-4818)
ACACGAGTAACCACACAGCCAAGTCCTGGATGGACCGACTGTCTACACACAGTAGACACT
CGTCCTCACCAAGAGGACAAGGATACGCAATCCTATTGGTTTAGGTTCACACTCCGTTAG
GTCTAAAAGGTCCTAACGAGACACACAGGAGGTTTCCTTAACCTTTAGAGTTCACTTAGA
CTCTACCCGAACACACCACAGAGGTTTATCGTTCATATAATCATTCATGGATAGGAAGGG
GGTTGATGGGCATGTGTATCATGCTAGCCCAACAACACAACTATTTCATTTGCCATATTA
GGTTCAATATTGATATGTTTAGTGCATGGCATGATCACAAATATGATAAACAATGGTCCA
CGAAGTTTGCATAAAGATCAGGTTTAATTAGCATTTAGGCAAGACAATCAAAGGGCATTC
CAGGCCTTGTCCGACTGTCGGACCATGTGTGTCCGACTGTCGGACAGGGTCTGGAAAACC
CAGGTCCAAAAACAGAGACAGTCCGACTGTCAGACTGA
>CL10Contig95 (377-12.7-4799)
AGGAGAAGGATTCGCAATCCTAATGGTTTAGGTCCACACTCCGTTGAGTCTTAAACACCC
TAACAAGACACACAAAAAGCTTCATGATCATAAAAGTTCACTTACTATCCACGCACACAC
CTCAGAAGTTATTGTTCATAAGATCATTCGTGAATAGGAAAGGGGGTTGAAGGGCATGTG
TATCATGCTAACCCAACAACGCATCTAATCATAGTATATCAGGCTTGAATTCATACTAAT
CAATTAGGAAAATAAAGATGCATATGAGAATCTCATTCCATTTCCCAGGCCCAGTAGAAC
CAGACCGAAACCGAACAGGATTCGGTTGACCAACCGAGACCGAGCAAGGTCCGGTCGACT
GGACCGAGACCGAACAC
>CL10Contig90 (445-10.7-4744)
AGATGCTTGAAAGGGATAGAACAACACACACCCCTTTCAACCCCCTTCCTACCATGAACG
AACATTGAAACTTCGTGAACGATCAACTCTGTGGCGTGTCTCGTTAGAGCAATTAGACCC
AACGGAGTGTGAACCTAAACCATTAGGATTGCGTATCCTTATCCTCTGTGGGAGGACGAG
AGTCTACTGTGGGTAGATGGCCGGTCCCTTAGGACATGGCTTCGTGGTTACTCGGGTGGC
GATAACCACGAGGGTTTGAGTGGACAATACCATAACCCTTTGTTGTCAGTGAGTCACTGT
GTGGGACTTCCTAGCCGAATCATCCCCATCTGGATGGATATAAACGGCAAGGACCATAGA
GCTTAGGCGCGAGGTACACTTTAAACGCGGACTACCGCGATGGGCAGCTGCTTGGCCAAT
GGGATAAGGGGTTGGGTATGGCTAT
>CL10Contig221 (227-20.4-4629)
GGATCAAGTTTCCATCAGCCAACAATGGTACATTGAGTACCAAGTAAGGATGTCTCAACG
AAGGGAAGCTATCCCCGGAGTACATCCAGGGCAACTCTGGCCCGAATCCCACGCGGGGCT
ACGCCATAAGGCAAGCTACTCCCAAGCGTAGGGGTCTCACTATCGTTCATTTACCATAAG
CTAGTGCGGCTAACGAGGATTTTCCTGCTTCCTTTGGGAAGCTTTAG
>CL10Contig288 (405-11.4-4624)
AAGAGACTGGACGACTACACACAGTAGGCAATCGTCCTCCCACAGAGGATAAGGATACGC
AATCCTAATGGTTTAGGTTCACACTCCGTTAGGTCTAAAAGCCTTAACGAGACACACAGG
AGAATCCTTAACTTCTAGAGTTCACGTAGACTCTACCCAAACACCACAACGGTTTCTCGT
TGATATGATTGTTCATGAATAGGAATGGGGTTGATGGGCATGTGTATCATGCTAACCCAA
CAACACAACTAATCGATGCCATATTAGGTTCATATTCATGCTTGTTTAATCGAGGAAAAG
AAAGATGCACAATTTAATCTCATTTCAACTTCCCAGGCCCAGAATTCGACGTCGGATTTT
AGGATTCGGCATCGAATCCTGCCCTATTCGCCGTCGAATGAAACC
>CL10Contig150 (421-10.8-4533)
AACGAGACACACAGGAGGTTCCATGATCATAAAAGTTCACTTATACTTTCCACGCACACA
CCTCAGAAGTTATAAGGTCATTCGTGAATAGGAAAGGGGGTTGAAGGGCATGTGTATCAT
GCTAACCCAACAACACATCTAATCATTGTATATCAGGCTTATATTCATGCTTATTTAATT
TAGGAAAATAAGATGCACAATAAATCTCATTCCATTTTCCAGGCCCAGTAGGACCAGACC
GAAACCGAACAGGATTCGGTTGACCAACCGAGACCGAGCGAGGTTCGGTCGACTGGACCG
AGACCGAACACGATTCGGTTGACCGAACCGAAACCGAACGGGCTTCGGTGAACCGAAACC
GAACGGGATTCGGTGAACCGAAACCGAATGGACTTCAGTTGACCGAAAGTTCTTCGGTTC
T
>CL10Contig256 (236-18.9-4449)
TAAGTTGACGGAAGGAAACTTGATCCTTGAGGTATATTGGGCCTAGCTAGCCTGATATTC
CAAGGGGAGAGAGAAGTACTGAGGTCTTCCTCTCAGATCGCCCCTTCTGGGCACTCTATT
CAATTATATCAATGATCTTGTGGTGTGACTCCTTTGCGTTATTCCTGTGTGAGGCACGAT
AGGATTACTGGGGCGTTCGCTGACTTGTTAACAATCAAAATCGCAGTGCATTATCT
>CL10Contig376 (388-11.4-4424)
TCCCCACAAACCGAGGGTTATGGTAATGTCCACAGACCCTAGTGGTTATTCCCAACCGAA
TCAACCACAGAACCGAGTCCTTAAAGGACTGTTCAACTACACAGTAATCGAAACCTAAAG
GGATTAGGTTCACTCTTCGTTGGTCTAAGCAACCGAACGACACATAGATGTTTCTACCAC
AAAGTTCATTGTTAACACAAGCCATCAGTTGTGAGTAGGAAAGGGGTTGATGGGCATAGG
GTATTATGCTAACCCAACAACACTACTTAACCGAACGCATAAGGCTTAAATATAACGTGT
CCAGGAAATACGTAGTTATGGCATAACATTACATCAACCGAACCGAAAGGAGTAGCATAA
ATAATAACCGAACCGAAAGACACAGCAT
>CL10Contig275 (271-16.3-4415)
CAAGTACTCAGGCTAAAGCTATAGAAGAACAAGCTAACCAAGAACAAGAGTCATTGCACT
GTGATTATGATTATTAATTATCTCGCACAACACCCTCGTAACCCAAACGTGCCTCACTCA
AAACAACGCCAAGGGATCACACAGAAAGATCATTGGATATAATTGAATTGAGTGCCCAGG
AGGGGCGATCTGAGAGGAAGACATTAGTACTTCTCTCTCCCTTTGGAATATCAGGCTAGC
TAGGCCCGACACGCCTCAAGGATCAAGTTTC
>CL10Contig334 (500-8.2-4122)
GTACTCAGGCTAAAGCTATAGAAGAACAACTAGCTAACCATTTAGACAAGTTATTGCAAC
TGTGATTATGATTATTAATTATCCCGCAAAACACCCACGTAGCCCAAACGTGCCTCACTC
AGAAACAACGCGAAAGGATCACACAGAAAGATCATTGGATATGATTAATTGAATGCCCAG
GAGGGCAGATCTGAGAGGAAGACATTAGTACTTCTCTCTCCCCTTGGAATATCAAGCTAG
CTAGGCCCAACACGCCTCAAGGATTAAGGTTCCTTCCGTCAACGTATGGCCCACACAGTA
CCACAAGGAGTAGGGATGTCTCAACAGGGTTAGCAATTCCCGGAGTACATCCAGGGCATC
AATGGCCCAAGGGTTCACTAAGTTTTCATGACTAGAGCTAATGCGGCTAACGAGGATTTC
CTGCCTCCCATTGGGGAAGCTTTTGCCAATCACGAAGTAGCAAGGAGCAGTTCGGGAGAT
CACGTAGCACCCTAGGGTAC
>CL10Contig81 (282-14.1-3976)
ATAATATTGTTGTTATTATTTAAAAGCCATGACAAATGGCGTACGCAAAAGAGAAGAGAT
CACTGACATTTATTGGATTGAATTGAGTGCCCAAGTGAGCGATCTGAGAGGAAGACCTCA
GTACTTCTCTCTCCCCTTGGTACATCGAGCTAGCTAGGCCCAATATTCCTCAAGGATCAA
GTTTCCTTCCGTCAACATAGGTACGATGGGTACCTCAGGAGTAGGGATGTCTCAACGAAG
GGAAGCTATCCCCGGAGCACATCCAGGGCGTCTCTGGCCCGA
>CL10Contig56 (434-9.1-3949)
TTAGGACCTGGTGTACGTGGTCTCTCGGTATGCGATGATCACGAGGGTTGGACAAACACC
ACTGTCGCCCTGGACTGTGTGCAAATCACTGTGTGGGACCTTGAATTTAGACGAGCTTAG
GCGCGGGGTACACTTTTGCGACTGTGTCGCTGCAGCTGCTTTACTGGCCATGGGATAGGG
GTGGGGTACAACCTGTGTGGGCCGCGTACCCTAGGGACACTGTGTGATGCCCGAACCGCT
CCTTGCTACTTCGTGGGGCAAAAGCTTCCCCAAGGGGAGGCAGGAAATCCTCGTTAGCCG
CATTAGCTCTTGTCATCTAAATCTTAGTGAAACCCGGGCCATAGATGCCCTGGATGCACT
CTGGGAATAGCTACCCTTGTTGAGGCATCCCTACTCCTTGTGGTACTGTGTGAGCCATAC
GTTGACGGAAGGAA
>CL10Contig194 (395-10.0-3933)
CATTACCATAACCCTCGGTTTGTAGGAAGTCACTGTGTGGGATTTCCAAGCCGAACCACT
CCCATCTGGGTGGATTCAAACGGCAGGACCTATGAGCTTGGGCATGAGGTACTGATACTC
CGTGGGATAGCCACGATGGGCAGCTGCTTTTCTTTTGGCCATTTGGGACAGGGGTCGGGT
ATGGCTCGGTGCCAAAACAAATACCCTAGGGCTATGTATACCGAACCCACTCCTTGCGTC
TGTGTGATGCTAAAGCCTTCCCATGTGAAGGTAGGGAAAAATCCTCATTGCCATGCTAGC
TAGGTCTGATTATATAATGACGTTAGTGAGACCCCATGACAGGGTGTAGCTTGCCTTTGT
GGTGTAGCCCCCATGGGATTTGAGCTTAATGCTCT
>CL10Contig263 (312-11.9-3725)
TTCGGTTCTTGTGATATCTCTCGGTTTATTTTATGTTATTCCTTTCGGTTCGGTTCATGT
GATATCTCTCGGTTTATTATATGTTATTCCTTTCGGTTCGGTTATTATATATGTTATGCC
TTTCGGTTCGGTTATTATATATGTTGTTCCTTTCGGTTCGGTTGATATATTGTTATGCCA
TAAGCACGTATTTCCTGGATGTGTTATATTTAAGCCTTATACGTTCGGTTAGTAGTGTTG
TTGGGTTAGCATAATACCCTATGCCCTTCAACTCCTTTCCTACTCATAACTGATGGCTTG
CTTGAACAATGA
>CL10Contig46 (358-10.3-3697)
TCACTTAGGACCTGGCCTACGTGATCACTCGGTATGCGATGATCGCGAGGGTTGGACGGA
CGCCACCGCCACCCTGGACTGTGTGGATTACTGTGTGGAATTTGAGACGAGCTTAGGCGC
GGGGTACTCTTTTGCGACTGTGTCGCTGCAGCTGCTTTACTGGCCATGGAATAGGGGTGG
GGTACAACCTGTGTGAACTACGTGCCCTAGGGATACTGTGTGGATGCCCGAACCGCTCCT
TGCTACTGTGTAAGGGCAAAAGCTTCCCCAATGGGAGGCAGGAAATCCTCGTTAGCCGCA
TTAGCTCTTGTCTTATAATCTTAGTGAAACCCTGGGCCATAGACGCCCTGGATGCACT
>CL10Contig212 (271-13.5-3657)
TCTTTGGCCATTGGGACAGGGGTCGGGTATGGCTGAATGCCAAAACAAATACCCTAGGGC
TATGTATACCGAACCCACTCCTTGCGTCTGTGTGATGCTAAAGCCTTCCCATGTGAAGGT
AGGGAAAATCCTCATTGCCATGCTAGCTAGGTCTGATTATATAAACGTTAGTGAGACCCC
ATGACAGGGTGTAGCTTGCCTTCATGGTGTAGCCCCCATGGGATTTGAGCTTAATGCTCT
GGATGTACTCCGAGGATAGCTTCCTAGCGTG
>CL10Contig342 (270-13.5-3644)
GGCTGAATGCCAAAACAAATACCCTAGGGCTATGTATACCGAACCCACTCCTTGCGTCTG
TGTGATGCTAAAGCCTTCCCAAGTGAAGGTAGGGAAAATCCTCGTAGCCATGCTAGCTAG
GTCTGATTATATAACGATAGTGAGACCCCCATGACAGGGTGTAGCTTGCCTTGGTGGTGT
AGCCCCCATGGGATTTGAGCTTAATGCTCTGGATGTACTCCGAGGATAGCTTCCTAGCGT
GAGACATCCCTACTCTTGGGGTACCAATGT
>CL10Contig1 (516-6.9-3547)
TTAAATTCCACACAGTAATCCACACAGTCCAGGGTGACGGTGGCGTCCGTCCAACCCTCG
TGATCATCGCACACCGAGTGATCACGTAGCCCAGGTCCTAAGTGATAGACCGGCTAAACA
CACAGAAAGGACACTCGTCAACACAAGAGGGACGAGGTCTCACAACCTACAAGTTTAGGT
TCCACTCAGCGTTGGGTCTATAAGGCCCTATCGTAACACACAGGAGGTTGACTTAACCTC
TAAGGTCCACGTAGACTCTCCCCAAGACACACGAAGATAGTTGGAGTTTATGTTTCGTTC
ATGATAGGACAAGGAGTTGAAGGGCATGTGTATCATGCTAACCCATCAACACAACTATTC
ATTTGCAATATTAGGTTCATTATTAAGATATGAATGCATGGCATGATCACAAATATGATA
AATAAGGCTCCACATCGATTGCATAAACATCCAGTTCAAATAGCATTAGGCACAAAATCA
AAAGGGCCCTTTCAGGCCTTGTCCGACTGTCCGACC
>CL10Contig228 (205-17.0-3487)
ACTCAGGCTAAAGCTACAGAATAACAACAAGCTAACCAATTAAATGAGTTATTGCGACTA
TGATTATGATTATTAATTATCCCACGAAGCACCCACGTAGCCCAAACGTGCCTCACACAG
AAACAACGCGAAGGGATCACACAGACAAGATTAATGGATATAATTGAATTGAGTGCCCAG
GAGGGGCGATCTGAGAGGAAGACAT
>CL10Contig247 (238-14.6-3482)
CCTTGAGGATTATTGGGCCTAGCTAGCCTGATATTCCAAGGGGAGAGAGAAGTACTGAGG
TCTTCCTCTCAGATCGCCCCATCTGGGCACTCTATTCAATTGCATCATGCAAACTTGGAT
GACTCCTTTGCGTTTTGTTGTGTGAGGCACGATAGGATTACTGGGCGTTCGGTGACATAA
TAACAATCATACATCACAGTGCTTTATCTTGATAGCTTGTTCTTCTTTAGCCTTTGCT
>CL10Contig301 (396-8.7-3458)
AGATGGTTCCACAAGCAAAGTTTGTTTTTATTCAGTCATCAGTTGCGAATAGGAAAGGGG
GTTGAAGGGCATGTGTATCATGCTAACCCAACAACACAACTAATCGCACGTACCAGGCTT
TAAATATCACGCTTAAGGAAAACACGTACGCATGGTAAAACATGTATCATAAACCGAAAC
CGAAAGGACCTCGGTTGTCCCAAAACCGAACAAGTGGGGAACCGAAACCGAAAGGTGTTC
GGTTACCAAAACCGAATGAAACATCAACCGAAACCGAGAGGCTTTCGGTTACCGAAACCG
AAAGGGATTCGGTTACCGAAACCGAAAGGTGCAACCGAAACCGAAAGGCTTTCGGTTACC
GAAACCGAAAGGTGTTCGGTTACCGAAACCGAATGA
>CL10Contig361 (209-16.2-3394)
TAGCCTGATATTCCAAGGGGAGAGAGAAGTACCAATGTCTTCCTCTCAGATCGCCCCTCA
TGGGCACTCAATTCAATCAATTATCACTTATCTTTGATCCCTTCGCGTTGAGCTGAGGTG
AGTTACGGTGTTCGGTGTTACGTTACTGCGGAATAACGTTAATAATAACAATAACAACCT
GTCTAGCTTTTTGGTGCTCTTTTTAGTAG
>CL10Contig270 (186-18.1-3361)
CCAACTATCAAGATAAAGCACTGTGATTATGATTGTTAATAAGTCAGCGAACGCCCCAGT
AATCCTATCGTGCCTCACACAGAAATAACGCAAAGAGTCACACCAACAAGATCACTTGAT
GCAATTGAATAGAGTGCCCAGAAGGGGCGATCTGAGAGGAAGACCTCAGTACTTCTCTCT
CCCCTT
>CL10Contig246 (233-14.4-3346)
CCTAAGTTGACGGATGGAAACTTGATCCTTGAGGTTTATTAGGCCTAGCTAGCCTGATAT
TCCAAAGGGAGAGAGAAGTACTGAGGTCTTCCTCTCAGATCGCCCCTTCTGGGCACTCTA
TTCAATTATATCATATGATCTTGAGGTGTGACTCTTTGCGTTATCCCTGTGTGAGGCACG
TTAGGATTATTGGGCGTTCGCTGACTTGTTAACAATCATTATCACAGTGCTTT
>CL10Contig333 (327-10.2-3340)
CTAACCAAACACACCACAACGGTTCTCGTTGATATAGTCATTCATGAATAGGAATGGGGT
TGATGGGCATGTGTATCATGCTAACCCAACAACACAACTATTGTTCCCATACTAGGCTTA
AACTTATGTTTATTTGATTTAGGGAATAAAAGACGTACAGTAATTAACATACCACTTCCC
AGGCCCAGAGGGACCAGACCGAAACCGAGAGGTATTCGGTTGACCGAAACCGAGAGGGAT
TCGGTTCACCGAAACCGAGAGGGATTCGGTTCACCGAAACCGAGTGGGATTCGGTTCACC
GAAACCGAGCGGGATTCGGTTTACCGA
>CL10Contig227 (318-10.4-3317)
GGAAGTAAGTACGCTTGGTAATACACATATCATAAACCGAGACCGAAAGGAACTCGGTGG
CAAAAACCGAAGAGCCTTGGTTAACCGAAACCGAGAGGTTTTCGGTTGACCAAAACCGAA
CAAGTTTGAGAACCGAAACCGAAAGGTTTTCGGTTACCGAAACCGAATGATATATCAACC
GAAACCGAGAGGCTTTCGGTTACCGAAACCGAAAGGTTTTCGGTTACCGAAACCGAATGA
TATATCAACCGAAACCGAGAGGCTTTCGGTTACCGAAACCGAAAGGGGTTCGGTTACCCG
AAACCGAGTGGCATTCGT
>CL10Contig127 (308-10.3-3187)
TTCATGGTTAACGCAATTCATCAGTTATGAGTAGGAAAGGGGTTGAAGGGCATAGGGTAT
TATGCTAACCCAACAACACTACTAACTGAACGCATAAGGCTTAAGTATAACACAAGGCAA
TACGCATGCATGGTATAATATTATATCAACCGAACCGAATGGGTAACATAATAATATAAA
CCGAGAGATATAATCATAAACCGAACCGAGAGATATCACATAAACAAACCGAGAGGTGTC
AGGTTAAGGCAAACCGAGCGACCTTGGTTAATAGTCAACCGAACGGGTTAGGTGAACCGA
GACCGAGA
>CL10Contig171 (266-11.9-3177)
CATGAACGAACCATACAACTCTAAACATCTTGGTGTGTCTTGGGTAGAGTCTAAGTGGAC
CTTAGAGGTTAAGGTAACCTCCTATGTGTTACGTTAGGGCCTTATAGACCCAACGCTGAG
TGGAACCCAAACCCATAGGGTTGTGAGACCTCGTCCCACTTGAGATGACGAGTGTCCTCT
GTGTGTTTAGCCGGTCTATCTTATAAGACCTCGTCTACATGGTCACTCAGTATGCGATGA
ACATGAGGGTCGAATAGACGCCACTG
>CL10Contig140 (247-12.8-3163)
CTTAAGCGTTATACATAAGCCTTATACGTGCGATTAGTTGTGTTGTTGGGTTAGCATGAT
ACACATGCCCTTCAACCCCTTTCCTATTCACAACTGATGACTTGAATAACAACAAACTTT
GATTGTGGAACCACCTGTACGTTCGTTAGGTTGTTAGACCAACGGAGTGTGAACCTAAAA
CCTTTAGGTTTCGATCCCTTCCCCTCTGAGGGAGGTTGAGCGTCTACTGTGTGTAGATGG
ACAGTCC
>CL10Contig235 (317-9.9-3135)
CATGTCTTAAAGAATAGACCGGCTAAACACACAGAGGACACTCGTCAACACAAGAGGGAC
GAGGTCTCACAACCCTAAGGGTTTGGGTTCCACTCAGCGTTGGGTCTAAAAGGCCCTAAC
GTAACACACAGGGGGTTACCTTAGCCTCTAAGGTTCACTTAGACTCTACCCAAGACACAC
GAAGATTGTCGGAGTTATGCATTCTGTTCAAGGGTAGGATAAGGGGTAGATGGGCATGTG
TATCATGCTAACCCATCCAACTGAAAGATGGTGTGGAGTGCTTTATCGACTACACAAAGG
ATCGTTGATCTGGGCAC
>CL10Contig36 (300-10.4-3125)
TCCCTATTGAAGGCTGATGTTAATGAAAACTTAACAGATGTTTAAGCAAACTTTGTGGAT
CATTGTTTAACATATTTATGTTCATGCCATGCACTCATAACTCAATAATGAGCCTAATAT
TGCCAATGAATAGTCGTGTTGATGGGTTAGCATGATACACATGCCCTTCAACTCCTTGTC
CTATCCATGAACGAACCATACAACTCTAAACATCTTGGTGTGTCTTGGGTAGAGTCTAAG
TGGACCTTAGAGGTTAAGGTAACCTCCTATGTGTTACGCTAGGGCCTTGTAGACCCAAAC
>CL10Contig230 (311-10.0-3124)
CAGAAGATAAGGATACGCAATCCTAAGGGTTTTAGGTTCACACTCCGTTAGGTCTAAAGC
CTTAACGAGACACACAGGCGAATCCTTAACTTCTAGAGTTCACTTAGACTCTACCCCCAC
ACACCACAACGGTTTCTCGTTTGATATGATCATTCATGAATAGGAACGGGGTTGATGGGC
ATGTGTATTATACTAACCCAACAACACAACTATTTGTATCCATATTAGGCTCAATATTCA
CGCTTAGGAAAAATAAGATGCACATTCAAATCTCATTCCATTTCCCAGGCCCAGTAGGAC
AGACCGAAACC
>CL10Contig117 (262-11.8-3101)
GATATACCTTTCGGTTTCGGTAACCGAATACCATTCGGTTTTGGTAACCGAAAGCCTTTC
GGTTTCGGTTGCTAATTCCTTTCGGTTTCGGTAACCGAAAGCCTCTCGGTTTCGGTTGAT
GTTCCATTCGGTTTTGGTAACCGAACACCTTTCGGTTTCGGTTCCCAAACTTGTTCGGTT
TTGGACAACCGAGTTCCTTTCGGTCTCGGTTTATGATATATGTTTTACCAAGCGTACGTA
TTTCCTTAAGCGTGATATTTAA
>CL10Contig278 (366-8.4-3092)
ATAACCACAAGGGTTGAGTGGTCAACACCATAACCCTTTTTGTTGTTAGTAAGTCACTGT
GTGGGACTTCAGAGCCGAACCATCCCCATCTGGATGGATACAAACGGCAAGACCTATTAG
CTTGGGCACGAGGTACACTTACTCCGCGGGACTACCGCGATGGGCAGCTGCTTACTTGGC
CAATGGGATAGGGGTTGGGTATGGCTATGGTGCCGAACATAATACCCTAGGGCTGTGTAG
ACCGAACCGCCCCTTGCGTCTAGGTGATGCTAAAGCCTTCCCAAGAGGAGGCAGGGAAAA
TCCTCGTTGCTGCACTAGCTTAGGTCATAATGAGAACGATAGTGAGACCCCTGTGTCGGG
TGTAGC
>CL10Contig158 (242-12.8-3088)
CGCTAGGAAGCTATCCTCGGAGTACATCCAGAGCATTAAGCTCAAATCCCATGGGGGCTA
CACCACAGAGGTAAGCTACACCCTATCATGGGGGTCTCACTATCGTCATATATAACCAGA
CCTAGCTAGCACGGCTACGAGGGTTTTCCCTACCTTCACTTGGGAAGGCTTTAGCATCAC
ACAGACGCAAGGAGTGGGTTCGGTATACATAGCCCTAGGGTATTTGTGTTGGCACTAAGC
CA
>CL10Contig21 (547-5.6-3086)
CACCGAATCTCTTTCGGCTTTGGTAACCGAACATCGTTCGGTTTCGGTTACAGGATGTCG
TTCGGCTTCGGTAACCGAACACCGTTCGGTTTCGGTCTAGTTTTCTACTGGGCTCGTAAT
TGGCAGAGTTTCTTCGTGCATGATATTTTTCTATTATAATAACATGATTTCAAGCCTGGT
TTGCTACGATTAGATGCGTTGTTGGGTTAGCATGATACACATGCCCTTCAACCCCTTTCC
TATTCATGAATGATAATATGAACAACAACTTCTATGATCATGGAACCTTCTGTGTGTCTC
GTTAGGTTATTTAGACCCAACGGAGTGTGAACCTAAAACCATTAGGTTTCGAATCCTTCT
CCTCTGAGTGAGGGTGCGTGTCTACTGTGTGTAGATGGCCGGTCCCTTAGGACATGGCTA
CGTGGTTACTCGGTTGGCGATAACCACAAGGGTTGAGTGGACAATACCATAACCCTTTGT
TGTCAGTGAGTCACTGTGTGGGACTTCAAGCCGAACCATCCCCATCTGGGTGGATATAAA
CGGCAGA
>CL10Contig175 (273-10.6-2886)
CCGTTGGTCTATATAACCGAACGTACAAACGTTTCCCCCAATCAAAGTTGTTATTAACGC
AAGCCATCAGTTGTGAGTAGGGAAGGAGTTGAAGGGCATGTGTATTATGCTAACCCAACA
ACACAACTATCGTACGCATATGGCTCAAGTAAACACGTGCACATGGTATAACATATATCA
TAAACCGAACCGAAAGGAATCCGGCTAAAGCAAACCGAACGGCCTTGGTTAATGCAAACC
GAACGGCCTTGGTTAATGCAAACCGAACGGCCT
>CL10Contig354 (431-6.7-2874)
CTTGCTACTTCGTGAATGCAAAAGCTTTCCTAAGGGGAGGCAGGAAATCCTCGTTAGCCG
TACTAGCTCTTGTCATGTGAAACTTAGTGAGACCTGGGCCATCGACGCCCTGGATGCACT
CTCGGGTTCGCTACCTATTGTAGAGGCATCCCTACTCTTCGTGGTACTGTGTGAGCCATA
CGTTGACTGAAGGAACCTTAATCCTTGAGGCGTGTTGGGCCTAGCTAGCTTGACATTCCA
AGGGGAGAGAGAAGTACCAATGTCTTCCTCTCGGATCGCCCCTCTTGGGCACTCAATTAA
ATCCAATAATCATATATGTGTGATCCCTTCGCGTTGTTTCGGTGTGAGGTACGTTTGAGG
CTACGTGGGTGCTTCATGGGATATTAATAATCATAATCATAACCACAATAACCCGTTAAA
ACTGTTAGCTT
>CL10Contig98 (236-12.0-2833)
GTAACACGACTAATCAATGCCATATCAGGCTCATACTCATGCATGTTTGATTTAGGAAAA
GAAAGATGCACAATTAAATCTCATTCCAATTTCCCAGGCCCAGAATTCGACGTCGGATTA
TAGGATTCGGCGTCGAATCCTGCCTTATTCGCCGTCGAATGTAAACTTTCGTCGACGAAT
TCCCGTCCAGTAACTTATTGGTTTTGTCCAGGCAATATTCATCGTCGAGTCCGAGG
>CL10Contig38 (325-8.6-2793)
CGCATGTATTTTCCTGGATGTGTTATACATAAGCCTTATACGTTCGGTTGATAGTGTTGT
TGGGTTACCCTATGCCCTTCAACCCCTTTCCTACTCATAACTGATGGCTTGCGTTAACAA
TGAACTTTGTGGTAGAAACATCTATATGTTGTTCGGTTGCTTAGACCAACGGAGTGTGAA
CCTAAAACCTCTAGGTTTCGGACAGTCCTTTAAGGACTCGGTTCTGTGGTTGATTCGGTT
GGGAATAACCACTAGGGTCTGTGGACATTACCATAACCCTCGGTTTGTGGGGAGTCGCTG
TGTGGGACTTCCAAGCCGAACCACT
>CL10Contig207 (223-12.5-2789)
CTTGATCCTTGAGGCATATTGGGCCTAGCTAGCCTGATATTCCAAGGGGAGAGAGAAGTA
CTGAGGTCTTCCTCTCAGATCGCCCCTTCTGGGCACTCTATTCAATTACATCAAGTAATC
TTGTGGGTGATTTCTTTGCGTCATTGTTGTGTGAGGCACGATAGGATTCTGGGGCATTCG
CTGACTTATTAATAAATCTTAATCACAGTGCATTATCTTGATA
>CL10Contig217 (223-12.4-2761)
GGCCTGATCAGTCTGGTATTCCAAGGGGAGAGAGAAGTACTGAAGTCTTCCTCTCAGATC
GCCCCTCATGGGCACTCAATTCAATCAATTATCAAATACCCTTGACCCTTTCGCGTTGAG
TTGAGGTGAGTTACGGTGTACGGCGTTACGTTACCGCGGGATAACAAAAATGTCAACATA
AATAATAATAACCAGTTAACCAGTTTAGCTTTTTGGTACCTTG
>CL10Contig378 (217-11.4-2481)
CAAGTACTCAGGCTAAAGCTATAGAATAACAACAAGCTAACCAGTTAAAAGAGTTATTGT
GACTGTGATTATGATTATTAATTATCCCACAAGCACCCACGTAGCCCAAACGTGCCTCAC
ACAGAACAACGCGAAGGGATCACACAGAAGAGATCATTGGATATAATTGAATTGAGTGCC
CAGGAGGGGCGATCTGAGAGGAAGACATTAGTACTTC
>CL10Contig27 (294-8.4-2476)
TTAAAGAGTTATTACGATTATGATTATTAATGTCCCACAAAACACCACGTAGTCCAAACG
TACCTCACACCGAAACAACGCGAAGGGGATCACACAGACAAGATTAATGGATATAATTGG
GTGCCCAGGAGGGGCGATCTGAGAGGAAGACATTAGTACTTCTCTCTCCCCTTGGAATGT
CAGGCTGATCAGGCCCAACACGCCTCAAGGATCAAGTTTCCTTCTGTCAACAACTGGCAC
ACAAAGTACCACAAGAGTAGGGATGCCTCAACATGAGGGAGCTACCTCTGGAGC
>CL10Contig74 (432-5.6-2439)
GATGACGAGTATCCTCTGTGTGTTTAGCCGGTCTATTCTCTAAGACCCAGCCTACGTGGT
CACTCGGTATACGACAACCACGATGGTAGAACAGACGCCACTGTCACCCTAGACTGTGTG
AGAGTCACCTACGTGAGACTCGGAAGCCGAACTGCTCCCATCTGGGCAGAGTCAAACGAC
ATAGACAGACGAGCTTAGGCGCGGGGTACACTTTTGCGACTGTGTCGCCGCAGCTGCTTT
ACTTGGCCTGGGAATAGGGGTGGGGTGCAACCTGTGTGGGACGCGTACCCTAGGGACACT
GTGTGATGCCCGAACCGCTCCTTGCTACTTCGTGAATGCAAAAGCTTTCCCAAAGGGGAG
GCAGGAAATCCTCGTTACCGCACTAGCTCTTGTCATATAAACTTAGTGAGACTCCCATGT
ACGAACATAACT
>CL10Contig181 (274-8.8-2406)
GGAAACTCGATCCTTGAGGCGTGTTGGGCCTAGCTAGCCTGATATTCCAAAGATAGAAGT
ACCAATGTCTTCCTCTCAGATCGCCCCTCCTGGGCACTCAATTCAATTATATCAAATGAT
CTTGTCTGTGTGATCCTTTCGCGTTGTTTCTGAGTGAGGCACGTTTGGGCTACGTTGGTG
TTTCGTGGGATAATTAATAATCATAATCATAATCGTGATAACTCATTGAGTTGGTTAGCT
TGTTGTTGTTCTGTAGCTTTAGCCTGAGTACTTG
>CL10Contig303 (301-8.0-2396)
TGGGAAGCTATCCCCGGAGCACATCCAGAGCAACTAAGGCTCAAATCCCATGTGGGGCTA
CACCACGAAGGCAAGCTACACCCGACACAGGGGTCTCACTATCGTTCTTATATGACCTAG
CTAGCATGGCTACGAGGATTTTCCCTGCCTCCACTTGGGAAGGCTTTAGCATCACCTAGA
CGCAAGGGGTGGTTTCGGTATACACAGCCCTAGGGTATTTGTTCGGCACCTAGCCATACC
CGACCCCTATCCCATTGGCCAAAGAAAGCAGCTGCCCATCGCGGTTAACCCGCGGAGTAA
G
>CL10Contig350 (333-7.1-2353)
ATCTATCTACACATAGTAGACGTTCAACCTCCCTCAGAGGGGAAGGAATCCGAAACCTAA
TGGGTTTAGGTTCACACTCCGTTGGTCTAAATAACCGAACGTACAGATATTCCCACAATC
AAAGTTGTTATTCGAGTCATCAGTTGTGAGTAGGAAAGGAGTTGAAGGGCATGTGTATCA
TGCTAACCCAACAACACAACTAACCGAGCGTATAAGGCTTAATTATAACGCATCAGGGAA
ATACATGCGCGTGGTATAACATTTATCATCAACCGAGCCGAAAGGAATCCGGTTAAAGCA
AACCGAACAGCCTTGGTTAACCGAGACCGAGAG
>CL10Contig101 (366-6.3-2299)
ATGTTATTTACTGTACGTCCTTTATTTCCTAAACCAAATAAACAGGAGTTTAAGCCTAAT
ATACTATGATTAGATGCGTTGTTGGGTTAGCATGATACACATGCCCTTCAACCCCCCTTT
CCTATTCACGAATAAGCTTATGAACAATAACTTCTGAGGTGTACGTGGATAGTTTAAGTG
AACTTTTATGATCACGAAACCTCCTGTGTGTCTCGTTAGGGTATTTAGACCTAACGGAGT
GTGAACCTAAACCATTAGGATTGCGTATCCTTATCCTCTGTGGGAGGACGAGTGCCTACT
GTGTGTAGTCTGCCGGTCCCTTAGGACATGGCTTCGTGGTTACTCGGTTGAAGATAACCA
TGAGGG
>CL10Contig197 (220-10.2-2246)
GTGGACTGAAGGAAACTTGATCCTTGAGGTATATTGGGCCTAGCTAGCCTGATATTCCAA
GGGGAGAGAGAAGTACTGAGGTCTTCCTCTCAGATCGCCCCTTCTGGGCACTCTATTCAA
TTGCATCAGGTGATCTTGTTGGTGTGACTCCTTTGCGTTATTCTGTGTGAGGCACGTTAG
GATTACTGGGATGTTCGCCGACTAATTGACAATCATAATC
>CL10Contig377 (408-5.5-2243)
CATCCGTCAACATAGGTACAGTAGGTACCCCAAGAGTAGGGATGTATCACGTAGGGAAGC
TATCCCCGGAGCACATCCAGAGCAACTAAGGCTCAAATCCCATGTGGGGCTACACCCTAA
GGTAAGCTACACCCGAGCATGGGGGTCTCACTATCGTCTTAATTGACCTAAGCTAGTGCG
GCTAACGAGGATTTTCCCTGCCTCCTCTTGGGAAGGCTTTAGCATCACCTAGACGCAAGG
GGCGGTTCGGTCTACACAGCCCTAGGGTATTTATTCGGCACCACAGCCATACCCAACCCC
TATCCCATTGGCCAAGCAGCTGCCCATCGCGGTTGTCCCGCGGAGTAAGTGTACCTCGTG
CCCAAGCTAACAGGTCTTTGCCATTTGTATCCATCCAGATGGGGATGG
>CL10Contig203 (222-10.1-2236)
ATCCTTGAGGTATATTGGGCCTAGCTAGCCTGATATTCCAAGGGGAGAGAGAAGTACTGA
GGTCTTCCTCTCAGATCGCCCCTTCTGGGCACTCTATTCAATTGCATCAAGTGATCTTGT
TGGTGTGACTCTTTGCGTTATTTCTGTGTGAGGCACGATAGGATTACTGGGCGTTCGCTG
ACTTATTAACAATCATAATCACAGTGCTTTATCTTGATAGTT
>CL10Contig33 (254-8.7-2203)
AAGCTAAAGAGTAACAAAAGCTAAAAAGGTTTAACGGATTATTGCGATTATGATTATGAT
TATTAATATCCCACGAAGCGCCCACGTATCCCAAACGTACCTCACACAGAAACAACGCGA
AAGGATCACACAGATACCCTTATTAGATTTAATTGAGTGCCCAGGAGGGGCGATCCGAGA
GGAAGACATTCGTACTTCTCTCTCCCCATGGAATGTCAAGCTAGATAGGCTCAACATGCC
TCAAGGATTGAGGT
>CL10Contig347 (313-6.9-2167)
CTTAGTGGACCGGTTAACTACACACAGTAGACACTCGTCCTCACCCAGAGGAGAAGGATT
CGCAATCCTATTGGTTTAGGTTCACACTCCGTTGGGTCTAAAGCCCTAACGAAACATCCA
GGAGAAATCCTTAACCTTCAGAGTTCACTTAGACTCTACCCGCACATACCATAGAAGTTT
GTCGTTCATATGATCATTCATGAATAGGAAAGGGGGTTGAAGGGCATGTGTATCATGCTA
ACCCAACAACACATCTATTCATAGTATATCAGGCTTGCATTCACACTATTTAATTAGGAA
AATAAAGACGCAT
>CL10Contig43 (384-5.6-2156)
AACCTAGTCCCTCACGGTTTCGGTTCATGACATATGCCTGTTGCAGTGCGTACTTATTTA
GAGATTCACATAAGCCTTATACGCTCGGTTAGTTGTGTTGTTGGGTTAGCATAATACACA
TGCCCTTCAACCCCTTTCCTATTCACAACTGATGACTTGTATAACGACAAACTTTGATTG
TGGGGACATCTATACGTTCGTTCGGTTATTTAGACCAACGGAGTGTGAACCTAAACCCTT
TAGGTTTCGGTCCCTTCCCTTCTAAGGGAGGTTGAGCGTCTGCTATGTGCAGATGGACAG
TCCTCTAAAGGACTTGGCTTGTGGTTGTTCGGTTGGCGATAACCACCAGGGTAAGTGGAC
TTTACCATCACCCTTTGCTGTTGG
>CL10Contig294 (239-8.8-2114)
AATGAACTTCGTGGTAGAAACATCTATATGTTGTTCGGTTAATTAGACCAACGGAGTGTG
AACCTAAACCCACTAGGTTTCGGTTCCTTTCCCTCTGGGGAAGGATGGAGCGTATGCTAT
ATAGTTGAACAGTCCTTTAAGGACTCGGTTCTGTGGTTGATTCGGTTGGGAATAACCACT
AGGGTCTGTGGACATTACCATAACCCTCGGTTTGTGGGGAGTCGCTGTGTGGGACTTCC
>CL10Contig5 (203-10.4-2109)
TACCGAACCCACTCCTTGCGTCTATGTGATGCTAAAGCCTTCCCAAGTGAAGGTAGGGAA
AATCCTCGTAGCCGTGCTAGCTAGGTCTTATTATTATATAATAACGATAGTGAGACCCCC
ATGACAGGGTGTAGCTTGCCTTTGTGGTGTAGCCCCCATGGGATTTGAGCTTAGTGCTCT
GGATGTACTCCGAGGATAGCTTC
>CL10Contig353 (246-8.5-2098)
ATTGGCCAAGTAAGCACCGCCCATCGCGGTTGTCCCGCGGAGTAAGTGTACCTCGTGCCC
AAGCTAATAGGTCTTTGTCGTTTGTATCCATCCAGATGGGGATGGTTCGGCTTGAAGTCC
CACACAGTGACTCACTAACAACAAAAGGGTTATGGTGTTGACCACACAACCCTCGTGGTT
ATCGCCACCCGAGTAACCACGAAGCCATGTCCTAGGGGACCGGCTATCTACACACAGTAG
ACCACT
>CL10Contig86 (200-10.2-2047)
TGGACCGGCTATCTACACTTAGTAGACACTCATCCTCACTCAGAGGAGAAGGATTCGCAA
TCCTAATGGTTTTAGGTTCACACTCCGTTGGGTCTAAATACCCTAACGAGACACACAGGA
GGTTTCATGATCATAAAAGTTCACTTATACTTTCCACGTACACACCTCAGAAGTTATTGT
TCATAAGATAATACGAAAGG
>CL10Contig103 (257-7.6-1961)
GTTCCCTAAACCAAATAAATAGGAGTTTAAGCCTAATATACTATGATTAGATTGCGTTGT
TGGGTTAGCATGATACACATGCCCTTCAACCCCCTTTCCTATTCACGAATGACCTTATAA
CCTCTGAGGTGTGTGCGTGGAAAGTATAAGTGAACTTTTATGATCATGAAACCTCCTGTG
TGTCTCGTTAAGGTATTTAGACCCAACGGAGTGTGAACCTAAAACCATTAGGATGGCGAA
TCCTTCTCCTCTGAGGG
>CL10Contig47 (261-7.5-1945)
TAAGCTCGTCTCAAATTCCACACAGTAATCCACACAGTCCAGGGTGACAGTGGCGTCTGT
CCAACCCTCGTGATCATCGCATACCGAGAGACCACGTAGGCCAGGTCCTAAGTGATAGAC
CGGCTAAACACACAGAGGACACTCGTCAACACAAGAGGGACGAGGTCACACAACCCTAAG
GTTTGGGTTCCACTCAGCGTTGGGTCTAAAAAGGCCCTAACGTAACACACATGGGGGTTA
CCTTAGCCTCCAAGATTCACT
>CL10Contig149 (315-6.2-1941)
TACTCAGGCTAAAGCTACAGGAGAACAACAAGCTAACTAGTTAAAGGTGTTATCACGATT
ATGATTATGATTATTAATTATCCCACGAAACACCAACGTAGCCCAAACGTGCCTCACTCA
GAAACAACGCAAAAGGATCACACAGACTAGATCATTTGATTAATTGAATTGAGTGCCCAG
GAGGGGCGATCTGAGAGGAAGACATTGGTACTTCTCTCTCCCCTTGGAATATCAAGCTAG
CTAGGCCCAACATGCCTCAAGGATCGAGTTTCCTTCCGTCAACTTAGGTATGATGAGTAC
CTCAAGAGTGGGGAT
>CL10Contig369 (245-7.9-1931)
TGATCCTTGAGGTGTGTCGGGCCTAGCTAGCTTGACGTTCCAAAGGGAGAGAGAAGTACC
GATGTCTTCCTCTCAGATCGCCCCTCCTGGGCACTCAATTCAATCATATCCATTAATTGG
TCTGTGTGATCCTTTTGCGTTATTTCTGAGTGAGGCACGTTTGGGGCTACGTGGGTGTTT
TGCGGATTAATTAATAATCATAATCACAGTTGCAATAACTCATTTAATTGGTTAGCTTGT
TGTTC
>CL10Contig243 (258-7.4-1916)
CTAATCGCACGTATAAGGCTTAAATATCAGGCTTAAGGAAGTAAGTACGCTTGGTAATAC
ATATATCATAAACCGAGACCGAAAGGAACTCGGTTGACCAAAACCGAAGAGCTTTGGTTA
ACCGAAACCGAACGCGTTTCGGTTGACCAAAACCGAAGAGCCTTGGTTAACCGAAACCGA
ACAAGTTTCGGTGACCGAAACCGAACAAGTCTCGGTGACCGAAACCGAGAGGTTTTCGGT
TACCGAAACCGAACAAGT
>CL10Contig317 (305-6.1-1860)
TACTGTTAAACATCATGTGTATTGAATAAATATCTCTCATTGCTCCAACACCTTATATGA
GTTTAAATGTGTTCATAGACATGATTGGGAGCCAGATGAATTAATGTTAGATATTTGGAA
GGGATAGAACAATACACCAACCCTTTCAACCCCTACCTACCCATGAACGGAACACTTGAA
TAACAAACAACTTGGTGTGTCTTGGGTAGAGTCTAAGTGAACCTTAGAGGTTAAGGAAAC
CTCCTGTGTGCTACGTTAGGGCCTTCTAGACCCAACACGGAGTGGAACCCAAGCTATTAG
GGTTG
>CL10Contig45 (310-5.9-1832)
AATGAACCCTTTTTGATCATGAACCGTCTGTGTGTCTCGTTAGGTTATTTAGACCCAACG
GAGTGTGAACCTAAAACCATTAGGTTTCGGATCCTACTCCTCTGAGTGAGGACGAGCGTC
TACTGTGTGTAGATGACCAGTCCATTATGGACTTGGTTACGTGGTTATTCGGTTGGCGAT
AACCACAAGGGTTGAGTGGACAATGCCACAACCCTTTTGCTCTAGTGAGTCGCTGTGTGG
GACTCCCAGCCGAACCATCCCCATCTGGGTGGATACTAACGGCAAGGACCTATGAGCTTG
GGCACGAGGT
>CL10Contig63 (324-5.6-1814)
TCGGTTAAACGAATGCCACTCGGTTCTGGCAAACGGAATCCCTCTCAGTTTCGGTAACCG
AATACCATCGGGTTTGGTAACCGAAAGCCTCTCGGTTTCGGTTGCTAATTCCTTTCGGTT
TCGGTAACCGAAAGCCTCTCGGTTTCGGTTGCTGTTTCATTCGGTTTTGGTAACCGAACA
CCTTTCGGTTTCGGTTCTCAACTTGTTCGGTTTTGGGTCAACCAAGGTCCTTTCGGTCTC
GGTTTATGATACATGTTATACCATGCGTACGTGTTTCCTTAAGCGTGATATTTAAGCCTT
ATACGTGCGATTAGTTGTGTTGTT
>CL10Contig176 (265-6.8-1808)
TGCTCCACCTCCCTCAGAGGGGAAGGGATCGAAACCTAATGGGTTTAGGTTCACACTCCG
TTGGTCTAAATAACCGAACGTACAGATATTCCCACAATCAAAGTTTGTCGTAACACAAGA
CATCAGTTGTGAGTAGGAAAGGGGTTGAAGGGCATGTGTATTATGCTAACCCAACAACAC
AACTAACCGAGCGTATAAGGCTTAAATAAAACGCATCAAGGAAAAACGTGCGCATGGCAT
AACAGTATGTCAAACGAACCGAAAG
>CL10Contig266 (232-7.6-1767)
TTACCTTATGGTGTAGCCCCATGTGGGATTCGGGCTAGAGACGCCCTGGATGTGCTCCGG
GGATAGCTTCCCATCGTTGAGACATCCCTACTCTTGAGGTACCCATCGTACCTAAGTTGA
CGGAAGGAAACTTGATCCTTGAGGCATGTTGGGCCTAGCTAGCCTGATATTCCAAGGGGA
GAGAGAAGTACCAATGTCTTCCTCTCAGATCGTCCACTTGGACACTCAATCA
>CL10Contig102 (280-6.2-1737)
ATTCGCCAGCCTAAGGGTTTTAGGTTCACACTCCGTTGGGTCTAAATACCCTAACGAGAC
ACACAGAAGGTTCATGATCATAAAAGTTCATTCATACTATCCACGTACACACCTCAGAAG
TTATAAGATCATTCGTGAATAGGAAAGGGGGTTGAAGGGCATGTGTATCATGCTAACCCA
ACAACGCATCTAATCACAGAAAATCAGGCTTATACTCATGTTTATTTGGTTTAGGAAACA
AAGACGCACAGTAATTATCATACCATTTCCCAGACTAAAT
>CL10Contig371 (286-6.1-1734)
CTCCAACCAAGTAACCACGAAGCCATGTCCTAAGGGACCGGCTGACTACACACAGTAGGC
ACTCGTCCTCCCACAGAGGATAAGGATACGCAATCCTATTGGTTTAGGTTCACACTCCGC
TGGGGTCTACAAGGCCCTAACGTAACACATAGGAGGTTCCTTAACCTCTAAAGTTCACTT
AGACACCACCCGAACACACCACAAAGGTTTGGAGGGTTCATGTTGTTCAAGGGTAGGAAA
GGGGTTGAAGGTTATGTGTATCATTATACACCTTCAATGGACTATT
>CL10Contig78 (329-5.2-1725)
TCTAGAGTTCACTTAGACTCTACCCAAACACACCATCAGGGTTTGTCGTTCAATATGATC
GTTCATGAATAGGAACGGGGTTGATGGGCATGTGTATCATGCTAACCCAACAACACAACT
AATCATCTCAAAGTTAGGCTCATTTTATACATGTATTCATCCGGCTCATTAACGAGTTTA
TTAAGGCATGGTATGATCACAAAACATGTTAAATAATGATCCACAATGTTTGCGTAAAGA
TCCGGCATGGTTCCAAACACATAGGACTTCAAAGGGCACTTCCAGGCCTTGTCCGACAGT
CGGACGGGCCGACCGTCAGAAAGGACTTG
>CL10Contig109 (267-6.4-1700)
ACCCTAGGGACACTGCGTGACGCCCGAACCGCTCCTTGCTACTTCGTGGGGCAAAAGCTT
CCCCAATGGGAGGCAGGAAATCCTCGTTAGCCGCATTAGCTCTTGTCTTGGAAAACTTAG
TGACACTTGGGCCATGAATGCCCTGGATGCACTCTCGGGTTCGCTACCTACTGTTGAGGC
ATCCCTACTCTTTGTGGTACTGTGTGAGCCATACGTTGACGGAAGGAACCTTAATCCTTG
AGGAATGTTGGGCCTAGCTAGCTTGAC
>CL10Contig344 (332-5.1-1686)
TGAACCTAAAACCAATAGGTTTCGAATCCTTCTCCTCTGAGTGAGGGTGCGTGTCTACTG
TGTGTAGATGGCCGGTCCACTATGGGCTTGGCTTCGTGGTTGCTCGGGTGGCGAGAACCA
CGAGGGTTGAGTGGACAATATCACAACCCTTTTGTTCTAGTGAGTCGCTGTGTGGGACTC
CCAGCCGAACCATCCCCATCTGGATGGATACAAACGGCAAAGACCAAAGAGCTTAGGCGC
GAGGTACACTTACTCCACGGAACAACCGCGATGGCAAGTTGGCCAATGGGATAGGGGTTG
GGTATGGCTGTGGTGCCAGATAAATACCCTAG
>CL10Contig291 (199-8.4-1681)
TGTGATGTATGATTGTTAACAAGTCAGCGAACGCCCAATAATCCTATCGTGCCTCACACA
GGAATAACGCAAAGGAGTCACACCCACAAGATCATTGATATAATTGAATAGAGTGCCCAG
AAGGGGCGATCTGAGAGGAAGACCTCAGTACTTCTCTCTCCCCTTGGAATATCAGGCTAG
CCAGGCCTAATATTCCTCA
>CL10Contig233 (265-6.3-1678)
ATCCCATTGGCCAAGTAAAGCAGTTGCCCATCGCAGTAACCCGCGGAGTAAGTGTACCTC
GTGCCTAAGCTCATAGGTCCTTGCCGTTTGTATCCATCCAGATGGGGATGGTTCGGCTCT
GAAGTCCCACACAGTGACTCACTAGCAACAAAGGGTTATGGTGTTGACCACACAACCCTC
GTGGTTATCGCCACCCGAGTAACCACGAAGCCATGTCCTTAGTGGACCGGCTATCTACAC
ATAGTAGACACTCGTCCTCACCCAG
>CL10Contig173 (298-5.6-1672)
TATAACGCTCAAGCAAACACGTACGCATGGTATAACTTATATCATAAACCGAGACCGAAA
GGACCTTGGTTAACCAAAACCGAACTAGTTTAAGAACTAAAACCGAAAGATATGCGGTTA
CCAAGACCGAATGATACATCAACCGAAACAGAGAGGCCTTCGGTTACCGAACCGAAAGGA
ATTAGCAACCGAAACCGAAAGGCTTTCGGTTACCAAAACCGAAAGGTAACAGCAACCGAA
ACCGAGAGGCTTTCGGTTACCGAAACCGAAAGGGGTTCGGTTTGCCGAAACCGAGTGG
>CL10Contig321 (251-6.6-1664)
ACACAGCGACTCCCCACAATCCGAGGGTTATGGTAATGTCCACAAACCCTAGTGGTTATT
CCCAACCGAATCAACCACAAGACCGAGTCTTAAAGGACTGTCCAGTTACTCAGTAACTGC
TCAACCTTTCCCAGAGGGAAAGGGACCGAAACCTAGTGGGTTTAGGTTCACACTCCGTTG
GTCTAGGCAACCGAACGACATACAGATGTTTCTACCACAAAGTTTATTGTTAACGCAAGC
CATCAGTTGTG
>CL10Contig252 (235-7.0-1639)
ATGAAAATTAAAGCCTTATGCGTACGATTAGTTGTGTTGTTGGGTTAGCATGATACACAT
GCCCTTCAACCCCTTTCCTATTCACAACTGATGTCTTGAACAACAAACTTTGATCTTGGA
ACCACCTGTACGTTCGTTAGGTTGTTTAGACCAACGGAGTGTGAACCTAAAACCTTTAGG
TTTCGATCCTTTCCCTTTAAGGGAGATTGAGCGTCTACTGTGTGTAGATGGACAG
>CL10Contig25 (224-6.9-1554)
TCTCTCGGTTCGGTTATTATATATGTTATGCCTTTCGGTTCGGTTATTATTTATGATGTC
CCTTTCGGTTCGGTTGATGTAATATTACCATGCGCATGTATTTCCTGGATGTCTTTTAAT
AAGCCTTATGCGTTCGGTTGGTAGTGTTGTTGGGTTAGCATAATACCCTATGCCCTTCAA
CTCCTTTCCTACTCATAACTGATGGCTTGCGTTAACAATGAACT
>CL10Contig135 (245-6.3-1543)
TACACAGCCCTAGGGTATTATGTGGCACCTAGCCATACCCGACCCCTATCCCATTGGCCA
AAGAAAGCAGCTGCCCATCGCGGTTATCCCGCGGAGTAAGTGTACCTCGTGCCCAAGCTC
ATAGGTCCTTGCCGTTAGTATCCACCCAGATGGGGATGGTTCGGCTGGGAGTCCCACACA
GCGACTCACTAGAGCAAAAGGGTTGTGATATTGTCCACTCAACCCTCATGGTTATCGCCA
CTCGA
>CL10Contig130 (227-6.6-1495)
TTACAAAGGGACTGGCCAACTACACACAGTAGATACTCGTCCTCCCACAGAGGATAAGGA
TACGCAATCCTATTGGTTTAGGTTCGCACTCCGCCGGGGTCTACAAGGCCCTAACGTAAC
GCATAGGAGGTTCCTTGACCTCTAAAGTCCACTTAGACTCTACCCGAACACACAAAGTTG
GTTTATAGATCGTAGTGTTCATTCATGGGTTCAAGGAACTGGAAGGG
>CL10Contig330 (200-7.5-1491)
CACGAAGCCACGTCCTTAGTGGACCGGCTATCTACACACAGTAGACACTCGTCCTCCCAC
AGAGGATAAGGATACGCAATCCTAATGGTTTAGGTTCACACTCCGTTAGGTCTAAAAGCC
TTAACGAGACACACAGGAGAATTTCATAACCTTTTAAGATCGCTAAGTTTTTACCCCAAG
CACCACAAAGATTTGTTGAT
>CL10Contig146 (182-8.2-1490)
GAAGTACTAAAGTCTTCCTCTCAGATCGCCCCTCATGGGCACTCAATTCAATCAATTATC
AATTACCCTTGATCCCTTCGCGTTGAGTTGAGGCGAGTTACGGTGTACGGTGTTACGTTA
CCGCGGGATAACAATAATATCAATAATAATAATAACAACCAGTTTAACCAGTTTAGCTTT
TT
>CL10Contig37 (292-5.1-1480)
GAGATGACGAGTGTCCTCTGTGTGTTTACCCAGTCTACCCATAAGACCCGGGCTACGTGG
CCACTCAGGATGCGATGACTACGAGGGATGGACAGACGCCACTGTCACCCTGGACTGTGT
GAGAGTCACCTACGTGAGACTCTAAAGCCGAACTGCTCCCATCTGGGCAGAGACAAACGA
CATAGACAGACGAGCTTAGGCGCGGGGTACACTTTTGCGACTGTGTCGCTGCAGCTGCTT
TACTTGGCCTGAGAATAGGGTGGGGTGCAACCTGTGTGGGACGCGTACCCTA
>CL10Contig297 (191-7.6-1461)
ATTCACACTATCCACGTACACACCCCAGAAGTTATAAGACCATTCGTGAATAGGAAAGGG
GGGTTGAAGGGCATGTGTATCATGCTAACCCAACAACGCATCTAATCATAGTATATTAGG
CTATACTCCTGTTTATTTGGTTTAGGAAACAAAGACGTACAGTAATTATCATACCATTTC
CCAGACTAAAT
>CL10Contig79 (244-5.7-1395)
CTTAACGTCTAGAGTTCACTTAGACTCTACCCCCACGCACACCACCGCGGTTCCTCGTTT
GATATGATCGTTCATAAATAGGAATGGGGTTGATGGGCATGTGTATCATGCTAACCCAAC
AACACAACTATTGTCTCCATATTAGGCTCAATATTAAGTTATGAAAGCATGGCATAATCA
TAGACATGTTAAATAAGAATCCACGAAGTTTATAAAAAGATCCGGCATGGTATCAAACAC
ATAG
>CL10Contig208 (264-5.1-1356)
GACCATGTCCGACAGTTGGACAAGACCTGTCCGACAGTCGAACAAGGCCAGGATTGCCCT
TGAATTTTGTGCCTAAATGCTAATTAAACCGGATCTCTATGCAAACTTCGTGGATCATTG
TTTAATGTATTTGTGATCATGCCATGCACTAATATATCAATATTGAACCTAATATGGCAT
TGAAATAGTTGTGTTGATGGGTTAGCATGATACACATGCCCATCAACCCCCTTCCTATCC
ATGAATGATTATATGAACGACAAA
>CL10Contig279 (197-6.9-1356)
GCCTGGAAAATGGAATGAGATTCTAATATGCATCTTTATTTTCCTAATTTAAATGGTGCG
AATACAAGCCTGATATACAATGAATAGACGTGTTGTTGGGTTAGCATGATACACATGCCC
TTCAACCCCCTTTCCTATTCACGAATGATCTTATGAACAATAACTTCTGAGGTGTGTGTG
TGGAAAGTATAAGTGAA
>CL10Contig269 (203-6.6-1348)
TCCTAATCACAACTGATGTCTTGTATAACGACAAACTTTGATTGTGGGAATATCTGTACG
TTCGTTCGGTTACTTAGACCAACGGAGTGTGAACCTAAACCCTTTAGGTTTCGGTCCCTT
CCCCTCTGAGGGAGGTTGAGCATCTACTATGGGTAGATGGACAGTCCTTTTAAGACTGAG
CTTTGTGGTTGATTCGGTTGAGA
>CL10Contig198 (179-7.4-1328)
GGTTCGGTCACCGAAACTCGTTCGGTTTCGGTCACCGAAACTTGTTCGGTTTCGGTCACC
GAAACTTGTTCGGTTTTGGTCAACCGAAACGTGTTCGGTTTCGGTTAACCAAGGCTCTTC
GGTTTTGGTCAACCGAGTTCCTTTCGGTCTCGGTTTATGAAATATATTACCGAGCGTAC
>CL10Contig316 (221-6.0-1319)
GTGTCCAATTGGACAATTTGAGAGGAAGACATCGGTACTTCTCTCTCCCTTTGGAACATC
GGGATAGCTAGTCCCAACACGCCTCAAGGATCAAGTTTCCTTTCCGTCAACATAGGTACG
ATGGGTACCTCAAGAGTAGGGATGTCTCAACGATGGGAAGCTATCCCCGGAGCACATCCA
GGGCGTCTCTGGCCCAAACCCATACGGGGCTACACCTCGTG
>CL10Contig223 (208-6.1-1268)
AGTCATTGCACTGCGATTTTGATGGTTAATTATCTCGCACAACACCCTCGTAACCCAAAC
GTGCCTCACTCAAAACAACGCAAAGGGATCACACAGAAAGATCATTGGATATGATTCATT
GAATTGAGTGCCCAGGAGGGGCGATCTGAGAGGAAGACATTAGTACTTCTCTCTCCCCTT
GGAATATCAGGCTAGCTAGGCCCAACAT
>CL10Contig255 (240-5.3-1263)
AAGAGTAGGGATGTCTCATGCTAGGAAGATATCCTCGGAGTACATCCAGAGCATTAAGCT
CAAATCCCATGGGGGCTACACCACGAAGGCAAGCTACACCCTGTCATGGGGTCTCACTAA
CGTTATAATATAATCAGACCTAGCATGGCAATGAGGATTTTCCCTACCTTCATTTGGGAA
GGCTTTAGCATCACACAGACGCAAGGAGTGGGTTCGGTATACATAGCCCTAGGGTATTTG
>CL10Contig144 (226-5.6-1261)
TTTATTTGGCACCATAGCCATACCCAACCCCTTATCCCATTGGCCAAGTAAGCAGCTGCC
CATCGCGGTAGTCCGCGTTTAAAGTGTACCTCGCGCCTAAGCTCTATGGTCCTTGCCGTT
TGTATCCATCCAGATGGGGATGGTTCGGCTTAGAAGTCCCACACAGTGACTCACTAACAA
AAGGGTTATGGTGTTGACCACTCACCCTTGTGGTTATCGCCACCCG
>CL10Contig164 (179-7.0-1258)
GCTAGCCTGATATTCCAAGGGGAGAGAGAAGTACTGAGGTCTTCCTCTCAGATCGCCCCT
TCTGGGCACTCTATTCAATTATATCAATGATCTCGTGGTGTGACTCCTTGGCGTTTTCCT
GTGTGAGGCACGATAGGATTACTGGGGCGTTCGCTGACTTATTAACAATCTTAATCACA
>CL10Contig209 (154-8.1-1247)
AGATCGCCCCTTCTGGGCACTCTATTCAATTGCATCAAGTGATCTTGTGGGTGTGACTCC
TTTGCGTTATTTCTGTGTGAGGCACGATAGGATTACTGGGGCGTTCGCTGACTTATTAAC
AATCATAATCACAGTGCTTTATCTTGATAGTTGG
>CL10Contig283 (166-7.3-1212)
GAGAAGTACTGAGGTCTTCCTCTCAGATCGCCCCATCTGGGCACTCTATTCAATTGCATC
ATGCAAACTTGGATGACTCCTTTGCGTTTTGTTGTGTGAGGCACGATAGGATTACTGGGC
GTTCGGTGACAGATTAACTACCATAATCACAGTGCATTATCTTGTT
>CL10Contig29 (221-5.4-1202)
GTCTACGTCGTTTGACTCTCCCAGATGGGAGCAGTTCGGCTTCAAAGTCCCACACAATGA
CTCTCACACAGCCCAGGGCGACAGTGGCGTCTGTTCAACCCTCGTGGTCATCGCATACCG
AGTGACCACGTAGGCCAGGTCTTAAAGGATAGACCGGCTAAACACACAGAGGACACTCGT
CATCTCAAGTGGGACGAGGTCTCACAACCCTATGGGTTTAG
>CL10Contig64 (173-6.8-1180)
GGCATCACACAGTGTCCCTAGGGTACGTAGTTCACACAGGTTGTACCCCACCCCTATCCC
ATGGCCAGTAAAGCAGCTGCAGCGACACAGTCGCAAAAGTGTACCCCGCGCCTAAGCTCG
TCTAATTCCACACAGTATCTCACACACAGTCCAACACAGTATAGGGTGACAGT
>CL10Contig253 (157-7.2-1128)
GGGAAAATCCTCGTTGCCGCACTAGCTTAGGTCATATGATAACGATAGTGAGACCCCCAT
GTCCGGGTGTAGCTTACCTGAGGGTGTAGCCCCACATGGGATTTGAGCCTTAGTTGCTCT
GGATGTGCTCCGGGGATAGCTTCCCAGCGTGAGACAT
>CL10Contig302 (203-5.6-1128)
GTGGTTCGGCTTGGAAATCCCACACAGAGACTCCCCACAGTCCGAGGGTTATAGTAATGT
CCACAACCCTAGTGGTTATTCCCAACCGAATCAACCACAAGACCGAGTCCTTAAAGGACT
GTCCAGTTACACAGAAGATGTTCCACCTCCCTCAGAGGGGAAGGAACCAAGACCTAAAGG
CATTAGGTTCACTCTCCGTTGGT
>CL10Contig358 (171-5.5-943)
AGCTAGCCTGATATGCCAAGGGGAGAGAGGAGTACTGAGGTCTTCCTCTCAGATCGCCCC
ATCTGGGCACTCTATTCAATTATATCATGATCTCGTGGTGTGACTCTTGGCGTTTTCCTG
TGTGAGGCACGTTAGGATTATTGGGCGTTCGTTGACTTGTTAACAATCATT
>CL10Contig157 (161-5.2-838)
GAGAATTCCTTAACCTTTAGAGTTCACTTAGACTCTACCCGCACATACCATAGAAGTTTG
TCGTTCATATGATCATTCATGAATAGGAAGGGGGTTGAAGGGCATGTGTATCATGCTAAC
CCAACAACACAACTATTCATTGTATATCAGGCTCAGATTCA
>CL10Contig340 (160-5.2-830)
CGTTCGGTTACTTAGATCAACGGAGTGTGAACCTAAAACCTCTAGGTTTCGGACAGTCCT
TTAAGGACTCGGTTTAGTGGTTGATTCGGTTGGGAATAACCACTAGGGTATATGGACATT
ACCATAACCCTCTGATTGTTGGGGGAGTCGCTGTGTGGGA
>CL100Contig7 (14477-32.0-463530)
TTTTTTTCCTCTTCGGATCAAAAACTGTCTTTCTGAAAAGGATTTCATCCTTTTCCTTCC
TTTCAATGCTACATTTTAGGAAAAATATGGATTTTCATGATTTGTATCCAAGACAAGGTT
CATTCAGTTAGTGAAAAACGAACCAAAATGGGATTCAAAAATCGTGAAGCATAATTTTTG
TTTGTAAGTGGATTCCATTCTTCGAATTGTAATTGAAATGGAATCCAAGAATGGAATCCA
GAATGGAATAAGAAGAATCCATGGATGAAGAGACAAATGCTCGTAACTAAATCTTCCATT
GTTTTTTCTTTTGTTTCGAACCAAAAAGAAATGGAAGCAAAATAGCTAGAAAACGATGAC
TTTGGTTTACTAAAGTGATCCACATATTGTTTTGTTTCAGCTCGGGAGAAAAGAAACTCT
TTTCCTCAGGATTTCACAAGTAGAAATAGGGAACGAAGTAATTTGAAAGAAAAGATTGGA
TCGAATCGAATTCTTTCTAGAAGGATCATCTAGAAAGCGAATAAGAAAAGCTAACATAGA
TGTTATGGATGAATCCAAATATTTTTTCAGATTTACGACGGCTTCCTTTTTTTTTCTAAA
GCATAACCATTTTCTGTTTTTATGCTTAGATATGGAAATACATCGATTTTCCATAAAGGA
GCCGAATGATTTCCATAAAGGAGCCGAATGAAACCAAAATCTCATGTTCGGTTTTGAATT
AGAGACGTTACAAGCGATCAATCGACGTCGACTATAACCCCTAGCCTTCCAAGCTAACGA
TGCGGGTTCGATTCCCGCTACCCGCTCCATATCACTGATTCTATTTATTCTATTTAGGAT
CTATTTAGGATGAGAAAGGATTCTCGATTTGATTATTGGATTTGGATTCTCATTATCTAT
TCGAATACTACATTATCTATTCGAATACTATTCTATATTCGAATATTGGAAATGCATCAT
GAATTTCGTTATTGAAATTGAGATATATATCTTTATCCCAAGAAATGGATCATGTAAACC
TAACCTATTCTTCAAAAAAAAAAGTCAAAGAAGAAAACAAGAATGAAAGGCGCCCATTGT
CTAATGGATAGGACAGAGGTCTTCTAAACCTTTGGTATAGGTTCAAATCCTATTGGACGC
AATGTATTTCCATCTATTTTGCTTTTGTTTCTTTCTTTGAATTGAATCTATTTATGTTTG
TTCCTGAAGTGAAAAGGATTTCAGATTTTCTTGAATAGCTTCCTTCAAAAGGGCTTCTGC
TTCTGCAGTGAATGTTTGAGTAGAAGTTAGAATTTGTTGGAACTTAGGCTTATGATCTTG
TAAGTGATCACGTAAAGAATTCAGAAATAGATTTACCTGTTCAATTTCAAAGGAATCAAG
ATATCCGTTCGTTCCGGTATAAATAGTAGCTATTTGTTGACCGACGGTAAGAGGTTTTGC
TTGGGATTGTTTAAGCGACTCACGTAATCGTCGACCTCTTGCCAATTGATTCTGAGTAGA
TTGATCAATATCCGAAGAGAATTGTGCAAAGGCTTCTAACTCCTCAAATTGAGCTAATTC
CAATTTTAATTTGCCAGCTACTTGTTTCATAGCTTTCATTTGAGCTGCGGATCCCACTCT
AGAGACAGAAATACCCACATTAATAGCAGGCCTTCTTCCGGCATTGAATAGATTCGCGGA
TAAGAATATTTGTCCGTCTGTAATGGAAATCACATTAGTAGGAATATAAGCTGAAACGTC
TCCAGATTGAGTCTCAACTATTGGTAAAGCGGTCATACTTCCTTCCCCTAACTTAGAGCT
CAATTTAGCAGCTCTTTCTAAAAGACGTGAATGCAAATAAAAAACATCTCCCGGATAAGC
TTCACGCCCAGGAGGTCTTCTTAATAGAAGAGACATTTGACGATAAGCTTGTGCCTGTTT
GGATAGATCGTCATAAATTATTAAAGTATGTTGTTTACGGTACATAAAATATTCAGCTAG
AGCCGCTCCTGTATAAGGAGCGAGATACTGTAATGTAGCAGGCGAATTCGCCATTTCGGC
TACAACAATCGTGTATTCCATAGCTCCCCCTTCCTGTAAAGTTTTCACTACCTGAGCCAC
GGAAGATGCTCTTTGACCAATAGCTACATAAACACATATGACTTTTTCCCCTTTTTGATT
GAGAATTGTATCTGTGGCTACTGCTGTTTTACCGGTCTGTCTGTCCCCAATAATTAATTC
TCGCTGACCACGCCCTATAGGAATCATCGAATCAATAGCAATAAGACCGGTTTGAAGAGG
TTCATATACGGAACGTCGCGAAAGAATACCGGGGGCTGGGGATTCAATTAAGCGAGATTC
GGAAGCTGGAATTTGACCTCTACCATCAATGGGTTTAGCCAAAGCATTTACAACGCGACC
CAAATAAGCCTTACTTACCGGTATCTGAGCAATTTTTCCCGTTGCTTTTACAGAACTTCT
TTCCTGTATCATCAAACCATCACCCATTAATACAACACCAACATTATCCGATTCCAAATT
CAGAGCAATACCCGTCGTACCTTCTTCAAATTGTATTAATTCGCCTGCCATTACTCTATC
AAGACCATGAACACGAGCAATGCCATCACTCACTTGAAGTACGATACCAGTATGCACGAC
CCTTTTTTTTTTTTCGAAAGTATATCGTTCAACACGTTCACGAATAACATGACTCATTTC
GTTGGCTCGAAGGTTTCTCATTAGTACCTCCTAATTCGATTCTTTTCTTTTTTGGAAGGG
GAAAAAATCATACCTAAGCTTGAAACGAAAGTAGAAGAGGAGCTAATTAGTTATTTCTTC
CACCCACAGTCCAATTCGTGATTTATTCCACGGCTAGAATGCCAATAGTAGCACGGATAA
TACGAAAATGCAATTCCCTATTTTGATTTTGGAAAGAATTCTTGAGAGCTTCCCGGGCCC
CCCCTAAGGCTTGTTGAAAAATTTGTTGTCTGGTCTGATTCATGGATCGTTTTTGTTCAA
AACGAAGAGTTTCCTTTTTGTCATTTTCCATTCGTTCCAAACTATTAGAAGTAGTATTCA
TCAATTTCGCTTTTGTTTCTTCCATCTTAGAATATTCATCCACTCGATGCTTATCTGCTT
CTCTTTCGATTTTTGGTAAGCGGTTTTGAGCTTTTTCGAATTGTTCGATGGCATCTCTAC
AGAATTCTTCGGAATTTCGAAGAATACTTAAGATCCTCTGTTTTCGATTATCTAATAAAT
CCGTTAATGAAAGTAGATTTTCTTACCATTCATTTTACAACTTACATAATCCCCTCCCGA
ACCAAACATGAACCTTTCAATTCATTTGGCTCTCACGCTCCACTATGGAATGGAATTGAT
GGGTATTTCCCTGAATATCTTGGAGCCTGTTCTCTCTTTTTTTTTTTTATTTTTCAATGT
TTTGGAGAACTCTTCTGATCAGACAAGAGATCTGTAATTATCAGTAAAGTTGTTTCTTTA
TTTGTTTCTTATTTTTTTTTTTCTTCATTATTGATTCCAATCCAAAAATTCTGATTTTCT
ACATAGGTTATCCGTTCAGCATTGTATTGTATCAAAAAAGGACAAAGTGTGCCCTCCTCT
AGGTTTTCAATGATTTGCATATGAGTGTTTTATATCGGATAAATTACCAAGTATCGATTT
GGTTTGATTGAAATTTTCAACCTAAACATATATGGTAGAAAAAGTACCCTTTTGTGCCTG
GACTTCAGACAGTTTAGCTTTCACCATGTTCAGGATCCGAAATGATGGGTTGATAGAGAA
TCAAAGAGAATTGACCAATCAATCACGAAATGCTATGGTTCTTATATATGATTTAGGAAT
TTCTTCATAAGTCATTCGCCGGAATATGCACCTTTCTTTGCTATTGATATGCTCTATTTC
TATGCTATTTATGATTTTGATATATTGATCTATATCTTATTTTTTTTTCTTTCCAAATAT
GGATTACCAAATCATGGTCCAATTCGAAATAAAAGAAAGAACATGAACATATAAGATCAA
AAAGAAAGTGCAGTTGGTTGGATCCAACCTATTCTTGAAATACACAACTCGCACACACCC
CCTTTCCAAAAGAAATCAACACACCAAGCACTACGCTTAGATTTATTGGATTTGTTGCCA
AAATATCGGTATTCAACCCAAAACTCCTGGCAAATGACCAATTTCCCAAGAAAACGAAGG
AATCATTTACATTTGTCATGTGTTTCTCTTCATTATAGATTCTTATAGATTCGAATTAGA
TAGGACTCCCAAAAAAGAGAGTTCTTTTTCTATCACTTCGACCTCTTTTTGTTTGATTGA
CTTCTGATTTCTTTTTCTTTCTTTTTTGGAAGTTTTGACCAATCAATACAATCCCTATAA
TCGAAATCCGTATCTTACTGGGTTAGATGTTAGATCGCGGCAATTGTCAAATACCTGATT
TGTATTTTGTTGCAATCTTTTCTCAAAAGATTTCCTTGATTTCATTGTACTTAAGATAAG
AATGGTAAGGAAGAAAGCGAACGGATCTGCGAATTCCTCATCATCAAATCAGTCCTTCCC
GAGGGTATTGTTTCAATGAATAAGTCATTGTAAGAGTCAAAGAATTTGAAGAAACAAACG
ACAAGTCGAAATTCATCAAATCAGAAAAAAACCTCTTTTGTCTGATTTCTAGTGTTAAAC
AAAAGGATTCGCAAATAAAAGTGCTAATGCCACGACCAACCCATAAATGGTTAAAGCTTC
CATAAAAGCCAGACTGAGTAATAAAGTACCTCGTATTTTACCTTCTGCTTCTGGCTGTCT
CGCAATACCTTCTACAGCTTGTCCTGCAGCAGTACCTTGTCCAACCCCAGGTCCAATGGA
AGCAAGCCCTACGGCTAATCCAGCAGCAATAACGGAAGCGGCAGAAATCAGTGGATTCAT
AGTAAAGTCAATGAAGTTCCTTGCAAAAAAAGAAGAAATGGTTAATGATACAATCAACCG
ATGCATTCTTTTTCACTTTTTCAAATGAAAATCGATTCTATCTGGTTGAAGTAAAAAAAA
CCAATCAATCAGAATCTTACTGAATCATTCAGAACTCTTTCGATATCTCGTTTTTAGTTA
CTATTCATGATCGTATTTTTCCATAGGAATATGCTTCTAGTTATTGCATTTTTTTATTTC
AAAGCCTTTTTTTTCATTCCATTCTTTGTTCTTTACTATTCTATGTTCTTGAATGGATCC
ATTGATTCAAGGAATGCATAATCACAGACAAAAGAAGCGAAAGAAAGGGGCTTTCATCGG
AATCCAAATGCAGTCAGTTAGGAATATGGATATATTCTATAACTTAGGTATGTTTATGTT
ATAGAATTAGTCAATTCCATATCGAATAGCAATATCGAATATCCCATATAGATGGGTTTC
TTTGATACTGTAAACCATTCCTATTTCCTATTCGATTCGAAATCGAAATTGGATAACTAT
CCAATTTCGATGGAATCGACAATTTTCCAATACACAGAAGATGAAAGAGAAGATGGAATT
CTGGATTTCTATATCAATGCAAATAACAAAGGAAATTGACCCAGCAAATAACAAATAGAA
ATCCAATCTCATCTTAGGAACTTAGGAAAAGGGTCTTTTTTTTGGATATCCTTTTTCCTA
AGATTTTTTATATTTTACAATAAAAAATGAAAGAATAGGGTACATCTTTTCTGTTTTCTG
CTACGGTTATCAATCCTATATACATTTGGATGGACTGATTATGTTTCGATTCGCCAACCG
AGTTGATTAAGATTCTATTGAACTACGCATGAATTGGGATAAGCTTAAGAAAATACAAAA
ACGATTTCGAAAGCTAGTCAATGATGACCCTCCATGGATTCACCTATATAAGCCGCGGCT
AAAGTTGCAAAAATCAGAGCTTGAATACCACTTGTAAATAATCCAAGAAACATGACGGGT
ATGGGAACGATTAAAGGTACTAAAGAAACAAGAACAACAACTACTAATTCATCAGCTAAT
ATATTTCCGAAAAGTCGAAAACTCAGTGATAAAGGTTTTGTGAAATCTTCTAAAATGTTA
ATTGGTAAAAGGATTGGAGTTGGTTGAATATATTTTCCGAAATAACTCAATCCTTTTTTG
CTAAGACCTGCATAGAAATATGCCACTGACGTGAGTAAAGCTAAAGCAACAGTAGTATTT
ATATCATTCGTTGGTGCAGCTAACTCCCCATGGGGTAACTCTATGAGTTTCCAAGGTAAA
AGGGCGCCTGACCAATTCGAAATAAAAATAAATAGGAACATAGTTCCAATAAAGGGAATC
CAAGGGTGATATTCTTCTCCAATCTGAGTTTTGCTTAAATCTCGAATGAATTCGAGGATA
TATTCGAATAAATTTTGACTATCAGTTGGAATGGTTTGTGAATTTCGAACAGCTATGGTG
ACCGAACCTGATAAAATAGCAATTACGACCCACGAAGTGATAAGTACTTGAGCATGTACT
TGTAAACTTCCTATTTGCCAATACAAATGTTGGCCAACTTCTACACCTGATATATCGTAG
AATCCTTTGAGTGTGTTAATGGAACATGGTATAACATTCATATTGTCCTCGGGCATAAAT
CGAACTTCCAAAAAAATGATTTGGATTCCATCCTCTCATCTATTTGTCAACTTGCTCATT
GGATTTTCATTTTCATAATATATGGTTCATTTTCCCAATAGCAATAGATGGTATATTGAA
GATAGGATATCCAATAGGATATCGAAGAATGACATACATAATATACCCAGTACTTTGTAT
TTCTTCATGGAAATATAGGAAGAATCACCAAACCAATCTATTTACAAAGTTCGGAAAGTC
ATTTACTTATCAATCCCATTTTGGATCATTCGAAGAAGTCTTTCTTTCTAGCTTTCTATT
TCATAGCTAGAATGACCTTCCAAAATTGCGGATACTAATTTATTAAGAATCCATTGTACG
GAACTTCTCGAATCATCGTTGGCTGGAATCGAAATATGCATAAGCGGAAGATCGGGATTA
CAATTTGTATCGACTAAACAAATTGTCGGAATTTGCAAAAGAATACATTCTCGAAGAGCT
TTCGATTCTTCTTGTTGATTCATGATGATTACAATATAAGGTAACTCGCTCATATATTGG
ATCCCACCCAGATATTTTTCCAGAGTAGATAATTGTCTCTTCAAGATTGCTGCATCTCTT
TTTCGGATACGGTTGAATTGACCCATCTTTTCTTTTAAGGCTCTTAACTTCCGAATTCTC
ATTTCTGTAGTAGACCAATTTGTTAACATACCACCGAGCCATTTTTGATTCACATAATGA
CAACGAACTCTTCTTGCAGCTGATGCTACTAAGTCAGCTTTCTTTTCTTCGATACCGGTA
CCAACGATTAACAAATGTTTTCCTCTACTTGCTGCATGAAAAACTAAATCACAGGCTTCG
GATAAAAAACGAGCAGTTCTCACGAGATTTGTAATATGAGTACCCTTAAATTTTGAGGAA
ATAAAAATATAAGGTGCCATCTTAGGATTCCATTTTTCAATATCATGACCAAAATGGATT
CCTGCTTTTATCATCTCTTCCAAACGGATGTTCCAATACCTTCTTTTCATTTTTCCTCAC
ACTTCCTCTTGGGTGTTTGCTTTTTGAAGAAAAAACAAAGAGACGAGGTAGCCTAAAATA
AATCCATGTTCCGACGGAACCTTCTACCGAGGATTGACCGTTGATATACAACTTAAACCA
TGAATTCTTCTTGATTTTGGATTTTCTTTTAGGAATTAGTAGGAATTAGGAATTTGTTCG
AATTTCATTCATTCGTCATCATCTTTATTACCCATGGATTACCAAATAACATAACACAAA
ATCGGACCAAATCCATCAAATCAAAAAAAAAAATGGAATTCAAAGAATGATTTTCAGGAA
TCATTCCATTGTGTCAATAATGTGTAAATACTAGTTTGGATGGATCATAGAGATTGTTTT
TTTTTTTGAACAAATTGTTTGAATTTCCGAAAGGTCTCTTTGATTTCTTTTTTGTTTTTT
TTGAAATCCAAATATTCTTTTTGATTTTGTTCTTTCTGATTTTTTTTTTTCTGATTTCCA
AATGTTTTTTTTGAAATCCAAATGTTTTTTTTAATTTCCAAATGAATGGTACTTTGTTGT
TTTGAGCAGTCTACGTATTTTTGTAATTTTTGGAATGGGAATCCGGTACCAGCCGGTATC
ATCTCTGCCAGAATCACATTGGGTTTCAGACCTTTCAACCAATCAATACGCCCCAGCAGA
GCAGATTTTGCTAAAACTTTAGCAGTTTCTTGAAAACTCGCTTCGGATATGAAACTTTGA
GTATTCAAGGATACCCTAGTCATTCCTAATGGGATTGCCCGATAAAATATTTTTTTGGTT
TGATCGAAAACACGACTTGCTCGTTCCGCTCGCGACAACTCGATAAGTTCTCCCGGTGAA
AAAATATTATACACTCCCTTTTGTAAACTTCCTTCGCAAATGGACCTTTTGATTTTTAAA
ATATTTTCTTCTTTTTCTTCTTCTTCTAAGCTTAAACTTTCTTCTAAAACGTCTTCGAGT
TTTAAAAAGCGTTTCACAATTTCTGAACTTTCTTCTATTTCGGGATTTTCTTCGAAAATG
GACCTTTCTAAATCGAAAATGAAATCTCTAATGCGTTCCAAATCTTTGTGGGGACTTTCG
GAACTTTCTATTTCTTCTATTTCTAATCCTAAAATGTATTCTAATTCCAAAATGAAACTT
TGGAAACTTTCGGGACTTTCTTCTAAAATCAACCTTTTTAAAATAGTTTCCAAACTTTCG
GAACTTTTTTTTTTTTCCGAATTACGTTTTCGGAACTTTTTAAAATAAATAGTTTTCAAA
ATTTTTTCCAAACTTTGGAAACTTTTGTACCTTGTTTTTCTTTTCAAAGCTACACCTTTG
GAACTTTCTAAAATTAACACTTTGGATGTTAGTTGACGTACAATCATCTCTATATGTTTA
TTATGTATCTGTACCCCCTGAGATCGATACACTTCTTGGACCTTATTAATCAAAGAGATA
CGATTTTGGACTATGTTTAGCTGAGTAACAATCCAGAATCCCCAATACTTTCCAAGAAGT
CTTGATAGATTCTCCTGCCAAGCCTCCATCCTATTTTTCCAATTCCAATCAATCGAGCGT
CCTTCTAAGAGTTTTTCCACTTTTGGAAGACCCTGCGTTATGTCACTAGATTTTGGTTTT
TCATATAGAAATGTAACTAATGTATCTCCTTTGTCAATAAATTTACCATAAGTACCAAAA
ACTTTTGTTCCTGAAGTAACCAAATAAGGTTTCGCGGATCTGATTACTAAAGAGTTTCTA
TGAACAATTAGAACTTGACCTGATTTTCTTTGTGTCCCTAATTGGAATAAACATACATTT
TCGCAAAGAAACTGCCCAAGGATCCTTATTGGGGAAGATTCCTTGCAATAATCATGATGT
AGAAAGTGCCAATTCCAATCCAATGGATTCCAAATGAGGTTACTGTGCGGATCGGGATGA
AAAATCCTCTCATTTTCGTCCATGAAACAATATTGAAGTACTTGGGAAGAAGTTTGTTGA
AAGTAGTAATCAATGTCACGAAGTAGTAAATATCTATTTACCAATACCTGATCATGAGTT
CTGAAATAGTAAGATGAATACAAATTCGTGATTTTAGGTACAGTAATACCCAAGAGGCTC
AACGAATTTCGAATTGGAATTCTCAGATCTTTTGGAATTGATTCTTTTGTCACATTGTGA
TATTTCGAAGCATTGAACGAGCCGATTTGAGAGCTGTTGAATGATGACAAAATTGTCAAA
GATGGGCATTCCTTATTTCGATTCAACAAGGTACCAATACCACGAGTTTCTTTCTCTTTA
TCTTTATGTTCTTTCTCTTTATGTTGGATAAGTGGCTGAATCTTCGCCTTGGAATCAAAA
GGATTGATATTGGTACAATCTAACCCATTCTGGCAAAGAAAGCCCAAACCCGCCGTATCC
CTTCTTTTGAAAATATGTGAAATAGGGGATTGGACTAACTCCATTCTTAGAAAATCCCGA
ATCAGACGACCCTTTGTCCTTATTTTCTTTATCCTGATTTCAACAATAGAAGCATGAACC
TCGTCTTTTGATTTTGACTTTTTTTTTTTCTTTTGGTCCCAATTGTGCCAATTCAATACT
ACAGAAGTCCGAACTAATGGAATATATGAAATATATGTGTAATAAATTCTTGTAATTTGT
TCTCCAAAACCATAAAGGGCATCATTGACAACTCTAAGTTGGACATTCTCCCTTTCCTGC
AAGAGGTCCTGTGTAAAAGGTGTTGTGAAAAGAGTCTTATTGACTCTTTGATATGTCATT
ATGGGCCGAACTAAAACAAAATCGATTTTCTTGGTATTAGTAAGTGTAGTAGGTATAATC
CTTTGGACATAGATCTCACTTTTTGATTCCTGAGAATCTTTTTTTCTTGTTCCTGGAAAT
TGGAAACAGGCATTACTTATCATCCTCTCTTTCTCTCCAGGAACACTACTCATCATCTTC
TCTTTCTCTTCAGGAAAAGGAGGAAAAGGAAAATAGATATTCCCAGAAAAAATTTGAAGT
TCAATCTCCTCTTCGTTTCTATTCTTCACTTGTACCAATCCACTTACTTGACTTTTTTTA
CGGAAATGTAAATCCTCTTTTGTATTGATCCTGGCTATTTCTGTATCTACCCCGATAAGT
TCTGTATCTACCCCGATAAGACTATTGTTTCGGACCATTAGTAACGAAGATTTCGATTTC
GGTAAGATATGTACTTCTTCAGGAATTGTGGGAATGACAGAAAAAGAAGAAGAAAAAGGA
TCTATTTTCTGGTATTTTGTAGGAAATAGGTTTTCTTCTCGGTATTTCGGATGAAATGGG
TTTTTGACTTGATACTTCTGTTTCTTTTTGACGATGATGGTCTTATATTTCAGGATTCCC
AAACTGTTTCTTTTTCTTCTGTATCTGGGATCATTGCAAGAAGCAAAAACAATATTTCTA
TCGAAAATTCCATTTATGGGCATTTCCATCGAAATGCAAAAAGGTCTTATTATGGGTATT
TCCATCGAAATGCCAAAACGAAAACAAGGTTTGAATTTTGTCTTCTTCCGATTTGGATCA
AAATATTGCAATTCTAATGGAATTATGAATCTATTTCTTCGACTCTTTCCCAAGAAATGA
AAATTACCTTGGAAAATGGAAGGATATAATAAGTATAGGAGATTTTGGAAAATGCAAGGA
TATAGGAAATTCCAATGACTCCAATAATCCTGGAGTAGGATTTCTTTAGATCTTGAATAA
TCATAATCAAGAATCCCGTCCTTTTTTTCACCAGAAGGGTCTGAACTCGAAAATGGGTGT
CTTACTTGACCCTTAGTCATTGAGGAGTCATTGATGATTTGATCTTGATCCTTGTGGAGC
GAAAAAGACAACACTCTACTGGATCCGCATGTATCCGCAACTAATATCCATAAATGACCT
GCTTTTGAGAATTGAAAAACATTGAATTTCTTAAATTTACTAGGCATAAAATTGGTACTC
CAGTGCATTTCCCCTTCCGATTCCGAAGAAATCTTTTTTAGTACTATTTCTTTCAAATCC
AAAGTGGGTGCTCCATCGCGAATCTCAGCAATCACTTGTTCCGACTCTACATATTGATCA
TTTTGAACAAAAATCAAACTTTTTGGCGGAATATTCACATGATGTATAATATACGGATTC
TCTATAGTTACATATAGATTTATAGAACATAGAAAAGCAGGATGTCCATGACGAGTACGT
ATAGGATGAACCAAATCCTCATTGAATTCTATTGTTCCATTACAGGTAGCTCGTATGTCT
TTAACAATACCGCCTGTAAATACTCCACCGGTATGAAAAGTTCTTAATGTTAGTTGAGTA
CCTGGTTCTCCAATTGATTGACCCGCAATAATACCTACGGCTTCTCCCAATTCGATCAGG
TCCTGATTGGCGGGATTCCGACCATAACATAATTGGCAGATCCAAGATGTACTTCTGCAA
GTGAGAGGGGTTCTAATATATATTGATTTTACTTGACAAGTGATGAATTGGTTGACAAGT
TGACCCCCAATATCTTGATTTCGAGCAGCAATGCATCGTGAGTTCACATATATATCGTCT
GCTAATACACGACCCATTAGTGTTTGCATCCAAAATCTTTTTGTCATCCCCTTTTGAGGA
CTCACGGAAATACCTCGGATAGTGCCACAATCCGTTCTCCGTACAATAATGTGTTGAACT
ACTTCCACAAGTCTACGCGTGAGGTATCCGGCATTTGCTGTTCGTATAGCAGTATCTATA
ACCCCTTTACGGGCTCCGTAACAAGAAATTATATATTCTGTTAAAGAAAGCCCTTCGCGT
AAGTTGCTTTGAATGGGGAAATCCACCATTTGTCCTTGTGGGTTTGACATTAATCCTCTC
ATGCCTATTAATTGGTGTACCTGAGATACACTTCCCCTAGCTCCGGAAAAGGACATTAAA
TGGACTGGATTATAGGGATTGGTCATTTGAAAATGAGGATTCATCTCTTTTTTCAAATAT
TCGCTTGTAGCATACCATACCTCAACGGATTGACGTAATCTTTCTACTGCATGTACACTC
CCATAATCATGATGTTTATCCAAACCAAAATTTTGTTGTTCAACATCTTGGACTAACCAT
CGCTTAGAAGGTATTGTCAAAAGATCTTCAATTCCTAATGAAATAGATGTAACAGTGGCT
TGTTCGAAACCCAAGCTTTTCATTTGATCTAGGATGTATGATGTATATCCCATTCCAAAG
TAGTCTATGAATCTGCTAATAAGTCCTTTCATAGCAGCTCCATCTAGTACTTGATTGTGA
AAACCAAAAACTACTGAACGGGTCCTTTCCGTATCAAACATTTCCGTCATAAGTATTACC
CCTGTATTAGGTCTGTTGAGTAGGATTCATACAATAGGTTTGAGTCAGTGATTGGATTCA
AAAACTTCCTTTTGAAAATATCGATTCACGTATCCATTTCCTTCCAGAATTAGGAGAGGA
ATCCAAAGTTTTCACGAATATCACGTTATTATCATTATTGAGTTGATCTGCTTATCTCAT
GTAGCTTATCTCATGTATATGTATGTTATACATGTATATGTATGTTATACATACATATAC
ATGGCTTGACAAACTCCCCTTTTGGCTTCTTCTATTTCTCGTATTTTTGGATCAAAGGTA
TCAAAGATTCTCGTATTTCTCGATCCAAATAAATATGACCGGCAGTACTTCGAATATATA
CGCATAACGGATCTTTTCTTTTGATACTTCTTACTATTTGAGAGTCTTCATAAATCTCAT
GATAGGTACCTAAGGATTCATATTGAACTTCAATGGGAACTTTTTGTACTTTTGAGCTAA
TGACACTTCGATTGAATGGACACTGGAACCACAAAGGACTATTTAAATGGATTTGTTTTC
GATGATAAGCCCCAAGTACATCAAAGGAATTCAAAAAATAGGGCTCTTTGATTGTATTTT
GAGACTTTCCGTGATGAAATGGATTATACCTATTTGTACGAATACCCCCACGGCTCCCAA
TCGTTAATACATAGAGTCCAATAAGCATATCTTGAGTTGGTGTGCAAATGGGGTCCCCAA
TAGCTGGAGACAAGAGATTACCATTCGAAAGCATAAGTAAATAGGCTTCCACTTGAGCTT
CCAAGGATAAGGGTACATGAACACCCATTTGATCTCCGTCAAAGTCTGCATTAAAGCCCT
TACAAACTAATGGATGTAAATAAATAGCACGTTCCTCCAACAAAATAGGTTCGAATGCCT
GTATTCCTAATCTATGCAAGGTGGGCGCTCTATTCAGCAATACAGGATGCCCCTGCATCA
CTTTTTTCAGTCTTTTCCATACAATGGGTTTTTGGTTTCGAATTTGCATTTTCGCAGTAA
CTATGTTGTCAGCAATATGGTGTCTGATTAGATCACGAATCAAAAATGTCTGGAAAAGCT
CTATTGCTATTTCTCGAGGTAATCCGCATTGATGTAATGAAAGCCAAGGGCCCACGACAA
TGACGGAGCGCCCCGAATAATCGACTCGTTTACCAAGCAAAGTCTTACGAAATCTTCCCT
CTTTGCCTTCCATTATATTGGAAAAAGATTTATAAACTTTGTACATTTCATAAGGACCGT
CCGTCAGCATTAGCTTTCCACGCATCCCATCATTCAAAAGCGCATCCACTGCTTTTTGTA
GTTTTATTTTACGGTACCTTACGTAGTTCTTTGATTCTTTGTCGAATTTGTTGTTTGATT
TATTGCCCTTGTCCTTAGCCTCCTTAGCAGCCTTCTTAAACTTAGCCTTAGTTTCTTTTT
CTTTTTGTAGTATTTTTTTTTCTTTTTGTTTTCTTTCTTCTAGTATTTCTTCTAGTATTA
GACGCCACCGTTGCCAT
>CL100Contig4 (536-6.8-3656)
TTGTCATTTTCAGAATAGATGGTTCATTTTCCCAATAGCAATAGATGGTATATTGAAGAT
AGGATATAGAATAGGATATCGAAGAATGACATACATAATCTACCCAGTACGACATACATA
ATCTACCCAGTACTTTTTCTTTCTTCATGGAAATCTAGGAAGAATCACCAAACCAATCTA
TTGACGAAGTTCGGAAAGTCATTGACTTCTCAATCCCATTTTGGATCATTCGAATCAGTC
TTTCTTTCTAGCTTTCTATTTCATAGCTAGAATGACCTTCCCCAATTGCGGATACTCATT
GATGAAGAATCCATCGTACGGAACTGATCGAATCATCGTTGGCTGGAATCTCAATATGCA
TAAGCGGAAGATCGGGATTACAATTTGTATCGACTCAACCAATTGTCGGAATTGGAAAAA
GAATACATTCTCGAAGTCGATTCTTCACTCAACAACAACCACTTGTCTTTTTTGAGAAGC
ACAACCACTTCTTTCTTATTCCAGAAGTGCAGCTCGAATCGCAACCTGATCAACCT
>CL100Contig5 (463-5.1-2361)
TTGCCTCGATCAGATATTCCTTTCATTCTTCCTCTATGTTGTTGACGGTACATCCAATAT
GAAGCCAGAGCCGCTCCTGTCTCAGGAGCGAGATACTGTAATGTAGCAGGCGAATGAGCC
GGCCGTTTCGGCTACCAAAATCGTGTATCCCATAGCCCCGATTGGGCTCCTGTCAAGTCT
TCACTACCTGAGCCACGGAAGATGCTCTTTGACCAATAGCTACATCAACTACTTGATTGG
ATTTGGATTGAGAATCGTATCTGTGGCTACTGCTGTTTGACCGGTATGTCTGTCCCCAAG
AATTCATTCTCGCTGACCCCGCCTACTGGGAAGGAGGATTCGGAAAGGGACGAACTCATG
TCGGGTTTTCTGTTGTTGGTTTCTGTTGAAAGCCATAGTACTAATACCTCAAGCCGTGAA
CCAGATACCTACTACAGGCCAAGCAGCTAGGACAAAGTGTCAA
>CL101Contig17 (1487-211.5-314455)
GATGGGAACTGCTGACACTGTCTCCTTTCTTCCCCCTTCCTGTAAGGCATAGACTAACAC
TGCTGGCTCTCCTCTGCTAAGCAGTCTCCAAGCTCTGAAAGCTGAGATCTCATGGTCTGC
CAAAGCTGGCTGCAAACCTCTGAGAATGATAGTCCTGTCCTCACTGGAGGGTAGCACCAC
TTTCCTTCTGCTGCAGTCTATCACGGCCCCGTGAGCTGCTAACCAATCCATCCCTAGGAT
CACGTCAAAGTCCTGAAGTGGCAATACAATCAAGTCTGCCGGGAATGAGGTGTCACTGAT
GAGTACACTCACTCCCCTCAAGAACTCGTGACAAAAGAAAACCTGTCCTCCTGGGCTGGA
CACTACAAACGGCTCACTCAACCCGTACACTGGATGTCCCATTTTCGACGCAAAAACCAC
GGAAACAAAAGAGTGACTAGCTCCCGAGTCGAAAAGAACTGACGCCAAAAATCCGTGTAC
GAGTAATGTACCTCTGATGGTAGAAGGCGAAGACTGCACGTCCTGGATGGTAAGGGCATT
GACATGCCTCACCAAGCTGCCAGATCCTGACCCACTGGAGTACTCCGCCGGCCTGCGCGG
GCACTCCCGAGCAAAGTGGCCCTCCTCGTGGCACCGGTAACAAACCAGCTGACCCCGGCC
TCCCTGTCGACCTGCTCCTCGGCCCTGATGGCCGCCTCTGCCTCTGCCTCTCGCGGAAGC
TGCACTGCTGAACTGGGAGGACTCTCTGGTCAACTGTGCCACTGACGCTGACCGGGCTGC
CATGGGGTTGTACCGCTTCACCCTCCGGCGTCTGGACCGGTCTACGGGACCACCAGATCC
CGACTGGGATCGCTGCTCAGTCCGCTGCTCTGCACGCTCCTCCAGGATGGTACGCTCAGT
CTGCAGTGCGACCTCAATCACCTGCTCCAGAGTGGAGCAGATGTGAGATCCCATCCTGGA
GCGGATCTCGGGTCTCAAACCCCTCCTGAACTTCTGAACCTTCAGCTTCTCATCCATCGT
GCCTCCTCCTACGTAGCGTAGGAGTGCCATGAACCGTATGCGGTACTCTGTCACGGTCAT
GGTCCCTTGGACCAGGCGGTCAAACTCCGCGGCCTTGTCCATCTCCCAAGATGCGGGAAG
GTACTGCTCAGTGAACTTGGTCCTGAACACGGACCAGTCGAGGTCCTCAACAGCTGCCTC
TGGAAGTGACCTCCACCACTTCCTCGCTGAACCTCTCAGGTAAAACGCAGCACACTTCAC
CTGCATCCCAGCTGGGGTCTTCAGAGCCCCAAACAGCTGCTCCATGTCAAGGAGCCAGTC
CTCTACCTCAGTCGTCTTCTCCATGCCAGTGAACTCCTTGGGCTTCTTCTTGCAGAAATC
ATCAAAAGCCCTGTCACTGCTCGGCGGCGGCGGTGGTGGCGGTGGTGGGTGTGGTGGTAC
CTCACTCTCCTCAGTCGTCCTCGGCTGTGACTGCCGGTCGGCCAAGG
>CL101Contig11 (703-46.2-32464)
ACTCCTACGCTACGTAGGAGGAGGCACGATGGATGAGAAGCTGAAGGTTCAGAAGTTCAG
GAGGGGTTTGAGACCCGAGATCCGCTCCAGGATGGGATCTCACATCTGCACCACTCTGGA
GCAGGTGATTGAGGTCGCACTTCAGACAGAGCGCGCCATTCTGGAGGAGCGTGCAGAGCA
GCGGACTGAGCAGCGATCCCAGTCGGGATCTGGTGGTCCCGTAGACAGGTTCAGGCGCCG
GAAGGGGAAGCGGTACAACCCCATGGCAGCCCGGTCAGCGTCAGTGGCTCAGTTGACCAG
AGAGCCCTCCCAGCACAGCAGTGTAGCTTCAGCGAGAGGCAGAGGCAGAGGCGGCCATCA
GGGCCGAGGGGCAGGTCGACAGGGAGGCCGGGGTCAGCTGGTTTGTTACCGGTGCCACGA
GGAGGGCCACTTTGCTCGGGAGTGCCCGCGCAGGCAGGCGGAGTACTCCAGTGGGTCAGC
CATGAGCAGCATGGTGAGGCACGTCAACGCCCTCACCATCCAGGATGCGCAGTCTACGCC
GTCTACCATCAGAGGTACATTACTCGTACACGGATTTTTGGCGTCAGTTCTTTTCGACTC
GGGAGCTAGTCACTCTTTTGTGTCCGTGGTTTTCGCGTCGAAAATGGGACATCCAGTGTA
CAGGTTGAGTGAGTCATTCGTAGTATCCAGCCCAGGGGGACAG
>CL101Contig15 (560-47.7-26691)
ACTGCCTCGTGAGCTGCTAACCAATCCATCCCTAGGATCACGTCAAAGTCCTGAAGTGGC
AACACAATCAAGTCTGCCGGGAATGAGGTGTCACTGATGAGTACACTCACTCCCCTCAAG
AACTCGTGGCAAAAGAAGATCTGTCCCCCTGGGCTGGATACTACGAACGGCTCACTCAAC
CCGTACACTGGATGTCCCATTCTCGACGCAAAAACCACGGAAACAAAAGAGTGACTAGCT
CCCGAGTCGAAAAGAACGGACGCCAAAAAGCCGTGTACGAGTAACGTACCTCTGATGGTG
GACGGCGAAGACTGCGCATCCTGAATGGTGAGGGCGTGGACGTGCCTCACCAAGCTGCCT
GATCCCGACCCGCTGGAGTACTCCGCCTGCTTGCGCGGGCACTCCCGAGCAAAGTGGCCC
TCCTCGTGGCACCGATAGCAAACCAACGGTCCCCGGCCTCCCTGTCGACCTGCCCCTCGG
CCCTGATGGCCGCCTCTGCCTCTCGCTGAAGCTGCACTGTTGTACTGGGAGGGCTCTCTG
GTCAACTGAGCCACTAATGC
>CL101Contig26 (745-33.1-24662)
GGTCAGCTAAGCCACTGACGTTGACCGGGCTGCCATGGGGTTGTACCGCTTCCCCTTCCG
GTGCCTGAACCTGTCCACGGGACCACCAGATCCCGACTGGGATCGCTGCTCAGTCCGCTG
CTCTGCACGCTCCTCCAGAATGGTACGCTCTGTCTGCAGCGCGACCTCAATCACCTGCTC
CAAGGTGATGCAGATGTGAGATCCCATCCTCGAGCGGATCTCGGGTCTCAGCCCCCTTCT
GAACCTCTGTGCCTTCAGCTTCTCATCCATCGTCGCGCCTCCCACGTAACGTAGGAGTGC
CATGAACCGTATGCGGTACTCAGTCACGGTCATGGTCCCTTGCACCAGGTTGTCGAACTC
CGCTGTCTTGTCCATCTCCCAAGATGCGGGAAGGTACTGCTCAGTGAACTTGGCCCTGAA
CACGAGCCAGTCAAGGTCCTCAACAGCTGCCTCTGGAAGTGACCTCCACCACTTCCTCGC
TGAACCTCTCAGGTAGAAAGCAGCACACTTCACCTGCACCTCAGCTGGGGTCTTCAGAGC
CCCAAAAAGCTGCTCCATGTCAAGGAGCCAGTCCTCTACCTCAGTCGTCTTCTCCATGCC
AGTGAACTCCTTGGGCTTCTTCTTGCAGAAATCATCAAAAGCCCTGTCACTGCTCGGCGG
TGGCGGCGGTGGTGTTACCTCACTCTCCTCAGTCGTCCTCGGCTGTGGCTGCCGGTCGGC
CAAGGTGGTGACCAAAGCCTGGATG
>CL101Contig25 (486-15.6-7593)
AAGCTAAAGGCCCAGAGGTTCAGGAGGGGTCTGAGACCCGAGATCCGCTCGAGGATGGGA
TCTCACATCTGCACCACCCTGGAGCAGGTGATTGAGGTCGCGATGCAGACAGAGCGTACC
ATCCTGGAGGAGCGAGCAGAGCAGCGGACTGAGCAGCGATCCCAGTCGGGATCTGGTGGT
CCCGTGGACAGGTCCAGGCGCCGGAGGATGAAGCGGTACAACCCCATGGCAGCCCGGTCA
GCGTCAGTGGCGCAGTTGACCAGAGAGCCCTCCCAGCACAGCAGTGCAGCTTCAGCGAGA
GGCAGAGGCGGCCATCAGGGCCGAGGGGCAGGTCGACAGGGAGGCCGGGGTCAGCTGGTT
TGTTACCGGTGCCACGAGGAGGGCCACTTTGCTCGGGAGTGCCCGCGCAGGCCGGCGGAG
TACTCCAGCGGGTCGGGATCTGGCAGCTTGGTGAGGCATGTCAACGCCCTCACCATCCAG
GACGTG
>CL101Contig16 (238-22.8-5425)
GAGGCCGGCGGAGTACTCCAGCGGGTCGGGATCTGGCAGCTTGGTGAGGCACGTCCACGC
CCTCACCATTCAGGATGCGCAGTCTTCGCCGTCCACCATCAGAGGTACGTTACTCGTACA
CGGCTTTTTGGCGTCCGTTCTTTTCGACTCGGGAGCTAGTCACTCTTTTGTTTCCGTGGT
TTTTGCATCGAGAATGGGACATCCAGTGTACGGGTTGAGTGAGCCGTTCGTGGTATCC
>CL101Contig5 (407-11.5-4694)
GTGGACCTTGACTGCCTTGAGTTTAGAGCCAAGTTCACTGAGCAGTACCTTCCCGCATCT
TGGGAAATGGACAAGACAACTGAGTTCGACAACCTGGTTCAGGGTACCATGACCGTGACT
GAGTACCGCATACGGTTCATGGAGCTCCTACGCTATGTGGGAGGCGGGACGATGGATGAG
AAGCTGAAGGCCCAGAGGTTCAGGAAGGGGCTGAGACCCGAGATCCGCTCGAGGATGGGA
TCTCACATCTGCACCACTCTGGAGCAGGTGATTGAGGTCGCACTTCAGACAGAGCGTACC
ATCCTAGAGGAGCGAGCAGAGCAGCGGACTGAGCAGCGATCCCAGTCGGGATCTGGTGGT
CCAGTGGGCAGATCCAGGCACCGGAAGGAGAAGCGGTACAACCCCAT
>CL101Contig20 (208-21.2-4400)
GGCCACCATCCAGGCCTTGGTCACCACCTTGGCCGACCGGCAGCCACAGCCGAGGGAGAC
TGAGGAGAGTGAGGTACCACCACCACCACCGCCGCCACCGCCGAGCAGTGACAGGGCTTT
TGATGATTTCTGCAAGAAGAAGCCCAAGGAGTTCACTGGTATGGAGAAGACGACAGAGGT
TGAGGACTGGCTCCTTGACATGGAGCAG
>CL101Contig8 (212-19.6-4160)
CCAGACTTTGGTCACCACCATAGCCAACCAGCAGCCACAGCCGAGAGAGACTGAGGAGAG
TGAGGTACCGCCACCACCACCACCGCCGCCACCGCCGAGCAGTGACAGGGCTTTTGATGA
CTTCTGCAAGAAGAAGCCCAAGGAGTTCACTGGCATGGAGAAGACGACTGAGGTAGAGGA
CTGGCTCCTTGACATGGAGCAACTTTTTGGGG
>CL101Contig24 (186-15.1-2814)
CCAGGCTTTGGTCACCACTTTGGCCGACCGGCAGCCACAGCCGAGGACGACTGAGGAGAG
TGAGGTAACACCACCGCCACCACCGCCGCCGCCGAGCAGTGACAGGGCTTTTGATGATTT
CTGCAAGAAGAAGCCCAAGGAGTTCACTGGGTTGGAGAAGACGACAGAGGTAGAGGACTG
GCTCCT
>CL101Contig30 (240-11.6-2794)
ATCTGCACCACTCTGGAGCAGGTGATTGAGGTCGCACTGCAGACAGAGCGTACCATCCTG
GAGGAGCGAGCAGAGCAGCGGACTGAGCAGCGATCCCAGTCGGGATCTGGTGGTCCAGTA
GACAGGTTCAGGCGCCGGAAGGGGAAGCGGTACAACCCCATGGCAGCCCGGTCAGCGTCA
GTGGCTCAGTTGACCAGAGAGCCCTCCCAGCACAACAGTGCAGCTTCAGCGAGAGGCAGA
>CL101Contig18 (349-7.1-2488)
CTGTGCAGGCACTCCTGAGCAAAGTGGCCCTTCTCATGGCACCGGTAGCAAACCAGCTGA
CCTCGGCCTCCCTGTCGACCTGCCCCTCGGCCCTGATGGCCGCCTCTGCCTCTGCCTCTC
GCTGAAGCTGCACTGCTGAACTGGGAGGGCTCTCTGGTCAGCTGAGCCACTGACGCTGAC
CGGGCTGCCATGGGGTTGTACCGCTTCCCCTTCCGGTGCCTGAACCTGTCTACAGGACCA
CCTGATCCCGACTGGGATCGCTGCTCTGCTCGCTCCTCCAAGATGGTACGCTCTGTCTGC
ATTGCGACCTCAATCACCTGCTCCAGAGTGGTGCAGATGTGAGATCCCA
>CL101Contig21 (195-10.4-2027)
GGCTTTGGTCACCACTTTGGCCGACCGGCAGCCACAGCCGAGGACGACTGAGGAGAGTGA
AGTACCAACACCGCCACCACCACCGCCGCCGCCGAGCAGTGACAGGGCTTTTGATGACTT
CTGCAAGAAGAAGCCCAAGGAGTTCACTGGGTTGGAGAAGACGACAGAGGTTGAGGACTG
GCTCCTTGACATGGA
>CL101Contig6 (237-7.3-1728)
CCTCGCTGTGCCCCTCAAGTAAAAAGCAGCACACTTCACCTGCACCTCAGCTGGGGTCTT
CAGAGCCCCAAAAAGCTGCTCCATGTCAAGGAGCCAGTCCTCAACCTCAGTCGTCTTCTC
CATGCCAGTGAACTCCTTGGGCTTCTTCTTGCAGAAGTCATCAAAAGCCCTGTCACTGCT
CGGCGGTGGCGGCGGTGGTGGTGGTGGCGGTACCTCAATCTCCTCAGTCTCCCTCGG
>CL101Contig33 (233-5.9-1384)
AGCAAAGTGGCCCTCCTCATGGCACCGGTAACAAACCAGCTGACCCCGGCCTCCCTGTCG
ACCTGCCCCTCGGCCCTGATGGCCGCCTCTGCCTCTGCCTCTGCCTCTCGCTGAAGCTAC
ACTGCTGTGCTGGGAGGGCTCTCTGGTCAACTGAGCCACTGACGCTGACCGGGCTGCCAT
GGGGTTGTACCGCTTCCCCTTCCGACGTCTGGACCGGTCTACGGGACCACCAG
>CL101Contig9 (195-6.3-1235)
GCCTTGGTCACCACCTTGGCCGACCGGCAGCCACAGCCGAGAGAGTCTGAGGAGAGTGAG
GCACACCCACCGCCGCCACCGCCGAGCAGTGACAGGGCTTTTGATGACTTCTGCAAGAAG
AAGCCCAAGGAGTTCACTGGCCTGGAGAAGACGACCGAGGTAGAGGACTGGATCCTTGAC
ATGGAGCAGCTTGTT
>CL101Contig7 (221-5.1-1128)
TGGTGGTCCCATGGACAGGTCCATGCGCTGGAGGGTGAAGAGGTACAAACCCATGGCAAC
CTAGTCAGCGTCAGTGGCTCAGTTGACCAGAGAGCCCTCCCAGCACAGCAGTGCAGCTTC
AGCGAGAGGCAGAGGCAGAGGCGGCCATCAGGGCCGAGGGGCAGGTCGACAGGGAGGCCG
AGGACCGTTGGTTTGCTATCGGTGCCACGAGGAGGGCCACG
>CL101Contig29 (193-5.8-1111)
GTCACCACCTTGGCCGACCGGCAGCCACAGCCGAGAGAGTCTGAGGAGAGTGAGGCACAC
CCACCACCGCCGCCACCGCCGAGCAGTGACAGGGCTTTTGATGATTTCTGCAAGAAGAAG
CCCAAGGAGTTCACTGGCATGGAGAAGACGACTGAGGTAGAGGACTGGCTCCTTGACATG
GAGCAGCTGTTTG
>CL102Contig7 (5550-65.8-365328)
CCACTGAAAGCCTCTACTGAGACAAAGATGGGCTGTCAAGAACGTAGAGGAGGTAGGATG
GGCAGTTGGTCAGATCTAGTATGGATCGTACATGGACGATAGTTGGAGTCGGCGGCTCTC
CTAGGGTTCCCTCATCTCGGACTCCTGGGTAAGAGGATCAAGTTGGCCCTTGCGAACAGC
TTGATGCACTATCTCCCTTCAACCCTTTGAGCGAAATGCAGCAAAAAGAAAATCCATGGA
CCAACCCCGTCGTCTCCACCCCGTAGGAACTACGAGATCGCCCCAAGGACGCCTTCGGCG
GCATCCAGGGGTCGCAGACCGACCATAGACCCTGTTCAATTTCCATAAGTGGAACGCATT
CGCTGCGCGTTCTCCAGTTGGACAGTAAGGGTCGGAGAAGGGCAATCACTCGTTCTTCAA
ACCAAAGAGTCGGGCGTCAAAAAAAAGCTCTCCGTTCCCGGTTCTCCTGTAGCTGGATCC
TCCGGAACCACAAGAATCCCATCCTTAGAATGGGATTCCAACTCCGTACCTTTTGAGATT
TGGAGAAGAGTTGCTCTTTGGAGAGCACAGTACGATGAAAGTTGTAAGCTGTGTTCGGGG
GGGAGTTCTTGTCTATCGTTGGCCTCTATGGTAGAATCCGTTGGGGAGGCCTGAGATGAG
AGGCGGTGGTTTACCCTGTGGCGGATGTCAGCGGTTCGAGTCCGCTTATCTCCAGCCCGT
GAACTTAGCCGATACTATGACTAGGATAGCACCCAATTTTTCCGATTCGGCAGTTCGATC
TATGATTTCTCATTCATGTATGTTGATTGGATCATTCATGATCATTCATGTATGAAAATC
CTTTTCCCTTAGGATGGCATATCCTTCGGAAATGGCGAGGTTCAAACGCGAGAAGGCTTA
CGGTGAATACCTAGGCACCCAGAGACGAGGAAGGGCGTAGTCAGCGACGAAATGCTTCGG
GGAGTTGAAAAAAGCATAGATCCGGAGATTCCCGAATAGGTCAACCTTTCGAACTACTGC
TGAATCCATGGGCAGGCAAGAGACAACCTGGCGAACTGAAACATCTTAGTAGCCAGAGGA
AAAGAAAGCAAAAGCGATTCCCGTAGTAGCGGCGAGCGAAATGGGAGCAGCCTAAACCGT
GAAAATGGGGTTGTGGGAGAGCAATACAAGCGTCGTGCTGCTAGGCGAAGCGGTGGAATG
CTGCACCCTAGATGGTGAGAGTCCAGTAGCCGAAAGCATCACTAGTTTACGCTCTGACCC
GAGTAGCATGGGGCACGTGGAATCCCGTGTGAATCAGCAAGGACCACCTTGCAAGGCTAA
ATACTCCTGGGTGACCGATAGCGAAGTAGTACCGTGAGGGAAAGGTGAAAAGAACCCCCA
TCGGGGAGTGAAATAGAACATGAAACCGTGAGCTCCCAAGCAGTGGGAGGAGAATGTGAT
CTCTGACCGCGTGCCTGTTGAAGAATGAGCCGGCGACTCATAGGCAGTGGCTTGGTTAAG
GTGAAGGAAATCCACCGGAGCCGTAGCGAAAGCGAGTCTTTATAGGGCGGTTGTCACTGC
TTATGGACCCGAACCTGGGTGATCTATCCATGACCAGGATGAAGCTTGGATGAGACTAAG
CGGAGGTCCGAACCGACTGATGTTGAAGAATCAGCGGATGAGTTGTGGTTAGGGGTGAAA
TGCCACTCGAACCCAGAGCTAGCTGGTTCTCCCCGAAATGCGTTGAGGCGCAGCAGTTGA
CTTGACATCTAGGGGTAAAGCACTGTTTCGGTACGGGCCGCTTCAGCGGTACCAAATTGA
GGCAAACTATGAATACTAGATAGGACTCAAAACAGGGGTCAAAGTCGGCTAGTGAGACGA
TGGGGGATAAGCTTCATCGTCGAGAGGGAAACAGCCCGGATCACCAGCTAAGGCCCCTAA
ATGACCGCTCAGTGATAAAGGATGTGGGTGTGCAGAGACAGCCAGGAGGTTCGCCTAGAA
GCAGCCACCCTTGAAAGAGTGCGTAATAGCTCACTGATCGAGCGCTCTTGCGCCGAAGAT
GAACGGGGCTAAGCGATCTGCCGAAGCTGTGGGATGTAAAAAAGCATCGGTAGGGGAGCG
TTCCGCCCTAGAGTGAAGCGCCCGCGCAAGCAGGTGTGGACGAAGCGGAAGCGAGAATGT
CGGCTTGAGTAACGCAAACATTGGTGAGAATCCAATGCCCCGAAAACCTAAGGGTTCCTT
CGCAAGGTTCGTCCACGGAGGGTGAGTCAGGACCTAAGATCAGGCCAAAAGGCGTAGTCG
ATGGACAACAGGTGAATATTCCTGTACTACCCCTTGTTGGTCCCGAGGGACGGAGGAGGC
TAGGTTAGCCGAAAGATGGTTATCGGTTCAAGGATGCAAGGTGACCTTGTTGTTTCAGGG
TCAGAAGGGGTAGAGAAAATGCCTCGAGCCAATGTCCGAGTACCAGAGGCACTACGACGC
TGAAGTAACCCATGCCATACTCCCAGGAAAAGCTCGAACGACCTTCAACAAAAGGGTACC
TGTACCCGAAACCGACACAGGTGGGTAGGTAGAGAATACCTAGGGGCGCGAGAAAACTCT
CTCTAAGGAACTCGGCAAAATAGCCCCGTAACTTCGGGAGAAGGGGTGCCCCCTCAGGGG
GTCGCAGTGACCAGGCCCGGGCGACTGTTTACCAAAAACACAGGTCTCCGCAAAGTCGTA
AGACCATGTATGGGGGCTGACGCCTGCCCGGTGCCGGAAGGTTAAGGAAGTTGGTGACCT
GATGACAGGGGAGCCGGCGACCGAAGCCCCGGTGAACGGCGGCCGTAACTATAACGGTCC
TAAGGTAGCGAAATTCATTGTCGGGTAAGTTCCGACCTGCACGAAAGGCGTAACGATCTG
GGCACTGTCTCGGAGAGAGGCTCGGTGAAATAGACATGTCTGTGAAGATGCGGACTACCT
GCACCTGGACAGAAAGACCCTATGAAGCTTCACTGTTCCCTGGGATTGGGTTTGGGCTTT
TCCTGCGCAGCTTAGGTGGAAGGCGAGGAAGGTCTCCTTCCGGGGGGGCCCGAGCCATCA
GTGAGATACCACTCTGGAAGAGCCAGAATTCTAACCTTGTGCCAGGACCTACGGGCCAAG
GGACAGTCTCAGGTAGACAGTTTCTATGGGGCGTAGGCCTCCCAAAAGGTAACGGAGGTG
TGCAAAGGTTTCCTCAGGCCGTATGGGAATCGGTCCTCGAGTGCAAAGACAGAAGGGAGC
TTGACTGCAAGACCCACCCGTCGAGCAGGGACGAAAGTCGGCCTTAGTGATCCGACGGTG
CCGAGTGGAAGGGCCGTCGCTCAACGGATAAAAGTTACTCTAGGGATAACAGGCTGATCT
TCCTCAAGAGTTCACATCGACGGGAAGGTTTGGCACCTCGATGTCGGCTCTTCGCCACCT
GGGGCTGTAGGATGTTCCAAGGGTTGGGCTGTTCGCCCATGAAAGCGGTACGTGAGCTGG
GTTCAGAACGTCGTGAGACAGTTCGGTCCATATCCGGTGTGGGCGTTAGAGCATTGAGAG
GATCTTTCTCTAGTACGAGAGGACTGGGAAGGACGCACCTCTGGTGTACCAGTTATCGTG
CCCACGGTAAACGCTGGGTAGCCAAGTGCGGAGCGGATAACTGCTGAAAGCATCTAAGTA
GTAAGCTCACCCCAAGATGAGTGCTCTCTCTCCTTTTCCGACTTCCCCGGAGCTCTCGGT
AGCACAGCCGAGACAGCGACGGGTTCTCCGCCCCCGCGGGGCGGGGATGGAGCGACAGAA
GTATTGAGAAAAGGGAAGGTCACGGCGAGACGAGCCGTTTCTCATTACCATAGGTGTCAA
GTGGAAGTGCAGTGATGTATGCAGCTGAGGCATCCTAAGAGACCACCTAGGTTTGAACCT
TGTTCCTACATGACCTGATCCATTCGATCAGGCACTTGCCATCTATTTTCATTGTTCAAC
AGCTTTACAACATGAAAAAACCAAACAAAGTTTTGTCCTTCTATCCCTTCCTTGAGGGAG
GGCAGAGGCCTTTGGTGCCCCTTCCAGTCAAGAATGGATTGGGGTCTCACAATCATTAAC
CAATATGCTTTTCTCTCATTTCTTTGTTCATGGTTCGATATTCTGGTGTCCTAGGCGTAG
AGGAACCACACCAATCCATCCATCCCGAATTTGGTGGTGAAACTCTACTGCGGTGACGAT
ACTGTAGGGGAGGTCCTGCGGAAAAATAGCTCGACGCCAGAATGATAAAAAGCTTAACAC
ACACCTCTGATTTTCCTTTGACTTTGAAAATCGGAAAAAGAAAAAATGCAAAAGTCGTCT
TATTCCATTATTCAAAACCCCAATTATGACATCTTGTCTCTCCCACTTCACACCTCGGAA
CTGTTCTTCTAGAGAGAAAGGCCTTTTCACACCTTCGGAACCCGAAATGGCTGAGGGGAG
GAAAGGTTCCTTTTTGAGGGTACTCTCGGGAACAGATCCGGTGGAGACGGAGTGGGGCCT
GTAGCTCAGAGGATTAGAGCACGTGGCTACGAACCACGGTGTCGGGGGTTCGAATCCCTC
CTCGCCCACAACCGATCCAAAAGGGAAGGACCTTTCCCTCTGAGGGTAGAAAAATCATGA
TCGGGGTCGCGGTTGGTTTGTCGAAATAGAAAGCTTTTTCTTTATCGTGAATGATGCTCT
AATTACATATAGTATGTCTGCCCGAATCCGCATATTTGTGTTTGACTCCCCGTAACTCTT
CCTCAACCAGGCTTGGGCAGAATAGCAGAGTAAGTACAAGTATTAGTAGCATAGCAAAAA
TGCGTTCCTAGTCATTAATGAAATAGCGGTCATTGTGGCCTGTCGGGAGAATCAATGACT
GCATCTTTGATGCACTGCTAGTACACATGATCTGAGAATTCTGAATTGGCTAGTTGTAAA
TAGTCCCAGGGCGGGCGGATCTACGCCACGTCAGGTATTGACGGTGATTCTCAAATCTTG
CATAACAGAATGTGATACGACGGAATAGAATGCAATAGAAAGAAAGACAGGGAAAAGGGA
TTACACACTCCTAACTCCTAATGGCTATAGCGATTCATTCTTCTTCTTTTCATTCAGAAT
GAATCCAATCTCCCCAAGTAGGATTCGAACCTACGGCCAATCAGTTAACAGCCGACCGCT
CTACCACTGAGCTACTGAGGAACAAACGGAGGATTCGATCTCATAGAGTTCCACTCCCGT
TCTCAACCTATGAACAATAGGAGTCCGAAGCTTCCTTCGTAACTCCCGGAACTTCTTCGT
AATGGCTCCGTTCCATGCCTCATTTCATAGGGAACCTAAAAGTGGCTCTATTTTCATTCT
ATTCCATCTATATCCCAATTCCATTCATTTCCTATTCCTTTGGTATCATTGACATAAGAG
ATGTCATTGAGAGTCCATCTCTTTCTATATATTCTATATGGAGAGTGAAGAAATTCTCAT
ATCATAATAGAATCGAGAAATTGTAATAGTCAATCCATTTTCATATAGAGAATAGAATAC
ATATAGATATTTTCATAGAATGGATAGAAA
>CL102Contig14 (1161-12.1-13999)
GCAGAGAATCGGTGGCTGCGACTGTTTATTAAAAACACAGCACTCTGCAAACACGAAAGT
GGACGTATAGGGTGTGACGCCTGCCCGGTGCTGGAAGATTAAATGATGGGGTGCAAGCTC
TTGATTGAAGTCCCAGTAAACGGCGGCCGTAACTATAACGGTCCTAAGGTAGCGAAATTC
CTTGTCGGGTAAGTTCCGACCTGCACGAATGGCGTAACGATGGCCACACTGTCTCCTCCA
GAGACTCAGCGAAGTTGAAATGTTTGTGATGATGCAATCTCCCCGCGGAAAGACGGAAAG
ACCCCATGAACCTTTACTGTAGCTTTACATTGGACTTTGAACAGATCTGTGTAGGATAGG
TGGGAGGCTTTGAAGCGGTGCCGCTAGGTGTCGTGGAGCCAACCTTGAAATACCACCCTG
GTGTGTTTGAGGTTCTAACCTTGGCCCGTGATCCGGGTTGGGGACAGTGTATGGTGGGCA
GTTTGACTGGGGCGGTCTCCTCCCAAAGCGTAACGGAGGAGTTCGAAGGTACGCTAGGCA
CGGTCGGAAATCGTGCTGATAGTGCATAGGCATAAGCGTGCTTGACTGCGAGACTGACAA
GTCGAGCAGGTACGAAAGTAGGACAAAGTGATCCGGTGGTTCTGTATGGAAGGGCCATCG
CTCAACGGATAAAAGGTACTCTGGGGATAACAGGCTGATACCGCCCAAGAGTTCATATCG
ACGGCGGTGTTTGGCACCTCGATGTCGGCTCATCTCATCCTGGGGCTGGAGCAGGTCCCA
AGGGTATGGCTGTTCGCCATTTAAAGAGGTACGTGAGCTGGGTTCAGAACGTCGTGAGAC
AGTTCGGTCCCTATCTGCCGTGGGTGTAGGAGACTTGAGAAGAGTTGCCCCTAGTACGAG
AGGACCGGGGTGAACGAACCACTGGTGGACCAGTTGTCGTGCCAACGGCAGTGCTGGGTA
GCTATGAGCGGACAGGATAACCGCTGAAGGCATCTAAGCGGGAAGCCCCCTTCAAAACAA
GGTCTCCCTTGAGGGCCGTGGAAGACGACCACGTCGATAGGCCGGAGGTGTAAGCGCAGC
AATGCGTTCAGCTGACCGGTACTAATTGCCCGATAGGCTTGATTTGATCCAGTGGAAGCC
GGGCTTCCGCGATCAGGCATG
>CL102Contig4 (1235-8.9-10984)
CCCAGAATCCGTGGCCTGTGAAAACGAATGTGGATAGGATGGGTTCGACAGCTTCTTGGA
TTGGAATCTTGCTCCATACTCAGTAGCCCTTCTTGCCTTCCTCCGTGGTCTTGGCTCGGA
CATCTCATGCTGGTGTCTCATGTGTTCAATCTCGCTGTGTCGACTCATTGGATGGACTGA
ATCCATTGTGATGAAGAATGTCTGGCAGGAGTGGAGTCGTTCAGACTCTCCCTGTTCTGA
CATGTCTCTTGAGCTGTACCATCTCCCAAGGATTTTTCAGCATCCATTTGGGAGGGGAGG
ACGCCAATAGGTGGGATAGGCTCCCCCAAGCAGCATGTAGCAGCTCAGTGCTATTGACTT
GAGCTTCAGTGAGATTGACTTGGATAGCTATGTCCTTTGACTTTCATGTTCAACCTGCTC
ATTGCATCTGAGATTCGGGGCGATCAAGGACGGATTCAAGGATCTGACAACTCCTACAAA
GGAGACGAGTAGAGTACTATGGCTAGAGTAGAGGTGGTGTGGTGGTTCTGTTGTCAACGA
AGAATTCCCTGGAGTAGGTTGACGCCATGAGGGTTGATGGAGTGTGGAAGGGCTTGCCAA
AGCCCAATCGGTAATACCAGCTCTATGCTATGGACGGGCGATCCGGCTCTGGACTGGTTC
CTGGGATCCAGCTCTGTACGGCGAGAAAGCTCTGTGAAGGGCGATCAAAGCTATGGAATT
GGACTGTCCAGGGTCTTTCCAGTTTGAAAGAATAGATTGGTTCAGTTGGTCTTGATGGTT
TCCGCTTCAGGACTCCGGATGACTGACTGCAGAGGAGCTTTGGGAGTGGATGGGGAGTGT
CAGTTGTATATCCTTTTCTCGTGTTTCTAGAGGAATGCTTGAGGGTATATCAGGCCTCCA
GTGTGACGTGTCCGTCCTCCCTTTCTTTTCCCGAGAGAGGCCTTCCTTTCACCAAGCGGG
TGTAGCTGGTTACGTGTGAGCATTGGTCCGAGGGGGGGCTGCCCAAGGGGATGGTCAAAG
AGGACACTCCTGCTGAGGGTCTTCCTTTTCTTTTCGGACAGCCAGCGAGACTGTCAATCG
ATCCTCCGGGATCACAAGAATCCCATCCTGAGAATGGGATTCCAACTCCGTACCTTGATC
GATTTGGAGAAGAGTTGCTCTTTGGAGAGCACAGTACGATGAAAGTTGTCAGCTGTGTTC
GGAGGGGAGTTCTTGTCTATCGTTGGCCTCTATGG
>CL102Contig18 (880-7.1-6281)
ATTTCGGGGAGAACCAGCTAGCTCTGGGTTCGAGTGGCATTTCACCCCTCACCACAACTC
ATCCGCTCATTCTTCAACAGGCACGCGGTCAGAGATCACATTCTCCTCCCACTGCTTGGC
ACGGTTTCATGTTCTATTGAACTCCCCGAGAGGGGTTCTTTTGGTAGGCGCAATTCTTCG
GTACTACTTCGCTATCGGTCACCCAGGAGTATGGAGCCTTGCAAGGTGTGCTTATGAACA
CGGGATGACACGTGCCCCATGCTACTCGGGTCAGAGCGTAAACTAGTGATGCTTTCGGCT
ACTGGACTCTCACCATATAGGGTGCAGCATTCCACCGCTTCGCCTAGCAGCACGACGCTT
GTCTTGCTCTCCCACAACCCCGTTTGAACGGAACGGTGGAGTCCCATGTAGCTCGCCGCT
ACTACGCTACGGGAATCGCTTTTTCCTCTGGCTACTCAGAGGTTTCAGTTCGCCAAGTTG
TCTCTTGCCTGCCCATGGATGAAGCAGCAGTTCGAAAGGTTGACCTCAGATGACCGAAGA
GCATCTCCGGATCTATGCTGATTGTCAACTCCCCGAAGCATTTCGTCGTTGGCTACGCCC
TTCCTCGTCTCTGGGTGCCTAGGAATCCACCGTCATTCCTCCCTCGTTGGAACCTCGCCA
TTTCAGAAGGCTATGCCATCCTCAGGTGCTGCTCAATGGAAGGATCTGATCAACGTCCAT
GAATGATCAATCATAGATCGAACTGCCGAAGTGCTCACCATTTTGTTCTATCCTAGTCAT
AGTATCGGCTCAGTTCACGGGCTGGAGATAAGCGGACTCGAACCGCTGACATCCGCCACA
GGGTCAACCACCGCCTCTCATCTCAGGCCTCCCCGACGGA
>CL102Contig3 (711-7.1-5071)
GAGAGAGCCGCCCCGCCATAGTCGCGTTGGATTAGACCCAGGGGGGGGTGGAAACTTCCA
GGAAACAACTTCGAATTGGGGGGGCGATCCCCCCGGTGAACTGACCGTACCCCAAACCGA
CACTGGTTCACAAGTAGAGTATACTAGGGCGCGTCGAGAGAACCATGTCGAAGGAACTCG
GCAAAATGACCCCGTAACTTCGGGAGAAGGGGTGCTCTCCCCTCCTCTGAGGTTGGGGGA
AAGCGGCACAGGTCAGGGGGTAGCGACTGTTTCTTAAAAACACAGGACTCTGCTAAGTGG
TCACACGATGTATAGAGTCTGACACCTGCCCGGTGCTGGAAGGTCGGAAGGAGAAGTGTG
ATAAGCTTTGAATGGAAGCCCCGGTCAACGGCGGCAGTAACTCTAACTGTCCTAAGGTAG
CGAAATTCCTTGTCGCATAAGTAGCGACCTGCACGAATGGCGTAACGACTTCCCCGCTGT
CTCCAACATAGACTCAGTGAAATTGAATTCCCCGTGAAGATGCGGGGTTCCTGCGGTCAG
ACGGAAAGACCCCGTGCACCTTTACTATAGCTTTACACTGGCATTCGTGTCGGCATGTGT
AGGATAGGTGGTAGGCTTTGAAGCAGCGACGCCAGTTTCTGTGGAGCCATCCTTGAAATA
CCACCCTTATCGTCATGGATGTCTAACCGCGGTCCGTCATCCGGATCCGGG
>CL102Contig8 (653-6.5-4223)
GCTGTTGAAAGCTAGATCCACATGAGGTGTGTAATGCATAGCTAAAAAAACGCCAGTCAC
TATCTGAATGGTTAAACAAATACCAGCTAACGAACCGAAGCCCCACCAATAACTCAGATT
GCTCGGGGTTGGATAATCTATCAAATGCTGGTTCAGTGTAGAGTATATGGGTTGTTTCAA
AATCGAGAATCGTTGGTTTCTTATAGTCATTTCTCCTTTCTATCGTGACAACTCCTCTTC
CCCTATTGACCTCCACCGCCTTCTGCATAGTCAGGATATGGAGTCAAAAAGAGTCCCAGG
GCCTGTCCTTCGGGGTGGCCGGAATCGTCGACTAGGCGGGATAGGCCTATTCTACCATTA
CCGCGTTATGACCCGAGGTTGGCTACGCAACTCCACCTTCTCCTATCGGCCCCTACCGAT
GCTTTTTGACATCCCACAGCTTCGGCAGATCGCTGAGCCCCGTTCATCTTCGGCGCAAGA
GCGCTCGATCAGTGAGCTATTACGCACTCTGGAAACGAAAACTGGCTGCTTCTAGGCGAA
CCTCCTGGCTGTCTCTGCACACCCACATCCTTGATCACTGAGCGGTCATTGAGGGGCCTT
AGCTGGTGATCCGGGCTGTTTCCCTCTCGACGATGAAGCTGATCCCCCATCGT
>CL102Contig1 (572-6.1-3489)
TGGCCCAACCCAGTCCTCTCGTACTAGGGTTGGCTCCTCGTAGTTCTCCCTTTCACACCA
ACGGTAGATAGGAACCGAACTGTCTCGCGACGTTCTAAACCCAACTCACGTACCACTTTC
ATCGGCGAACAACCGAACCCTTGGGACCTTCTTCAACCCCAGGATGTGATGAGTCGACAT
CGAGGTGCCAAACGACTCCGTCGATCAGAGCTCTTGGGAGTCATCAGCCTGTTATCCCCG
GCGTACCTTTGATCCGTTGAGCGAGAGCCCTTCCACACGGGACTCCCGGATCACTATGGC
CGACTTTCGTCTCTGTTCGACCTGTTGGTCTCACAGTCAGGCAGGCTTATACCATTACGC
TCACGAGCAGAAGGCGCCGAGCCTACCTTCGCACACCTCCGTTACTCTTTAGGAGGCATC
CGCCCCAGATAAACTACCCACCTCGCAGTGTCCCGCCCCCCCCAGGAAAGCGGTTAGGCA
TCCGTCAGACGAAAGAGTGGTCTTTCAGGATTGGTCGTTGTGTGTAACCACCTCCCACCT
ATCCTACACATTCGATCGACGGTTGTCACTGC
>CL102Contig13 (526-6.4-3391)
TCGATCAAGAGCTTCGCTTGCGCTAACCCCATCAATTAACCTTCCGGCACCGGGCAGGCG
TCACACCCTATACGTCCACTTTCGTGTTTGCAGAGTGCTGTGTTTTTAATAAACAGTCGC
AGCCACCGATTTTTTGCAACCCCTTTGGGCTCCCCTTGTACAGGTTCACCTACTAAGGGC
ACACCTTCTCCCGAAGTTACGGTGTCAATTTGCCGAGTTCCTTCTCCAGAGTTCTCTCAA
GCGCCTTAGAATACTCATCTCGCGCACCAGTGTCGGTTTGCGGTACGGTCGTGTGTAGCT
GAAGCTTAGTGGCTTTTCCTGGAAGCAGGGTATCACTCACTTCGGAGGCAAGCCTCCTCG
TTATCACCCCTCATCTAAGCCCGGCGGATTTGCCTACCAAGCACGACTACAGGCTTGAAC
CAACATATCCAACAGTTGGCTGAGCTAACCTTCTCCGTCCCCACATCGCACTATAGATCG
GTACAGGAATATTGACCTGTTTCCCATCAGCTACGCATCTCTGCCT
>CL102Contig5 (437-6.9-3000)
TATCGTTTGCACGTTACATCATGTCTAAGTTTTAAAATTATAGGATCAAGCCTCACGAGC
AATTAGTACCGGTTAGCTTAACGCATTACTGCGCTTCCACACCCGGCCTATCAACGTCCT
GGTCTCGAACGACTCTTCAGGGGGCTCAAGGCCCCGGCAGATCTCATCTTGAGACGAGTT
TCCCGCTTAGATGCTTTCAGCGGTTATCTCTTCCACACTTAGCTACTCGGCAATGCCACT
GGCGTGACAACCGATACACCAGAGGTGCGTCCACTCCGGTCCTCTCGTACTAGGAGCAGG
CTCTCTCAATCTTGCAGCGCCCACGGAAGATAGGGACCAAACTGTCTCACGACGTTTTAA
ACCCAGCTCACGTACCTCTTTAAATGGCGAACAGCCATACCCTTGGGACCGGCTACAGCC
CCAGGATGAGATGAGCC
>CL102Contig19 (510-5.8-2946)
GCGAACAGCCAAACCCTTGGGACCTGCTCCAGCCCCAGGATGAGATGAGCCGACATCGAG
GTGCCAAACGATGCCGTCGATATGGACTCTTGGGCATCATCAGCCTGTTATCCCCAGAGT
ACCTTTTATCCGTTGAGCGATGGCCCTTCCACTCGGGACCACCGGATCACTATGACCGAC
TTTCGTCTCTGCTCGACTTGTCAGTCTCGCAGTCAGGCAGGCTTATGCCATTGCACTCAA
CGACCGATTTCCGACCGGTCTGAGCCAACCATCGCGCGCCTCCGTTACTGTTTGGGAGGC
GACCGCCCCAGTCAAACTCCCCACCACGCACGGTCCCGGGCCCGGATAACGGGCCGCGGT
TAGACAACAAGAAGGCGAAGGGTGGTATCTCAAGGATGACTCCACCGAGACTGGCGTCCC
GGCGTCAAAGTCTACCACCTATCCTGCACATCACATTCCTGGTGCCAGTGCGAAGCTAGA
GTAAAGGTTCATGGGGTCTTTCCGTCTAAC
>CL102Contig10 (386-7.4-2858)
TATCAAAAACACAGCACTCTGCAAACACGAAAGTGGACGTATAGGGTGTGACGCCTGCCC
GGTGCCGGAAGGTTAATTGATGGGGTTAGCGCAAGCGAAGCTCTTGATCGAAGCCCCGGT
AAACGGCGGCCGTAACTATAACGGTCCTAAGGTAGCGAAATTCCTTGTCGGGTAAGTTCC
GACCTGCACGAATGGTGTAATGATGGCCAGGCTGTCTCCACCCGAGACTCAGTGAAATTG
AAATTGCGGTGAAGATGCCGTATACCCGCGGCTAGACGGAAAGACCCCGTGAACCTTTAC
TATAGCTTGGCACTGAACATTGACCCTACATGTGTAGGATAGGTGGGAGGCTTTGAAGTC
GAGACGCCAGTTTCGATGGAGCCGTC
>CL102Contig6 (387-5.6-2157)
TGCCAATGCAAAGCTGGAGTAAAGGCTCATGGGGTCTTTCCGTCTAACCGCGGGTAGTCT
GCATCTTGACAGACAGTTCAATTTCGCTGAGTCCACGTTAGAGACAGCGGGGAGATCGTT
ACGCCATTCGTGCAGGTCGGAACTTACCCGACAAGGAATTTCGCTACCTTAGGACCGTTA
TAGTTACGGCCGCCGTTTACTGGGGCTTCAATTCAGAGCTTGCACCCCTCCTCTTAACCT
TCCAGCACCGGGCAGGCGTCAGACCCTATACGTCGCCTTACGGCTTCGCACAGCCCTGTG
TTTTAAGTAAACAGTCGCCACCCCCTGGTCTGTGCCCCTCCGCCCTGGTTGCCCAGAACG
AAGGCCTCCTTATCCCGAAGTTACGGA
>CL102Contig11 (333-5.7-1904)
AAGATGTAACGGGGCTAAGCCAGTTACCGAAGCTGCGGATTTGCGAGCAATCGCAAGTGG
TAGGAGAGCGTTCTGTAAGCCTGCGAAGGTGTCTTGTGAAGGATGCTGGAGGTATCAGAA
GTGCGAATGCTGACATGAGTAGCGTTAAAGGGGGTGAAAAGCCCCCTCGCCGTAAGCGCA
AGGTTTCCTACGCAACGTTCATCGGCGTAGGGTGAGTCGGCCCCTAAGGCGAGGCAGAGA
TGCGTAGCTGATGGGAAACAGGTCAATATTCCTGTACCGATGTGTAGTGCGATGTGGGGA
CGGAGAAGGTTAGGTCAGCCGGGTGTTGGATGT
>CL103Contig73 (1275-37.8-48238)
CACGAGCCTACCACCATAGGAAAGCAAGCGAGAGGACCAACCAGCAAGCCTACGCTCAAC
TCTGTCAACGATACGGTCCCAGTGACGAACCCGTGGCCTGCTGGTGGTCAACTGGAAGCC
AAGATAAGGAAAGGGGTCCGACAAAGCCCCACACGACAGAATCTCCTGAATCTGACCTTG
CTCCAGCTCCTGCATATTGAAGCAAGCCACCCCACATTTGCTGTTGTTGACAGTCATCCC
AGAGGCCTCTCCAAAAAGGCGCACCAACTCTGAAACCACCCTCGCATCAGGCTCACCCCC
CTCGAAGAAGAAAACTGTATCATCCGCGTACTGCAACAACGGAATCTGCAGACGGCCATC
TGATCCAGAGAAAGGATGAAGAAGGCCCCGCCCAGCCAGCGAGTAACAGGCCTCAGCCAG
AAAGTCAGCAGCAAGAACAAAGAGCATCGGCGCAAGGGGGCAACCCTGCCTCACACCCCT
AAGCGGCCGAATCCAGTCCTCAGACACCTGCCCATTCACCAGCACTGCACCAGAGGCCGT
AGTGACACAGAGCTTGATCCAGGAGATCCAAAGATCGGGAAAGCCCTTCTTGCGCAGGAC
CGACCACAGAAAGCTCCAATCCAAAGTATCATAGGCCTTCGAAAAATCAATCTTATAACA
ACAGCCTTTCGCTCCTCTACGCTTCCAACCTGCAAGAATCTCCGAGGCTGACAGGAAGTT
CTCCATGATCGATCGGCCTGGCACAAAGGCCGACTGCACCCGGTGCACCAGGCCATCAAG
ACAGGGGCTCAAACGTCTCGCCAGAACCTTCGCCAACAGCAGGTAGATGGAGTTCGACAG
CGCGATCGGCCTGAAGGCATGCACATCCGACCGATCCTCAGTTTTGGGGATGAGGAAGAT
GAGGAATTTATTAAGCAGCTGTGGCGACCCTCCCTGGAATAGATATGCAAATATATCCAT
GACATCCTCCTGCAGCAAACTCCAGAAAGACTTCAGAAAGAAAACCGGCAGACCGTCCGG
TCCAGGCGCACCATCCTGGTTGAGGCTGCACAGGGCGGCAAACACCTCCTCCCGGGTGAA
GGCAGCAAGCAGAGGGGCCCGCAGATCCTCAGCGAGGGTAGACGGCCTGTAACCCGCAAT
GTTCCATCGCCTGGGAGAACGCGATGAAAACAAGTCTCTGAAGTGTGACACGAAAGCCGG
AGGGATACTAGGACCCTGCAGGATCGAACCATCCTCCCCCGCGAGGCTGTGAATCGTGTT
CCGCCGCCTCCTTCC
>CL103Contig39 (1366-23.4-31935)
CCGTTTCTTCCATGCATTTGCCTCAGGCAGGAGGCGGCGGAACACGATTCACAGCCTCAC
GGGGGAGGATGGCTCGATCCTGCAGGGTCCTTCTATCCCTCCGGCTTTTGTGTCACACTT
CAGGGACTTGTTTTCCTCCCGCTCTCCCAGGAGATGGAACATTGCGGGTTACAGGCCGGC
TGCCCTCGCTGAGGAGCTGCGGGCCCCTCTGCTTGCTGCCTTCACCCGGGAGGAGGTTTT
TGGCGCCCTGTGCAGCCTCAACCAGGATGGGGCGCCTGGGCCGGACGGTCTTCCGGTCTT
CTTTCTGAAGACTTTCTGGAGTTTGCTGCAGGAGGATATCATGGATATTTTTGCTTATCT
CTTTCAAGGAGGGTCGCCGCAATTGCTGAATAAGTTCCTCATATTCCTCATCCCGAAAAA
CGAGGATCGTTCGGATGTTCATGCCTTCAGGCCTATCGCGCTGTCGAACTCCATCTATCT
GCTGCTGGCAAAGGTTTTGGCGCGACGTCTTAGTCCCTGTCTCGATGGCCTGGTGCACCG
GGTGCAATCGGCCTTTGTGCCAGGCCGTTCGATCATGGAGAATTACCTGTCAGCTTCGGA
GATTCTTGCTGGGTGGAAGCGTAGAGGAGCGGCAGGCTGTTGCTACAAGATTGACTTCTC
GAAGGCCTATGATACTTTGGATTGGAGCTTTCTGTGGTCGGTCCTCCGCAAAAAGGGCTT
TCCTGATCTCTGGATCTCCTGGATAAAGCTCTGTGTCACTACGGCCTCTGGCGCAGTGCT
GGTCAATGGGCAGGTTTCTGAGGACTGGATTCGGCCGCTTAGGGGAGTGAGGCAGGGCTG
CCCCCTTGCGCCGATGCTCTTCGTTCTTGCTGCTGACTTTCTGGCGGAGGCCTGTTTCTC
TCTGGCTGGGCGGGGCCTTCTTCACCCGTTCTCCGGATCGGATGGCCGTCTGCAGATCCC
GCTGCTGCAGTATGCAGATGACACAGTTTTCTTCTTCGAGGGGGGCGAGTCTGATGCGCG
GGTGGTTTCAGAGTTGGTCCGCCTTTTTGGAGAGGCCTCCGGGATGTCTATCAACAACAA
CAAGTGTGGAGTGGCTTGCTTCAATCTGCAGGAGTTCGAGCAGGGGCGTATCCAGGAGAT
TTTGTCATGTGGGGCTCTGCCGGACCCCTTTGCCTATCTTGGCTTCCAGCTGACCACTGG
CAGGCCCCGGGTTCGTCATTGGGATCGTATCGTCGACAGAGTTGAGCGCAGGCTTGCTGG
CTGGTCCTCTCGCTTGCTTTCTTATGGCGGTAGGCTCGTGCTTCTCAACTCTGTCCTCTC
GGCCATTCCGACCTACTACTTGTCGGTTGCGGCGGCGCCGAAGTCT
>CL103Contig85 (1824-16.7-30456)
TACACAGGGCGGCAAACACCTCCTCCCGGATGAAGGCCGCAAGTAGAGGGGCCTGCAGGT
CCTCAGCGAGGGTACACGGCCTGTAGCCCGAAAGGTTCCATCGCCTCGGAGAGCGCGATG
AAAACAAGTCTCTGAAGTGTGACACGAAAGCCGGAGGGATACTGGAACCCTGCAGGATCG
AACCATCCTGCCCCGTGAGACTGTGAATCATGTTCCGTCGCCTCCTACCAGAGGCAAAGG
CATGGAAGAAGCGGGTGTTGGAGTCACCCTCCTTCACCCACCTATGCCGCGACCGTTGCC
TCCAGTACTGCTCTTCCTTCAGGTCCTCCTTCTGCAAAGCAGCTCTACAGGCAAGCCTGT
CAGCCACTTCCCTCTCCTCGAGCTCCCTAGCATCTTCAGCCGAGTCAATCACCTGGATCT
TCCGCCTCAGCTCATCCCGCACACCATGCCGAGCCACCCGAAGCTCCTTCTTGAAAACAC
GAAGCCTAGCGAAGAGGTGACGGACGCGCGCAGCATAGCTCCTCACCGGATTCGCAAGCT
TCGGCTCCTCAGTCCACCAGGACTCCACCTTGGCAGCAAAGCCATCCTCCAAGAGCCATG
CTTTCTCAAAAAGCATCCGAGATCTCCGTTTGGACGTCTCCCCAGAGTCCCAGAGAAGCG
GGGAGTGGTCCGAGAAAGCACGTGGCATGCCTGTCACAGAGGAGCAGGGGAAAGCCTCGC
AGAAGACCACCGAGGCAAAGAAACGATCCAGTCTCGAGCAGAGCCTGCCACCACCACCAG
CCCTCCACGTAAAGTGACAGCCTGGAACATCCAGCTCGATGGCCTCGGCCAAGCTGACCC
ACTCCTGAAACTCCTGACAAGGTCTGGCGCCACCTGGCCTATCATCAGTCCGAAGGGTGG
CGTTGAAATCTCCGCCCAGAAACCAGCTATCCGTCGCCGCAGTAGCCAAAAGGCCCCCCA
TCTCCTCCCAGAAGAGAGGCTTCTGGCTAGCCTCACACGGACCATAGATGTTACTGACAT
GGAAAACGAAGGAGTCCTCTCTGCGTCGGAAGGTGGCCGAGACAGAGAAGTGGCCAACCT
GGGAGGAAACCAGATCTAGCAGGTTTCCGTCCCAGAGGATGAGCAAACCTCCCGATCTCC
CAACAGCATCCTTCGCCACCGACCTCGACAGTCTGGCAGAAGTCAGAGTCCGTCCCAACG
CCTCCGTCCACTCTGTCAGCTTCGTTTCCTGCAGGAGGGCGATGTCAACCCCCCAATCAG
CCAAGTAGCCAGCAAGAACCCCCCTCCTGTCCGCGTCCCCCAGCCCGCGTACATTCCAGG
TCAGCACCTTCATTGGGAACCTGGCTGACCCCCAACTCTCTTCAGGCCAATAGCCTCAGA
GACCAGCAGTGCTATCGCAGAGGCGTCACCAACAGGGGGAGAGGCACCAGCACCCAAGGG
GTGTCCCAAAGGCTCCATAGGTGAAATAGGAGAAACACCCTCAGAAGTAGCCACAGCGGC
ACGACGTGCTTGAGAACTCGCATCTGAGGATGACTCACCTACTTCCATGGAGTGACACAG
TGGGAGCGGCGAAGGGGCCACAGTCTGTTGGCTCTCCACGGTGAGACCAAGCGGGGCTGC
CTGCACCACCCGCGTTGCCGGCGGAGGCAGACGGCGCCGTCTGTACTGAATCACCAGCTC
CTTGCCTGGCGGCCGCGCGATCTCCATCTTCTTGAGGTTTCGCCTCTCAGCTCGCAGGCG
GTTGGCCCTCTGGCCCTTTGTCTCTGATTTCCCTGCATACGGAGGTCCCGACCAAGAACC
GGTACCCTCTGTCCCCACATCCTT
>CL103Contig58 (510-51.3-26173)
GGGCCAGCAGCTGGTCCAGCAAGGACAGCTCCTGGAAGGTGGCGTCAGAGACCCCCCCCC
CGAAAGCGGGGGCAGCCACATGCCGTGTGAGAAACACTCTGCCACCGAGGCCTCCTTCGA
GGAACATGCCGCAAAAACTCTCGGAAACTGAGATCTGAGGGGACCATGACCAGACCAGTC
ATCATCCCAGAAGCGAAACCCACCCCCCGTGCCAAGCCTGGCAGTACAGCATGGCCTGAG
CACGTGGATCACAGTCTGCAGGGACCTGAAGAAACTGGAAGCGTTCCCAATCCGCGCGGC
TCTCCTATCCCAGTCCAGAATGGTCCCGTAAGCATCCGTCAGGACGTCATACCAGAGACC
CGGTCCGCCACTCATGAGCTTGAGCAGCCACTTGGACAGCAGGGCAAAATTGAACTTCAG
CAGATCGAGAACCCCAAGACCACCCTCCTTCCGTGGCACGCAAACATCCTTCCAAGCCAC
AAGTGCCAAGAAATGCCCAGCAGAAGAGGG
>CL103Contig15 (670-33.4-22367)
TCCTTGCTGAGCCAGTTGCTGACCCCTCTTTCACCCTCGGAGGATGGGGACGTCGATGGA
TGGCAGTGGAGGCTTGGTGATTTTTCGGTCGCGGCGGCCTATTCGGCTTTTCTTGGCATC
TCTGCGCCTGTTCAGGACCAGCGGGTTTGTGGCCTTATCTGGAGAAGGAAGCTGCCCCTG
AAGATCAGATTCTTCATCTGGCTTTGCTGGAAGCAGAGACTTGTTACCAAGCTGACAAGA
AGCCGTTGGGATCCTGTGGCGGACCGGACCTGCTCGCTCTGTGGCGCTTCTGATGAAGAC
CAGATGCACCTCTTCTTTCGCTGCACTTTTGCTGAGGCCTGCTGGTCGGCGGTGGGGCAG
TGGTCGTGGCGACATGATGCAGTTTCCTCCTCGCCGGATGACCTTTGGAGGCTCCTCTCC
TCCTCCTTCCAGTTGTCCCTGCATGCGGACCGGGCTTTTTCTCTATTGTGGTGTATCTGG
CTGGAGAGGAATGCTGTGATCTTTCGAGGGGAGAGACCTTATGTGGAGTCGGTCATTGCT
ATGTTCCGTTCTTGTGTTTCCGCCTGGATCTGATGTATTAACACTTGTAAAATCTTTCTT
GAATAAAATCTAGGGGGACAACATTTATGTTGCCCTCCTTACCCTTCCTCAAAAAAAAAT
ATTTAAACTT
>CL103Contig83 (580-38.2-22165)
CTCGGTTGCAGAGTGTTTCTCGCACGGCATGTGGCTGCCCCCGCTTTCGGGGGGGGGTCT
CTGACACCACCTTCCAGGAGCTGTCCTTGCTGGACCAGCTGCTGGCCCCTCAGTCACCCT
CGGAGGATGGAGTCGTTGATGGTTGGCAGTGGAGGTCTGGCGATTTCTCGGTGGCAGCGG
CTTATTCGGCCTTTCTCGGCATCTCTGCGCCTGTTCTTGACCAGCGGATCTGTGGCCTTA
TCTGGAGAAGGAAGCTGCCCCTGAAGGTCAGATTCTTCATCTGGCTTTGCTGGAAGCAGC
GGCTTGTCACCAAGGTGACACGGAGCCGGTGGGATCCTGTGGCGGACCGGACCTGCTCGT
TGTGTGGCGCTTCGGATGAAGACCAGATGCACCTCTTCCTTCGCTGCTCTTTTGCTGAGG
CTTGCTGGTCGGCGGCGGGACAGTGGTCTTGGCGACATGACGCGATCTCCTCCTCGCCGG
ACGATCTTTGGTGTCTCCTCTCCTCCTCCTACCAGTTGTCGCTGCATGCGGACCGGGCCT
TCTCTTTATTGTGGTGTATATGGTTGGAGAGGAATGCTGT
>CL103Contig53 (568-37.3-21200)
GAGGGTGGTTTCAGAGTTGGTGCGCCTTTTTGGAGAGGCCTCTGGGATGACTGTCAACAA
CAACAAATGTGGGGTGGCTTGCTTCAATATGCAGGAGCTGGAGCAAGGTCAGATTCAGGA
GATTTTTTCGTGTGCAGCTTTGCCGGACCCCTTTGCCTATCTCGGCTTCCAGTTGACCAC
TGGCAGGCCGCGGGTTCGTCACTGGGACCGTATCGTTGACAGAGTTGAGCGTAGGCTTGC
TGGTTGGTCCTCTCGCTTGCTTTCCTATGGTGGTAGGCTCGTGCTTCTGAACTCTGTCCT
CTCGGCCATTCCGACCTACTACTTGTCGGTTGCGGCGGCGCCAAAGACTGTCATTGCCCG
CATTGACAAGATCCGCAGGAGATTTCTTTGGGCCCCCTCTTCTGGTGGGCGTTTCCTTGC
GCTTGTGGCTTGGAAGGATGTTTGTGTGCCACGGAAGGAGGGTGGACTAGGGGTTCTCGA
TCTGCTGAAGTTCAATTTTGCCCTGCTGTCCAAGTGGCTGCTCAAGCTCATGAGTGGCGG
ACCGGGTCTCTGGTATGACGTCCTGACG
>CL103Contig40 (842-20.7-17438)
CCCCGGAGGAGTTGATGCTCGCCAGAGCTTCCGTGGACCTGCTGCTGGACCTCCGCCCTG
GCTTTCAGGTGCCTCCCCTACTACAGTGGAGGCCCTTGGGCATTGGCGGGGCGGATCCTC
TCGTCGTAGCCCTGGAGATCTACAAGCCGGCTGCTACTATGAGGTGGGTCCCTAAGCGTC
GACAACCGCCTTTGCTGGATGTCTGCTTGGATCGGCAGCCTTGCCAAGCCCAGACGACCC
CGTTGAGATCGCCTGGGTTGTGGAGAGATTTGTTTGAACGGGAGGTGGCCAAAGATGTAG
GGACAGAGGCTACTAATTCTAGGCCGGGACCTCCGTATGCAGGGAAATCAGAGACAAAGG
GCCAGAGAGCCAACCGCCTGCGAGCTGAGAGGCGAAGCCTCAAGAAGATGGAGATCGCGC
GGCCGCCAGGCAAGGAGCTAGTGATTCAGTACAGACGGCGTCGTCTGCCTCCGCCGGCAG
CGCGGGTGGTGCAGACAGCCCCGCTTGGTCTCACCGTGGAGAGCCAACAGGCTGTGGGCC
CTTCGCCGATCCCAATGTGTCAATCCATGGAAGTAGGTGAGTCATCCTCAGATGCGAGTT
CTCAAGCACGTCGTGCCGCTGTGGCTACTTCTGAGGGTGCCTCTCCTATTTTGCATATGG
AGACTTTGGGACATACCTTGGGCGATGGTGGCTCTCCTCCACCTGTGGGTGATGCCTCTT
CTTCTAGGCCAGTACTGCTGGTTTCTGAGGTGATTGGCCTGAAGAGAGTTGGGGGTCAGC
CAGGTTCTCAATGAAGGTGCTGACCTGGAATGTGCGCGGGTTGGGGGATGTGGACAAGAG
GG
>CL103Contig79 (750-17.4-13025)
CAGACGAAGAACTTTATCTTCAAAGGAAGCTTCCTCCTCCAGATAAGACCGCACTCAATC
TTGTCCTGGAGAGGCACAGACGTACCAACAAGAGTCAAGTACCCCGCCGCCACTGAAAAA
TCACCATGTCTCCACTGCCACCCATCCTCAACCCCCATCCCCAGAGGGGAAAAAAGGGGT
CGAGGATTGAATCAACTAGGACAGCTCCTGGAAGGTCGGCTCAGAAATACCCCCGGACAG
CGGCGGGAGCCACGTGCCATGGGAGTAACAATCAGCCACCATGGCCTCCTTCAAGGAACA
GGCCGCATAAACTCTCTGGAACCGAGCTCTAAGGGGGCCATGACCAGACCAGTCATCATC
CCAAAAGCTAAACCCGCCCCCCGTGCCAAGCCGGACAGCACAAAGCGGCTTGAGCACGGG
GATCACAGTCTGCAGGGACCTGAAGAAGCAGGAAGCGTTGGCGATCCGCGCGGCTCTCCT
ATCCCAGTCCAGAATGGCCCCATAAGCATCCGTCAACACGTCATACCAGAGACCAGGACC
ACCACTCATGAGCTTGAGCAACCACTTGGACAGCAGGGCCAAATTGAACTTCAGCAGATT
GAGGACCCCCAGTCCACCCTCCTTCCGCGGCACACAGACGTCCTTCCAAGCCACAAGCGC
AAGGAAGCGCCCACCAGAAGAGGGGGCCCAAAGAAATCTCCTGCGGATCTTGTCAATGCG
GGCAATGACTGTCTTTGGCACAGCCGCAAC
>CL103Contig9 (1013-12.2-12359)
CACCACCATCGCCCGCAACCACCGCCTACGGACTGTCGCTCGCCCTGGCCTCTGAGACCG
CCATGTCTCGACACGGGAGGCCCCAGTGCTACAGATGTCTGGGTTGGGGACACCATGCTG
CTGACTGCAGGGACCCGGTCCGCTGCCTCTACTGCCGATGTGTTGGTCACCGTGCCCGGA
CCTGCACCAAGAAGAGGGAGATGGCCGACGCGAAGAGGCGGTTTCAACCCCCCGTTGTGC
GGACACGGCCACAGCAGCAACACGTCCGCAGACAGAGACTCCCTCACCTTCTGGGCATAC
CCCTGTCGGGCCGTTTCTCCGTGGCGGATGTTAGCAGGTTGCTGGATGCAGCTGTCGGTA
GGAAGAACCGGAAGCTCATACAGATGCAGTCGGGGAACTTTCTTTTGATGCATCCGGACG
AAGATGACGCGGCCATCTGCTCCAAGTCGCTCTACGGTGGGCCGGGGGAGATTATGTGGC
GCCAGATGTCTCCGTCCGACGGGAGCCTGCTTTATCCCTCGGGGCCCTCTACTCGGGTGC
ACGTCCGAGCGCGGGGGGTCCCCCTTTTCCTCCGTGATGCGCCTGCCCTGTCACGCCTAG
TGGATACCTTTGCCTCCTTGGTAAAGATTGTGACCCCGGAGGAGTTGATGCTCGCCAGAG
CTTCTGTGGACCTGCTACTGGATCTTCGCCCCGGTTTTCTGGTGCCTCCCCTGCTCCAGT
GGAGGCCTCCGGGCATTGGCGGGACGGATCCTCTCGTCGTAGCCCTGGAGGTCTACAAAC
CGGCTACTGCTATGAGGTGGGTCCCTAAGCGTCGGCAACCGCCTATGCTGGATGTTTGTT
TGGATCGGCAGCCTTGCCAAGCCCAGACGACGCCGTTGAGATCGCCTGGGCTGTGGAGAG
ATCTGTTTGAACGTGAGGTGGCCAGAGATGAAGGGACAGAGGCGACTCATTCTCGGCCGG
GACCTCCGTATGCAGGGAAATCAAAGACAAAGGGCCAGAGGGCCAACCTCCTG
>CL103Contig41 (546-19.5-10621)
AGATCTTGATTTGATTATTTTGAAGACCATCTTTTGCAATATTATGATGCAAGTTGTCTC
ATTGATTTTTTGAGTTCTTGGATTAAGATGTTTTTTTTTTGAGGAAGGGTAAGGAGGGCA
ACATAAATGTTGTCCCCCTAAATTTTATTCAGAAAGGAATGCACAAGCGTTATTACATCA
GGACCAGGCGGAAACACATGAACGGAACATAGCAACGACCGACTCCACATACGGTCTCTC
CCCTCGAAAAATTACAGCATTCCTCTCCAGCCAGATACACCACAATAGAGAGAAGGCCCG
GTCCGCATGCAGGGACAACTGGAAGGAGGAGGAGAGGAGCCTCCAAAGATCGTCCGGCGA
GGAAGAAATCGCATCATGCCGCCACGACCACTGCCCCACCGCCGACCAGCAAGCCACAGC
AAAGGAGCAGCGAAGGAAGAGGTGCATCTGGTCTTCATCAGAAGCGCCACACAACGAGCA
TGTTCGGTTCGCCACAGGATCCCAACGACTTCGTGTCACCTTGGTGACAAGTCGTTGCCT
CCAGCA
>CL103Contig59 (819-10.7-8742)
CAGCACAGGCGGTAGCCGACGCTTCGGGACCCACCTCAGAGCAGTAGCCGGTTTGTAGAC
CTCCAAGGCTACGACGAGAGGATCCGCCCCGCCAATGCCCGGAGGCCTCCACTGGAGCAG
GGGAGGCACCAGAAAGCCAGGGCGAAGATCCAGCAGGAGGTCCACAGAAGCTCTGGCGAG
TATCGTCTCCTCCGGGGTCACCACCTTTACCAAGGAGGCAAAGGTAGCCACCAGACGTGA
TAAGGCAGGCACATCGCGAAGGCAAAGGGGGACCCCCCTCGCTCGGACATGTACCCGAGT
AGAGGGCCCCGTAGGATGCAACAGGCTCCCGTCAGACGGAGACACCCGGCGCCACATAAT
CTCACCTGGCCCGCCGAAGAGTGACTTGGAGCAAATAGCCGCATCATCCTCATCTGGCTG
CATCAGAAGAAAATTCCCTGACTGCATCTGTATGAGCTTCCGAGTCTTCTTTCCGACAGC
CGCATCCAGCATCCTGCTGACATCCGCAACCGAGAAACGGCCCGACAGGGGTATACCCAG
AAGCGGAGGATGCCTCTGTCTGCTAGCGTGCAGCAGCTGTGGCCGCACCACAGCCGGCTG
AAAACCCCTCGTCACGCAGGCCATCTCCCTCTTCTTCGAGCAAGTCCGGGCGCGGTGTCC
GACGCAGCGACAGAAGAGGCAGCGGACCGGGTCCCTGCAATCAGCAGCATGGTGACCCCA
TCCTAGACACCTATAGCACTGGGGCCTCCCACGTCGAGACATGACCAGCAGGCTGAGCAG
AGGTAACCGGGAAGCAGACTAGCAAGTCGACCTCCAGCG
>CL103Contig57 (532-14.8-7900)
TTGGTCTTTCACGTCAGCAACATCTACGGTCCGTGTGAGGCTAGCCAGAAACCTCTGTTC
TGGGAGGAGATGGGGGGTCTTGTGGCTAGTGCGGCGACTGACAGCTGGTTTCTGGGCGGT
GATTTCAATGCCATCCTTCGGACCGAAGATAGACCGGGTGGTGCCAGACCCTGTCAGGAG
TTTCAGGAGTGGGTCAGCTTGACCGAGGCCATGGAGCTGGATGTTCCGGGCTGTCACTTT
ACGTGGAGGGCAGGTGGTGCTGGCAGGCTCTGCTCGAGGCTAGATCGTTTTTTTGCATCG
GTGGTTTTCTGCGAGGCCTTCCCCTGCTCCTTTGTGAAAGGCATGCCGCGTGCTTTCTCG
GACCACTCCCCGCTCCTTTGGGACTCTGGGGAGACGTCCAAGCGGAGATCTCGAATGCAG
TTTGAGAAGGCTTGGCTTCTGGAGGATGGCTTTGCCGCCCGTGTGGAGTCCTGGTGGACT
GAGGAGCCGAAGCTTGCGAACCCGGTTCGGAACTATGCTGCGCGTGTCCGCC
>CL103Contig70 (326-22.8-7431)
GACAGACTTGCCTGCAGAGCTGCTCTGCAACAGGAAGACCTGAAGGAAGAACAGTACTGG
AGACAACGGTCGCGGCACCGGTGGGTGAAGGAGGGAGACTCCAACACCCGTTTCTTCCAT
GCCTTTGCCTCTGGCAGGAGGCGGCGGAACACGATTCACAGCCTCACGGGGGAGGATGGT
TCGATCCTGCAGGGTTCTAGTATCCCTCCGGCTTTCGTGTCACACTTCAGAGATTTGTTT
TCATCGCGTTCTCCTAGGCGATGGAACATTTCGGGTTACAGGCCGTGTACCCTCGCTGAG
GAACTGCGGGCCCCTCTTCTTGCTGC
>CL103Contig74 (384-16.6-6365)
TTTGCCTCGGTGGTTTTTTGTGAGTCTTTCCCCTGCTCCTTTGTGAAGGGTATGCCCCGT
GCCTTCTCGGACCACTCCCCGCTCCTTTGGGACTCTGGGGAGACGTCCAAGCGGAGATCT
CGGATGCAGTTTGAGAAAGCATGGCTTCTGGAGGATGGCTTTGCTGCCCGTGTGGAGTCC
TGGTGGACTGAGGAGCCGAAGCTTGCGAACCCGGTGCGGAACTATGCTGCGCGTGTGCGC
CACCTTTTCGCAAGGCTTCGTGTGTTCAAGAAGGAGCTTCGTGTGGCTCGGCAGGGTGTG
CGGGATGAGCTGAGGCAGAAGATCCAGGTGATTGACTCGGCTGAAGATGCTAGGGAGCTC
GAGGAGAGTGAAGTGACTGACAGG
>CL103Contig68 (436-14.3-6214)
CGGTCTATCTTCGGTCCGAAGGATGGCATTGAAATCTCCGCCCAAAAACCAGCTGTCAGT
CGCTGCATTAGCCACAAGACCCCCCATCTCCTCCCAGAACAGAGGTTTCTGGCTAGCCTC
ACACGGACCATAGATGTTACTGACATGAAAGACCAAGGAGTCCTCTCTGCGCCTGAAGGT
GGCAGAGATCGAGAAGAGGCCAACCTGCGAGGAAATCAGATCCAGCAGGTTTCCATCCCA
GAGAATAAGCAAACCTCCGGATCTACCAACAGCATTCTTCACCGCAAACCTGGACAGTCT
AGCAGAAGTCAAACTCCGTCCCAAAGCATCCGTCCACTCAGTCAGCTTCGTCTCCTGCAG
CAGGGCGATGTCAACCCCCCAATCAGCCAAGTAACCAGCTAGGACCCCCCTCCTGTCCAC
ATCCCCCAACCCGCAC
>CL103Contig72 (331-13.2-4380)
CAAGCCTCCACTGCCAGCCATCGACGACGTCCCCATCCTCCGAGGGTGAAAGAGGGGCCA
GCAACTGGCCCAGCAAGGACAACTCCTGGAAGGTGGGGTCAGAAATACCCCCCGAAAGCG
GGGGTAGCCACTCGCCATGGGAAAAACACTCTGCCACCGAGGCCTCCTTCAAGGAACATG
CCGCAAAAACTCTCGGGAACCGAGCTCTGAGGGGGCCATGACCGGACCAGTCATCATCCC
AGAAGCTAAACCCACCCCCCGTGCCGAGTCGGGCAGTACAGAACGGCCTGAGCACAGGGA
TCACAGTCTGCAGGGACCTAAAGAAACAAGA
>CL103Contig48 (257-12.9-3319)
TGTTTCTGACACCACCTTCCAGGAGTTGTCCTTACTGGGCCAGTTGTTGGCCCCTCTTTC
ACCCTCGGAGGATGGGGACGTCGTCGATGGATGGCAGTGGAGGTTTGGCGATTTTTCGGT
GGCGGCGGCCTATTCGGCTTTTCTTGGCATCTCTGCGCCCGTTCATGACCAGCGGATATG
TGGCCTTATCTGGAGAAGGAAGCTGCCCCTGAAGATCAGATTCTTCATCTGGCTTTGCTG
GAGGCAGCGGCTTGTCA
>CL103Contig1 (364-7.5-2729)
CTCCCGCGGGACAGACGAAGGTAAACGACGTCGTCTGTACTGAATCACCAGCTCCTTACC
AGGCGGACGCGCGATCTCCATCTTCTTGAGATTCCGCCTCTCAGCTCTCAGGCGGTTGGC
TCTCTGGCCCTTCGTCTCTGATCTCCCAGAACACGAGGGTCCCGGCCTAGAACGGGTCGT
CTCTGTCCCTCCATCTCTGGCAACCTCGCGCTCGAACAGATCTCTCCACAGCCCAGGCGA
CCTTAGCGGCGTCGTCTGGGCCAGATAGGGCTGACGATCCAGACAAACATCCGGCAAAGG
CGACTGCCGATGCTTCGGGACCCACCTCAGAGTAACAGCCGGCTTGTAGACCTCCAAGGC
TACG
>CL103Contig35 (400-6.6-2647)
AAGGTCGACTACACCCGGTGCACCAGGCTATCGAGACAAGGGCTCAAGCGTCTCGCCAGA
ACCTTCGCCAGCAGCAGGTAGATAGAGTTCGACAACGCGATCGGCCTGAAGGCATGCACA
TCCGATCTATCCTCAGTTTTGGGAATCAGGAAGATGAGGAATTTATTAAGGAGCTGTGGC
GACCCTCCCTGGAAGAGATAAGCGAATAAATCCATCACATCCTCCTGCAGCAATCCCCAG
AAAGTCTTCAGAAAGAAAACCGGCAGTCCGTCCGGCCCAGGCGCACCATCCTGGTTGAGG
CTACACAGGGCGGCAAACACCTCCTCCCGTGTAAAAGGAGTCACGAGAGAGGCACACAGA
TCCTCCGCAAGGGAATGCGGTCGGTAGCCCGAAAGGTTCC
>CL103Contig78 (389-6.7-2588)
TCTCACTCATCGTTGGATCTGCATGGACCTATCAACGCATTCCTTTTTTTTAGGAAGGGT
AAGGAGGGCAACATAAATGTTGTCCCCCTAGATTTTATTCAAGAAAAATATACATGAATC
AGCACATCAAAGCCAAGAGGAAATACAGGAACGAAACAAAGCAACGACCGACTCAACATA
CGGTCTCTCCCCTCTAAAAATCACAACGTTCCTCTCAATCCAGATACACCAAAGAAGAGA
AAAAGCCCGGTCCGCATGCAGGGACATCTGGTAGGACGAGGAGAGGAGCCTCCAAAGATC
GCCCGCCGAAGAGGAAAGAGCATCATGCCGCCACGGCCACTGCACCACCGCCGTCCAGCA
AGCCACGGCGAAGGTGCAGTGAAAAAAAG
>CL103Contig45 (237-10.0-2379)
CACATACCCGCTGGTCATGTACATGCATAGAGATGCCAAGAAAAGCCGAATAGGCCGCCG
CGACCGAAAAATCACCAAACCTCCACTGCCATCCATCGACGACGTCCCCATCCTCCGAGG
GTGAAAGAGGGGCCAACAACTGGCCCAGTAAGGACAACTCCTGGAAGGTGGGGTCAGAAA
CACCCCCCGAAAGCGGGGGCAGCCACATGCCGTGTGAAAAACACTCTGCCACTGAGG
>CL103Contig28 (242-9.7-2343)
CAGTGACGAACCCGCGATCTGCCAGTGGTCAACTGGAAGCCAAGATAGGCGAAGGGGTCA
GGTAAAGCTGCACACGAAAAAGTCCCCTGAATCTGTCCTTGCTCCCACTCCTGCATGTTG
AAACAAGCCACCCCACATTTGTTGTTATTGATAGTCATCCCAGAGGCCTCTCCAAAAAGG
CGCACCAACTCAGAGATCACCCTCGCATCAGGCTCACCCCCCTCGAAGAAGAAAACTGTA
TC
>CL103Contig29 (403-5.7-2289)
TTGGCTTCTGGAGGATGGGTTCACTGCCCGTGTGGAGTCCTTGTGGGTTGAACAGCCGAA
GCTTACGAACCCAGTGCGGAACTATGCTGAGCACGTGCGCCACCTTTTCGTCAAGCTTCG
GGATTTCAAGAGGGAGCTCCGTGAGGCTCGGCAGGGTGTGCGCGAGGAGTTGAGGCAGAA
GATCCAGGTGATTGATTCGACTGAAGATGGCAGGGAGCTCGAGGAGAGTGAGGTGGCTGA
CAGGCTGGCCTGCAGGGCTGCTTTGCAGAAGGAGGATCTGAAAGAGGAGCAGTATTGGAG
GCAACGGTCGAGACACAGATGGGTGAAAGAGGGTGACTCCAACACCCGTTTCTTCCATGC
CTTTGCCTCTGGTAGGAGGCGAAAAAACATGATTCATAGTCTC
>CL103Contig91 (318-6.8-2176)
AGTTTTATGACATTTTTTTTTTTAGGAAGGGTAAGGAGGGCAACATAAATGTTGTCCCCC
TAGATTTTATTCAAGAAAGATTATACACGAATTAGCACATCAAAGCCAGGCGGAAATACA
TGAACGAAACAGAGCAACGACCGACTCCACATAAGGTCTCTCCCCTCGAAAGATCACAGC
ATTCCTCTCAAGCCAGATACACCACAAGAGTGAGAAAGCCCGGTCCGCATGCAGGGACAA
CTGGAAGGAGGAGGAGAGGAGCCTCCAAAGGTCGTCCGGCGAGGAGGAAACCGCATCAAG
CCGCCAAAACCACTGCCC
>CL103Contig21 (336-5.8-1960)
TCGGCTTCCAGCTGACCACTAGCAGATCGCGGGTTCGTCACTGGGACCGCATTGTCAACA
GAGTTGAGCGTAGGCTGGCTGGTTGGTCCTCGCGGTTACTTTCTTATGGCGGTAGGCTCG
TGCTCCTGAACTCTGTCCTTTCGGCCATTCCAACCTATTACTTGTCGGTTGCGGCGGCGC
CGAAGACTGTCATTGCCCGCATCGACAAGATTCGCAGGAGATTTCTCTGGGCCCCCTCGT
CTGGAGGGCGTTTCCTTGCGCTTGTGGCTTGGAAGGACGTTTGTGTGCCGCGGAAGGAGG
GTGGCATGGGGGTCCTCAATCTGCTGAAGTTTAAAT
>CL103Contig52 (262-6.9-1814)
GTCTCGTGGCTAGTACGACGACTGATAGCTGGCTTCTGGGTGGTGACTTCAATGCCATCC
TTCGGACCGATGATAGACCGGGTGGCGCCAGGCCTTGTCAGGAGTTCCAGGAGTGGGTCA
GCTTGACCGAAGCTGTTGAGCTGGACGTTCCGGGCTGTCACTTTACGTGGAGGGCGGGTG
GTGCTGGCAGGATTTGCTCTAGGCTGGATCGGTTTTTTGCCTCTGTGGCTCTCTGTGAGT
CTTTCCCCTGCTCCTTTGCGAA
>CL103Contig61 (182-9.9-1801)
GGGTCAGCTTGACCGAAGCCATTGAGCTGGACGTTCCGGGCTGTCACTTTACGTGGAGGG
CGGGTGGTGCTGGCAGGCTCTGCTCTAGGCTTGATCGTTTTTTTGCCTCGGTGGTTTTCT
GCGAGTCCTTCCCCTGCTCCTTTGTGAAGGGTATGCCGCGTGCCTTCTTGGACCACTCCC
CG
>CL103Contig37 (250-7.1-1765)
TCCACGTCCCCATCCTCCGAGGGTGAAAGAGGGGCCAGCAACTGGCTCAACAAGGACAGC
TCCTGGAAGGTCGGCTCTGAAATACCCCCGGAAAGCGGCGGGAGCCACTCACCATGGGAG
AAACACTCAGCCACCGAGGCCTCCTTCAAGGAACAGGCCGCAAAAACTCTCTGGACCGAT
CTCTGAGGGGGCCATGACCAGACCAGTCGTCATCCCAGAAGCTAAACCCACCCCCCGTGC
CAAGCCGGGC
>CL103Contig60 (248-6.5-1624)
CCGAATAGACCGCCGCCACCGAAAAATCGCCAAACCTCCAGTGTCGTCCATCGACGACAT
CCCCATCCTCCGAGGGTGAAAGAGGGGCCAACAACTGGCCCAGTAAGGACAACTCCTGGA
AGGTGGTGTCAGAAACACCCCCCGAAAGCGGGGGCAGCCACATGCCGTGTGAGAAACACT
CTGCCACCGAGGCCTCCTTCGAGGAACATGCCGCAAACACTCTCGGAAACTGAGATCTGA
GGGGACCA
>CL103Contig82 (302-5.3-1595)
GAATTTTCTGACTGCCTCAGAGATACTTGCAGGTTGGAAGCGTAGAGGAGCGAAAGGTTA
TTGCTATAAGATTGATTTTTCGAAGGCCTATGATACCTTAGATTGGCGATTTCTGTGGTC
GGTCCTGCGCAAGAAGGGTTTTCCGGAGCTGTGGATTACCTGGATCAAGTTGTGTGTCAC
AACGGCCTCTGGTGCAGTGTTGGTTAATGGGCAGGCATCGAAGGACTGGGTTCGACCGCT
CAGGGGTGTGAGACAAGGGTGCCCTCTTGCACCGATGCTTTTTGTACTTGCAGCTGACTT
TC
>CL103Contig96 (254-5.2-1315)
CTGGCCCTTCATCTCTGATCGCCCAGAACACGAGGGTCCCGGCCTAGAGTGGTTCGTCTC
TGGCCCTTCGTCTCTGGCAACCTCGCGTTCGAACAGATCTCTCCACAGCCCAGGCGATCT
CAGCGGCGTCGTCTGGGTCTGACAAGGCTGCAGATCCAAACAAACATCCGGCAAAGGTGG
GTGCTGATGCTTCGGGACCCACCTCAGAACAGTAGTCGGTTTGTAGACCTCAAAGGCTAC
GACGAGCGGATCCG
>CL103Contig62 (198-6.2-1226)
AAACAAACATCCGGCAAAGGCGGTTGCCGATGCTTCGGGACCCACCTCAGAGCAGTAGTC
GGTTTGTAGACCTCAAAGGCTACGACGAGCGGATCCGCCCAGCCAATGCCCGGAGGCCTC
CACTGGAGCAGGGGAGGCACCAGAAAGCCAGGGCGAAGATCCAGCAGGAGGTCCACAGAA
GCACTGGCGAGCAGCATC
>CL103Contig5 (177-5.3-938)
GTCCAGGACAAGCTTGAATGCGGCCTTATCTGGAGGAGGAAGCTGCCTTTGAAGATAAAG
TTCTTCATCTGGCTTTGCTGGAAGCAGAAGCTTGTGACCAAGATGACCAGAAGCCGGTGG
GATCATGTGGCAGACCGAACCTGCTCGCTCTGTGGCATCTCTGATGAAGACCAGATG
>CL103Contig31 (168-5.5-916)
AGTTCTCAAGCACGTTGTGCTGCTGTGGCTCCACCTGAGGGTGACGACTCTTCTGCGAGG
CCTGTGCTGCTGGTTTCGGAGGTGATTGGCCTGAAGAGAGTTGGGGGTGAGCCAGGTACT
CAATGAAGGTGCTGACCTGGAATGTGCGTGGGTTGAGGGACGTGGACA
>CL104Contig31 (2220-61.1-135548)
AAATTCCACGTATGAGAAAATGTCAAGGCGGACGAGCCAAGGACATGGCCTGGCCATGGC
CTGGCCTTGGCCTGGCCTTGGCCAGTCCTTGCCCAGTCCTTGCCCAGTCCTTCACCAGGT
CGTGGCCTGCCCTGCCATGGCCTTGGCCTGGCCGTGGCCTGACCTTGGCAGTGCCCTTCG
CCTTGGCCTGGTCGTGGCCTGGCCTTGGCCTGACCTTGGTCGTGCCCTTCGCCTTGGCCT
GGTCGTGGCCTGGCCTGGTCTTGGCAAGGCCTCCCTTGGCCTTGGCCTGACAAGGCCAAC
CTTTGCCTTGGCCTTGGCCATGGCATTGCCCAGCCTTGGTCGTGGCCTTTCCTTGGCATT
GGTTTGGCAAGGCTTGCCTTGGTCTGTCGTACTCTGCCTGGTCCTTGGCCGTCGTTTTGG
ATCTCGGGACAATATCTGGCGATTCTCGCCTGCCACGCATTCACCCACCTCCTCTTGTGC
CATGCGCCATGCGGCATGCGGCAAGGCAAGGCAAGGCAAGGCTTTTAAAATAAAAAATAG
CGCCGCCAGCCCAGCACGTCCCACGGACGTGCTGGGCTGCCGGCGCTATTTTCCCGCGTA
GGGAACCGTCATTCGCCTCTTGGAAACAGCATAGCGACCCGGTCTTACGTTATCTCGTCG
TGCAGAAACGGCATGGCAACCACATGTTGCGATGTCTCCCAAAGCGTAAATGGTGTGATA
TCCTGCCTTGCATAAACGGCATAACGACCCCGATGTCGCGTCATCTCGCTGAGCGGAATC
GGCATAGAAGCCCTGGCGTCGCGTCATATTCGCCGTGAATAAACGGTATAGCGACCAAGC
GTTGCGTCATCTCGCCGAGCGGAGACAGCATAAAGCGCCCCAAGTGCTCTTATATCTCGC
CATGCATAAACGGCACAACGATCCCGATGTCGCGTCATCTCGCCCAGCGGAATCAGTACA
GAAGCCCTGGCATCGCGTCATATTCGTCGTGCATATACGGTATAGCGACCGGGTTCTGCG
TCATCTCTCCAGGCGGAGACGGCATAAAGGCCCCCGAGTTGTCTTATATCTCGTCGTGCA
TAAACGGTATAATGATACCGATGCTGCGTCATCTCGCCTAGCGGAATCAGCATAGAGGCC
CTGGCATCGCGTCATATTCGCTGTGCATATATGATATAGCGACCGGGTTCTACATCATCC
CGCCGGGTGGAGACGGCATAAAGGACCCCACATTTTCTCAACTTGGCAATATGGCATGAT
CTTTTGATTAATCCAACCAACCGTGGGAGACTTATTCTGATGATCGTGTCGTTATTGCAC
AACGATCTGAAAGATGTTTCAAGGGAGGGGAGGGACGAGGGGAGGGACAATCCGAAGATT
TACGCCTTTGTATTCCATGGCGACATAATCGAGAGGGACATATGCGAATACTTGTTTCAA
GGGAGGGGAGGGACAATCCGAAGATTTACGCCTTTGTATTCCATGGCGACATGATCGAGA
GGGACATAGGCGGATACTCAATTTCCAACCATCCACATCATGTATCCATAACTAGCATGC
TATAGCATAGGGGCAACCATGAGACACAACCACCAAGGCACAGGACATGCATGGCAACTT
GAATAAGGAATCCAGCATAAATGAAGGGACAAGAGAAGCCACGACATGTTTGAGCATCAT
TCGGGTGTGAAACATGGCTGTGGGGGGTGCTATAGCTTTGATTTGGAGCATGGGACAATG
TCTGAAAATTCTGACCAACCACCTCCCCCCACACTATGCAAACAGGAATCCTGCAAAAAT
ATGCCGCAGTATGCCGAAGGGTCTCTGCCGTGGACATGAACTACAAGTACCACAAAGGCG
AATCCATTCGAGTTGGAAACAACCCATATAGGTTCTATCCATCATATAAGGACTATGTAC
GGCTTGGTGTCTTAGAAAAATTCCACGTATGAGAAAATGTCAAGGCGGACGAGCCAAGGA
CATGGCCTGGCCATGGCATGGCCTTGGCCAGTGCTTGCCCAGGCCTTGCCCAGGCCTTGC
CCATGCCTTGCCCATGCCTTGCCCAGGCCTTGCCCAGGCCGTGGCCTGCGCTGCCTTGGG
CGTGGCCTGACCTTGGTCGTGGCCTTGGCCTTGGCCTTGGCCTTGGCCTGGCCTTGGCCT
GGCCTTGGCCTGGCCTTGGCCTGGCCTTGGCCTTGGCCTTGCCCAGCCTTGGCCGTGGCC
>CL104Contig1 (1612-64.7-104299)
CCTTGGCCTTGGCCTGGCCTTGGCCTGGCCTTGGCCTTGGCCTTGGCCTTGGCCTTGGCC
TGGCCTTGGCCTTGGCCTGCCTTGGCCTTGGCCTGGCCTTGGCCTTGGCCTGCCTTGGCC
TTGGCCTGCCTTGGGCGTGGCCTGACTTGGGCGTGGCCTGACTTGGGCTTGGCCTTGGGC
TTGGCCTTGGCCTTGGCCTTGGCCTTGGTCGTGGCCCTTGGCCTTGGCCTTGGCCTGGCC
TTGGCCTGGCCTTGGCCTTGGCCTTGGCCTTGGCCTTGGCCTTGGCCTTGGCCTTGGCCT
TGGCCTGGCCTTGGCCTTGGCCTGCCTTGGCCTTGGCCTGCCTTGGGCGTGGCCTGACTT
GGGCGTGGCCTGACTTGGGCTTGGCCTTGGCCTTGGCCTTGGCCTTGGTCGTGGCCCTTG
GCCTTGGCCTTGGCCTGGCCTTGGCCTTGGCCTTGGCCGTGGCCTTGGCCTTGGCCTTGG
CCTTGGCCGTGGCCTGACTTGGGCGTGGCCTGACTTGGGCGTGGCCTTGGCCTTGGCCTT
GGTCGTGGCCCTTGGCCTTGGCCTTGGCCTGGCCTTGGCCTTGGCCTTGGCCGTGGCCTT
GGCCTTGGCCTTGGCCTTGGGCGTGGCCTGACTTGGGCGTGGCCTGACTTGGGCGTGGCC
TTGGCCTTGGCCTGGCCTTGGCCTTGGCCTCCATTGGCCTTGGCCAGGTCTTGCCTTGGC
CTAGGCCTAACAAGGCCTACCTTTGCCTTGGTCTTGGCCATGGCATTGCCCAGCCTTGGC
CGTGGCCTGACAAGGCCGTGGCCTGCCGTGGCCTTGCCTTGGCCGTGGCCTGCCTTGGCC
CGTGGCCTGCCTTGGCCTTGTCCTTGGCCTGACAAGGCCTACCTTTGCCTTGGCCTTGGC
CATGGCATTGCCCAGCCTTGGCTTGACAAGGTCGTGGCCTTGCCTTGGCTTGGTCTCCCT
TGGCCTTGGCCTTGGCCATGGCATTGCCCAGCCTTGGCCGTGGCCATGGCCTGGTTTGCC
TTGGCCTTGGCCTGACAAGCCCGTGGCATGCCATGGCCTTGGCCTGACAAGGCCTTGGCA
TGCCATGGCCTTGGCCTGGTTTGCCTTGGCCATGGCAAGATCTTCCTTGGCCTTGGCCTG
ACAAGGCCTACCTTTGCCTTGGCCTTGGCCATGGCATTGCCCTGCGTTGGCCGTGGTCTT
GGCCTGCCTTGGCCTGGGCAAGGAACTACTTGGGCTATAGCATAGGGGCAACCATGAAGC
ACAACAGATGAGGCACAAGACATGCATGGCAAATTGAACATGGAAACCACCATAAATGAA
GGGACAAGAGTAGCCACGACATGTTTGAGCATCATTCCGGTGTGAAACATGGTGGTGGGG
GGTGCTATAGCTATGATTCCAACCATGGGACAATGTCTGAAAATTCTGACCAACCACCTC
CCCCCACACTATGCAACCAGGAATCCTGCAAAAATATGCCGCAGTATGCCGAAGGGTCTC
TGCCGTGGACATGAACTACAAGTACCACAAAGGCGAATCCATTCGAGTTGGAAACAACCC
AGGCCTTGGCCTTGCCCAGGCCTTGCCCAGGCCGTGGCCTGACCTTGGGCGT
>CL104Contig21 (1218-22.2-27074)
AGGCCAAGGCCAGGCCAAGGCCACGACCAACGCCAAGGCCAAGGCCAGGCCAAGGCCAGG
CCAAGGCCAGGCCAAGGCCAAGGCCAGGCCAAGGCCACGACCAAGGTCAGGCCACGACCA
AGGCATGCCACGGCCCAAGGCAGGCCACGCCATGGAAAGGCCACGGCAAGGCCAAGGCCA
GGCCAAGGCCAGGCCAAGGCCAAGGCCAAGGCCAGGCCAAGGCCAGGCCAAGGCCAAGGC
CAAGGCCAGGCCAAGGCCAAGGCCAAGGCCAAGGCCAAGGCCAGGCCAAGGCCAAGGCCA
AGGCCAAGGCCAAGGCCAAGGCCAGGCCAAGGCCAAGGCCAAGGCCAAGGCCAAGGCCAA
GGCCAGGCCAAGGCCAAGGCCAAGGCCAAGGCCAAGGCCAGGCCAAGGCCAAGGCCAAGG
CCAGGCCAAGGCCAATGCCAAGGCCAGGCCAAGGCCAAGGCCAGGCCAAGGCCAAGGCCA
AGGCCAAGGCCAGGCCAAGGCCAAGGCCAGGCCAAGGCCAAGGCCAAGGCCAAGAGTGCC
ACGCCCAAGGCAGGCCACGCCCAAGGCAGGCCACGCCCAAGGCATGCCACGGCCCAAGGC
AGGCCACGCCATGGAAAGGCCACGGCAAGGCCAAGGCCAGGCCAAGGCCAAGGCCAAGGC
CAAGGCCAAGGCCAAGGCCAAGGCCAAGGCCAAGGCCAAGGCCAAGGCCAAGGCCAAGGC
CAAGGCCAGGCCAAGGCCAAGGCCAAGGCCAAGGCCAAGGCCAAGGCCAAGGCCAAGGCC
AAGGCCAAGGCCACGACCAAGGTCAGGCCACGCCCAAGGCAGGCCACGCCCAAGGCATGC
CACGGCCCAAGGCAGGCCACGCCATGGAAAGGCCACGGCAGGCCTCGGCCTTGTCAGGCC
ACGGCCATGGCTGGGCAAGGCCAAGGCCAAGGCCAGGCCAAGGCCAGGCAAGGCCAAGGC
CAAGGCCAGGCCAAGGCCAAGGCCAAGGCCAAGGCCAAGGCCAAGGCCTAGGCCAAGGCC
ACGGCCAAGCCAAGGCCACGACCAAGGTCAGGCCACGCCCAAGGCAGCGTAGGCCACGGC
CTGTCGAAGGCCTGGGCAAGGCATGGGCAAGGCATGGGCAAGGCATGGGCAAGGCCTGGG
CAAGGCCTGGGCAAGCACTGGCCAAGGCCATGCCATGGCCAGGCCATGTCCTTGGCTCGT
CCGCCTTGACATTTTCTT
>CL104Contig2 (510-26.9-13727)
CATGCACAGTCCAGGCCAAGGCCAGGGCAAGGCCAGGCCAGGCCCAGGGCAAGGCCGGGG
CAAGGCAAGGCCAGGCCAAGGCCGGGGCAAGGCCAGGCCAAGGCCGGTCTTGTAGTTCAA
GGCCAGGCCTGGACTTGTCCTGGACTTGGCCAGGACTTGCCCTGGCCTTGCCCTGTCCTT
GTAGTCCAGGGCAGAGACCCTTTGGCATACGGCGGTGTTTATTTGAGGGATTCCTGTTTG
CATAGTGTGGGGGGAGAGACCCTAGGCCAGGGCAAGGCCAGGGCAAGGCCAGGCCATGGC
CAGGCCACGGGCAGGCCAGGGCAAGGCTAGGCCAAGGATTGGGCAGGCAAGGGCAAGACC
AGGCCAAGGCCTCGGCTCGTCTGCCTTGACATTTTCTCATACGTGGAATTTTTCTAAGAC
ACCAAGCCGTACATAGTCCTTATATGATGGATAGAACCTATATGGGTTGTTTCCAACTCG
AATGGATTCGCCTTTGTGGTACTTGTAGTT
>CL104Contig4 (759-15.9-12036)
CAAGGCCAGGCCAGGGCCAAGGCCAAGGCCAAGGCCAGGCCAAGGCCAAGGCCAGGCCAA
GGCCAAGGCCAAGGCCAAGGCCAAGGCCAAGGCCAAGGCCAGGCCAAGGCCAGGCCAAGG
CCACGACCAAGGTCAGGCCACGCCCAAGGCAGGCCACGCCCAAGGCATGCCACGGCCCAA
GGCAGGCCACGCCATGGAAAGGCCACGGCAAGGCCAAGGCCAGGCCAAGGCCAGGCCAAG
GCCAAGGCCAAGGCCAAGGCCAGGCCAAGGCCAAGGCCAAGGCCAAGGCCAAGGCCAAGG
CCAAGGCCAAGGCCAAGGCCAAGGCCAAGGCCAAGGCCAAGGCCAAGGCCAGGCCAAGGC
CAAGGCCAAGGCCAGGCCAAGGCCAAGGCCAAGGCCAAGGCCAGGCCAAGGCCAAGGCCA
AGGCCAAGGCCAAGGCCAAGGCCAAGGCCAGGCCAAGGCCAAGGCCAAGGCCAAGGCCAA
GGCCAAGGCCAAGCCAAGGCCACGACCAAGGTCAGGCCACGCCCAAGGCAGGCCACGCCC
AAGGCAGGCCACGCCCAAGGCAGGCCACGCCCAAGGCAGGCCACGGCCCAAGGCAGGCCA
CGCCATGGAAAGGCCACGGCAGGCCTCGGCCTTGTCAGGCCACGGCCAAGGCTGGGCAAG
GCCAAGGCCAAGGCAAGGCCAAGGCCAGGCCAAGGCCAAGGCCAGGCCAAGGCCAAGGCC
AAGGCCAAGGCCAAGGCCACGGCCAAGCCAAGGCCACGA
>CL104Contig12 (525-22.2-11635)
TGGCATGCCAAGGCCTTGTCAGGCCAAGGCCATGGCATGCCACGGGCTTGTCAGGCCAAG
GCCAAGGCAAACCAGGCCATGGCCACGGCCAAGGCTGGGCAATGCCATGGCCAAGGCCAA
GGGAGACCAAGCCACGGCAAGGCCACGACCTTGTCAAGCCAAGGCTGGGCAATGCCATGG
CCAAGGCCAAGGCAAAGGTAGGCCTTGTCAGGCCAAGGACAAGGCCAAGGCAGGCCACGG
GCCAAGGCAAGGCCACGGCAGGCCACGGCCTTGTCAGGCCACGGCCAAGGCTGGGCAATG
CCATGGCCAAGACCAAGGCAAAGGTAGGCCTTGTTAGGCCTAGGCCAAGGCAAGACCTGG
CCAAGGCCAATGGAGGCCAAGGCCAGGCCAAGGCCAAGGCCACGCCCAAGTCAGGCCACG
CCCAAGTCAGGCCACGCCCAAGGCCAAGGCCAAGGCCACGGCCAAGGCCAAGGCCAAGGC
CAAGGCCAGGCCAGGCCAAGGCCAAGGCCAGGCCAAGGCCAAGGC
>CL104Contig36 (420-20.1-8447)
GTGAATGCGTGGCAGGCGAGAATCGCCAGATATTGTCCCGAGATCCAAAACGACGGCCAA
GGACCAGGCAGAGTACGACAGACCAAGGCAAGCCTTGCCAAACCAATGCCAAGGAAAGGC
CACGACCAGGCCAAGGCGAAGGGCACGACCAAGGTCAGGCCAAGGCCAGGCCACGACCAG
GCCAAGGCGAAGGGCACTGCCAAGGTCAGGCCACGGCCAGGCCAAGGCCATGGCAGGGCA
GGCCACGACCTGGTGAAGGACTGGGCAAGGACTGGCCAAGGCCAGGCCAAGGCCAGGCCA
TGGCCAGGCCATGTCCTTGGCTCGTCCGCCTTGACATTTTCTCATACGTGGAATTTTTCT
AAGACACCAAGCCGTACATAGTCCTTATATGATGGATAGAACCTATATGGGTTGTTTCCA
>CL104Contig30 (288-28.9-8311)
AATGACATGACAATCGAGTTACGCCTTCAATTTCCGAGGCTACATAATCGGGACGGACAT
TAGCGAAAGCTCGATTTCCAGCCATGCACGTCTCATTTCCATTGCAAGCAACTCATTATG
TGCGGCCGAGCAAAGCACAAGGGTATACAACATTCCGACAGACATGCTATAGCATAGGGG
CAACCATGAAGCACAACAGATGAGGCACAAGACATGCGTGGCAAATTGAACATGGAAACC
ACCATAAATGAAGGGACAAGAGTAGCCACGACATGTCTGAGCATCATT
>CL104Contig9 (376-20.9-7874)
CCAAGGCCAGGCCAAGGCCAAGGCCAAGGCCAAGGCCAGGCCAAGGCCAAGAGTGCCACG
CCCAAGGCAGGCCACGCCCAAGGCATGCCACGGCCCAAGGCAGGCCACGCCATGGAAAGG
CCACGGCAAGGCCAAGGCCAAGGCCAAGGCCAAGGCCAATGCCAAGGCCAAGGCCAAGGC
CAAGGCCAAGGCCAAGGCCAAGGCCACGACCAAGGTCAGGCCACGCCCAAGGTCAGGCCA
CGGCCTGGGCAAGGCCTGGGCAAGGCCTGGGCAAGGCCTGGGCAAGCACTGGCCAAGGCC
ATGCCATGGCCAGGCCATGTCCTTGGCTCGTCCGCCTTGACATTTTCTCATACGTGGAAT
TTTTCTAAGACACCAA
>CL104Contig5 (312-18.7-5845)
GGCCAAGTCCGGGGCAAGGCCAGTCCAAGGGCAGGGCAAGGCCATGGACAGTCCAAGTCC
AAGTCCAGGCCAGGCCCAGGGCAAGGCCGGGGCAAGGCCAGGCCAAGGCCGGTCTTGTAG
TTCATGTCCACGGCAGAGACCCTTTGGCATACGGCGGTGTTTATTTGAGGGATTCCTGTT
TGCATAGTGTGGGGGGAGAGACCCTAGGCCAGGGCAAGGCCAGGGCAAGGCCAGGCCACG
GGCAGGCCAGGGCAAGGCTAGGCCAAGGATTGGGCAGGCAAGGGCAAGACCAGGCCAAGG
CCTCGGCTCGTC
>CL104Contig18 (267-21.5-5737)
TGACCTTGGCAGTGCCCTTCGCCTTGGCCTGGTCGTGGCCTGGCCTTGGCCTGACCTTGG
TCGTGCCCTTCGCCTTGGCCTGGTCGTGGCCTGGCCTGGTCTTGGCAAGGCCTCCCTTGG
CCTTGGCCAGGTCTGCCTTGGCCTTGGCCTGACAAGGCCAACCTTTGCCTTGGCCTTGGC
CATGGCATTGCCCAGCCTTGGTCGTGGCCTTTCCTTGGCATTGGTTTGGCAAGGCTTGCC
TTGGTCTATCGTACTCTGCCTGGTCCT
>CL104Contig10 (472-12.1-5725)
GCCACGCCATGGAAAGGCCACGGCAGGCCTCGGCCTTGTCAGGCCACGGCCAAGGCTGGG
CAAGGCCAAGGCCAAGGCCAGGCCAAGGCCAAGGCCAAGGCCAGGCCAAGGCCAGGCCAA
GGCCAGGCAAGGCCAAGGCCAAGGCCAGGCCAAGGCCAGGCCAAGGCCAAGGCCAAGGCC
AGGCCAAGGCCAGGGCAAGGCCAAGGCCAAGGCCAGGCCAAGGCCAAGGCCAAGGCCAAG
GCCAAGGCCAAGGCCAAGGCCACGGCCAAGCCAAGGCCACGACCAAGGTCAGGCCACGCC
CAAGGCAGCGCAGGCCACGGCCTGGGCAAGGCCTGGGCAAGGCATGGGCAAGGCATGGGC
AAGGCCTGGGCAAGGCCTGGGCAAGGCCTGGGCAAGGCCTGGGCAAGGCCTGGGCAAGCA
CTGGCCAAGGCCATGCCATGGCCAGGCCATGTCCTTGGCTCGTCCGCCTTGA
>CL104Contig22 (346-12.1-4197)
CCAAGGCCAAGGCCAGGCCAAGGCCAGGCCAAGGCCAGGCCAAGGCCAGGCCAAGGCCAG
GCCAAGGCCAAGGCCAGGCCAAGGCCAATGCCAATGCCAAGGCCAAGGCCAGGCCAAGGC
CAATGCCAAGGCCAATGCCAAGGCCAAGGCCAAGGCCAAGGCCAATGCCAAGGCCAAGGC
CAAGGCCAAGGCCAAGGCCACGACCAAGGTCAGGCCACGCCCAAGGTCAGGCCACGGCCT
GGGCAAGGCCTGGGCAAGGCATGGGCAAGGCCTGGGCAAGGCCTGGGCAAGCACTGGCCA
AGGCCATGCCATGGCCAGGCCATGTCCTTGGCTCGTCCGCCTTGAC
>CL104Contig29 (752-5.6-4190)
CCAAGTCAGGCCACGCCCAAGTCAGGCCACGGCCAAGGCCAAGGCCAGGCCAAGGCCAAG
GCCAAGGCCAAGGCCAAGGCCAAGGCCAAGGCCAAGGCCAAGCCCAAGTCAGGCCACGCC
CAAGTCAGGCCAAGGCCAAGGCCAAGGCCAAGGCCAAGGCCAAGGCCAAGGCCAGGCCAA
GGCCAGGCCAAGGCCAAGGCCAGGCCAAGGCCAAGGCCAGGCCAAGGCCACGACCAAGGC
CAAGGCCAAGGCCAGGCCAAGGCCAGGCCAAGGCCAGGCCAAGGCCAGGCCAAGGCCAGG
CCAAGGCCAAGGCCAGGCCAAGGCCAAGGCCAGGCCAAGGCCACGACCAAGGCCAAGGCC
AAGGCCAGGCCAAGGCCAAGGCCACGCCCAAGTCAGGCCACGCCCAAGTCAGGCCACGCC
CAAGGCCAAGGCCAAGGCCACGGCCAAGGCCAAGGCCAAGGCCAAGGCCAAGGCCAAGGC
CAGGCCAGGCCAAGGCCAAGGCCAGGCCAAGGCCAAGGCCAGGCAAGGCCAAGGCCAAGG
CCAGGCCAAGGCCAAGGCCAAGGCCAGGCCAAGGCCACGGCCACGGCCAAGCCAAGGCCA
CGACCAAGGTCAGGCCACGCCCAAGGCAGCGCAGGCCACGGCCTGTCGAAGGCCTGGGCA
AGGCCTGGGCAAGCACTGGCCAAGGCCATGCCATGGCCAGGCCATGTCCTTGGCTCGTCC
GCCTTGACATTTTCTCATACGTGGAATTTTTC
>CL104Contig24 (445-9.4-4180)
CAGGCCAAGGCCAGGCCAAGGCCACGACCAAGGCCAGGCCAAGGCCACGACCAAGGTCAG
GCCACGACCAAGGCATGCCACGGCCCAAGGCAGGCCACGCCATGGAAAGGCCACGGCAAG
GCCAAGGCCAGGCCAAGGCCAGGCCAAGGCCAGGCCAAGGCCAAGGCCAAGGCCAAGGCC
AAGGCCAAGGCCAAGGCCAAGGCCAAGGCCAAGGCCAAGGCCAAGGCCACGACCAAGGTC
AGGCCACTCCCAAGGCAGGCCACGCCCAAGGCATGCCACGCCATGGAAAGTCCACGGCAT
GCCTCGGCCTTGTCAGGCCACGGCCAAGGCTGGGCAAGGCCAAGGCCAGGGCCAAGGCCA
GGCCAAGGCCAGGCCAAGGCCAAGGCCAAGGCCAAGGCCAAGGCCAGGCCAAGGCCAAGG
CCAGGCCAAGGCCAAGGCCAGGCCA
>CL104Contig26 (645-6.0-3887)
AGACCAAGGCAAAGGTAGGCCTTGTTAGGCCTAGGCCAAGGCAAGACCTGGCCAAGGCCA
ATGGAGGCCAAGGCCAAGGCCACGCCCAAGTCAGGCCACGGCCAAGGCCAAGGCCAAGGC
CAAGGCCAAGGCCACGGCCAAGGCCAAGGCCAAGGCCAGGCCAAGGCCAAGGCCACGCCC
AAGTCAGGCCACGCCCAAGTCAGGCCACGGCCAAGGCCAAGGCCAAGGCCAAGGCCAAGG
CCAAGGCCAAGGCCAAGCCCAAGTCAGGCCACGCCCAAGTCAGGCCAAGGCCAAGGCAGG
CCAAGGCCAAGGCCAGGCCAAGGCCAAGGCCAAGGCCAAGGCCAAGGCCAAGGCCAAGGC
CAAGGCCAAGGCCAGGCCAAGGCCAGGCCAAGGCCAGGCCAAGGCCAGGCCAAGGCCAAG
GCCAAGGGCCACGACCAAGGCCAAGGCCAAGGCCAAGGCCAAGCCCAAGTCAGGCCACGC
CCAAGTCAGGCCAAGGCCAAGGCAGGCCAAGGCCAAGGCCAAGGCCAAGGCCAAGGCCAG
GCCAAGGCCACGACCAAGGCCAGGCCAAGACCACGACCAAGGTCAGGCCACGCCCAAGGC
AGGCCACGCCCAAGGCATGCCACGGCCCAAGGCAGGCCACGCCAT
>CL104Contig19 (426-8.6-3645)
TGACAAGGCCGAGGCCTGCCGTGGCCTTTCCATGGCGTGGCATGCCTTGGGCGTGGCCTG
CCTTGGGCGTGGCCTGCTTGGGCGTGGCCTGCCTTGGGCGTGGCCTGACCTTGGTCGTGG
CCTTGGCCTTGGCCTTGGCCTTGGCCTGGCCTTGGCCTTGGCCTTGGCCTGGCCTTGGCC
TTGGCCTGGCCTTGGGCCTGGCCTGGCCTTGGCCTTGGCCTTGGCCTTGGCCTTGGCCTT
GGCCTTGGCCTTGGCCTTGGCCTTGGCCGTGGCCTTGGCCTTGGCCTTGGCCGTGGCCTG
ACTTGGGCGTGGCCTGACTTGGGCGTGGCCTGACTTGGGCGTGGCCTTGGCCTTGGCCTG
GCCTTGGCCTTGGCCTCCATTGGCCTTGGCCAGGTCTTGCCTTGGCCTAGGCCTAACAAG
GCCTAC
>CL104Contig27 (329-7.7-2527)
CGGCCAAGGCCAGGCCAAGGCCAAGGCCAAGGGCCAAGGCCAAGGCCAAGGCCAGGCCAA
GGCCAGGCCAAGGCCAGGCCAAGGCCAGGCCAAGGCCAAGGCAAGGCCAGGCCAAGGCCA
AGGCCAGGCCAAGGCCAAGCCAAGGCCAAGGCCAAGGCCAAGGCCAAGGCCAAGGCCACG
ACCAAGGTCAGGCCACGCCCAAGGTCAGGCCACGGCCTGGGCAAGGCCTGGGCTAGGCCT
GGGCAAGGCATGGGCAAGGCATGGGCAAGGCCTGGGCAAGGCCTGGGCAAGCACTGGCCA
AGGCCATGCCATGGCCAGGCCATGTCCTT
>CL104Contig17 (264-7.4-1956)
TGGGCGTGGCCTGCCTTGGGCGTGGCCTGCCTTGGGCGTGGCCTGCCTTGGGCGTGGCAC
TCTTGGCCTTGGCCTTGGCCTTGGCCTGGCCTTGGCCTTGGCCTTTGGCCTTGGCCTTGG
CCTGGCCTTGGCCTTGGCCTTGGCCTTGGCCTTGGCCTGGCCTTGGCCTTGGCCTTGGCC
TGGCCTTGGCCTTGGCCTTGGCCTGGCCTTGGCCTTGGCCTTGGCCTTGGCCTGGGCCTG
GCCTTGGCCTTGGCCTTGGCCTTG
>CL104Contig3 (356-5.1-1829)
CCCAAGTAGTTCCTTGCCCAGGCCAAGGCAGGCCAAGACCACGGCCAACGCAGGGCAATG
CCATGGCCAAGGCAAAGGTAGGCCTTGTCAGGCCAAGGCCAAGGAAGATCTTGCCATGGC
CAAGGCAAACCAGGCCAAGGCCATGGCATGCCACGGGCTTGTCAGGCCAAGGCCAAGGCA
AACCAGGCCATGGCCACGGCCAAGGCTGGGCAATGCCATGGCCAAGGCCAAGGCCAAGGG
AGACCAAGCCAAGGCTGGGCAATGCCATGGCCAAGGCCAAGGCAAAGGTAGGCCTTGTCA
GGCCAAGGACAAGGCCAAGGCAGGCCACGGGCCAAGGCAGGCCACGGCCAAGGCAA
>CL104Contig11 (214-6.5-1383)
CCTTGGCCTGGCCTTGGCCTTGGCCTGGCCTTGGCCTGGCCTTGGCCTGGCCTTGGCCTT
GGCCTTGGCCTTGGCCTTGGCCTTGGCCTTGGCCTTGGCCTTGGCCTGACTTGGGCGTGG
CCTGACTTGGGCTTGGCCTTGGCCTTGGCCTTGGCCTTGGCCTTGGTCGTGGCCCTTGGC
CTTGGCCTTGGCCTGGCCTTGGCCTTGGCCTTGG
>CL104Contig32 (208-5.8-1197)
TGGCCTAGGGTCTCTCCCCCCACACTATGCAAACAGGAATCCCTCAAATAAACACCGCCG
TATGCCAAAGGGTCTCTGCCGTGGACATGAACTACAAGACCGGCCTTGGCCTGGCCTTGC
CCCGGCCTTGGCCTGGCCTTGCCCCGGCCTTGCCCTGGGCCTGGCCTGGCCTTGCCCTGG
CCTTGGCCTGGACTGTCCATGGCCTTGC
>CL104Contig34 (164-5.6-913)
GTGCTTCATGGTTGTCCCTATGCTATAGCATGTCTGTCGGAATGTTGTATACCCTTGTGC
TTTGCTCGGCCGCACATAATGAGTTGCTTGCAATGGAAATGAGACGTGCATGGCTGCTAA
TGTCCGTCCCGATTATGTAGCCTCGGAAATTGAAGGCGTAACTC
>CL105Contig11 (2637-93.6-246800)
TGAGGGAACCCTAGGAGAGCCGCCGACTCCAACTATCGTCCATGTACGATCCATACTAGA
TCTGACCAACTGCCCATCCTACCTCCTCTACGTTCTTGACAGCCCATCTTTGTCTCAGTA
GAGTCTTTCAGTGGCATGTTTCGGTCCTCTTCCCCATTACTTAGAAAAAGTGAGCCACCG
GTTCAGGTACAAGATACTATCATTACCGTCTGGACAATGAGACATCCAACCCGTAATCGC
AACGACCCAATTGCAAGAGCGGAGCTCTACCAACTGAGCTATATCCCCCGAGTCAAGTGG
AGCATGCATGAAGGAGTCTGATGCTTTTTCGATTCTTTTCCCTGGCGCAGCTGGGCCATC
CTGGACTTGAACCAGAGACCTCGCCCGTGAAGTAAATCATCGCACCTACGATCCAACCAA
TTGGGATTGGGGGAGAATCCATAGATTCTTTTTCAGGAGCGATTCATCCTTCCCGAACGC
AGCATACAACTCTCCGCTGTACTGCGCTCTACAAGTGTGCTTGTTCCCCCTTCTCCCTTA
CCATGGCAAGTCTTTGTGAAATCACTCCGATGGGAATGGAAAGAAGAAAAGAAAAAAGAA
GGCGTTCAGAGACCCTCTTGGCCCAACCCTAGACACTCTAAGATCCTTTTTCATTTCAAA
CCTGCTCCCATTTCGAGTCAAGAGATAGATAAATAGACACATCCCATTGCACGGATCGGG
AGGCGCTCGTAGTAACTGAGGGGGTCGAAGACCAAGAAGCGAGTTCTTTATACCAAGATA
CCAAGCATTCTTCTTATGGCTAGATCCAATCTCCTGGTCCCTACGGAACGGAAAGGAAAA
AGAATTTCACGTTCTGGAAGGAAGGGAGGATTCGGCAAATCCTATGGATTCCCGCTTTCT
CCAGACCTCCAGGAAAAGCATGAAAAAAGGCTCGAATGGTACGATCCCTCCGTCACCCCA
GAATGAAAGGGGTGATCTCGTAGTTCTTGGTCTGTGAAGATGCGTTGTTAGGTGCTCCAT
TTTCCCATTGAGGCCGAACCGAAACCTGTGCTCGAGAGATAGCTGCCCATACACTGATAA
GGGATGTATGGATTCTCGAGAAGAGAGGACGTGGTCCCCTCCGGACCGCCCGGATCCCAC
GAGTGAATGGGAAATTGGATCCATATTGGATCTCACCTGAATCGCCCCATCTATCCTCCT
TCTATCCTCCGGAGGAGAAGTTTGGTTTCCAATTCCGATTCGAACAGGAGGAGTACGCCA
TGCTAATGTGCCTTGGATGATCCACATCTCCGGGTCAGGCGCTGATGAGCACATTGAACT
ATCCATGTGGCTGAAAGCCCTCACAGCCCAGACACAACGACGCAATTATCAGGGGCGCGC
TCTACCACTGAGCTAATAGCCCGTCATGTGGGTCTCCCACCGAGAGGGAGGCCCGCAGAG
AAACCCCTTTGTTTGCGCCCCCATGTCGCCACACGGGGGGGACATGGCGACGTAAACAAA
GGGGATCCTATCCACTTGTTCCGACCTAGGATAAGAAGCTCATGAGCTTGGTCTTACTTC
ACCATCGAGAAACGAAAGACGAAAGAAGACTTCCGTATCCAAGCTTAGCTCAGACGTAAC
TCGCTTCTTTTTGGGTGTGAAGCAGTGTCAAACCAAAATACCCAAAAAGCATTAGCTCTC
CATGAACAGGAGGTAATCCAGCCGCACCTTCCAGTACGGCTACCTTGTTACGACTTCACT
CCGGTTACTAGCCTCGCCTTGGGCATACCCCTCCTTGCGGTTCAGGTAAGAACTTCAGAC
ATGGTCAGCTTCCCTAGTGTGACGGGCGGTGTGTACAAGGCCCGAGAACGAATTCACCGC
CGTATGGCTGACCGGCGATTACTAGCGATTCCTGCTTCATGCAGGCGAGTTGCAGCCTGC
AATCCGAACTGAGAACGGGTTTTTGGAGTTAGCTCACCCTCGCGGGATCGTGATCCTTTG
TCCCGCCCATTGTAGCACGCGTGTCGCCCAGGGCATAAGGGGCATGAGGACTTGACGTCA
TCCTCTCCTTCCTCCGGCTTCACACCAGCAGTCTGTTCAGGGTTCCAAAATCCATGGTGG
CAACTAAACACGAGGGTTGCGCTCGTTGCGAGACTTAACTCAACACCTTACGGCACGAGC
TGACGACAGCCATGCACCACCTGTGTCCGCGTTCCCGAAGGCACTCCCCTCTTTCAAGAG
AGATTCGCAAAACATGTCAAGCCCTGGTAAGGTTCTCCGCTTTGCATCGAATTAAACCAC
ATGCTCCACCGCTTGTGCGGGCCCCCGTCAATTCCTTTGAGTTTCATTCTTGCGAACATA
CTTCCCAGGCGGGATACTTAACGCGTTAGCTACAGCACTGCACGGGTCGATACGCACAAC
ACCTAGTATCCATCGTTTACGGCTAGGACTATCGGGGTCTCTAATCCCATTCGCTCCCCT
AGCTTTCGTCCTTTAGTGTCAGTGTCGGTCCAGCAGAGTGCTTTCGCCAGTGGTGTTCTT
TCCGATCTCAACGCATTTCACTGCTTCACCGGAAGTTCCCTCTACCCCTACCGTACTCCA
GCTTGGTAGTTTCCACCGCCTGTCCAGGGTTGAGCCCTGGGATTTGACGGAGGACTT
>CL105Contig22 (670-36.4-24381)
CTTATCCTAGGTCGGAACAAGTGGATAGGATCCCCTTTGTTTACGTCGCCATGTCCCCCC
CGTGTGGCGACATGGGGGCGCAAACAAAGGGGTTTCTCTGCGGGCCTCGCTCTCGGTGGG
AGACCCATAGGCCTAGGGCACTTCTTTTTCTTTTTCTTTTGATGGAGTTCAGTCCTAATA
AAAAACAAGAAATATATACTTAAAAAAAATGACAAAAAAAAATTACTTTGGAATTGCGAT
CAGATGTTTTTTATCTTATATGAGAATGATAAACGTTCGCCTATGGATTATGATTATTTT
TTTCTTTGTTTTATATCTTTTTCTACATAGACTCTTTCTCAAACTACTTCCTTACTCCGG
AGATAAAAATCCTAGAGTCCAGAAGGAATTTGTGGCGAATTTATTTTGTATATTCACCGT
TATAGTAGTTTCGATATTGTATTTATTGATAATGAAAAAATACGATAAAATACTTCCTTT
TGAATCTCAACCAAAAATATTAACTGTTTCTAATGATAATGAGCAAAATCAGGATTTCAA
GCCTGAACATAAAAACCAAGAGGGTTGTCCCAACTCAGAAAATAATGAATTTAAAAAAAA
CAAAGATCAGATGGAAGAGAAAAATGGAGACGGTTGGTCTAATTCTGAAAATTATGATTC
GAAAGAAGAG
>CL105Contig6 (768-22.9-17615)
GGCATTACCCGTATCTTGATTTTTATTTGGATCATCAAATGTAACAATTTTGGATTCAAG
GGGACATAGACCGGTACGTTGCGATCTCAATAAGACATAAGAAGATAATAAGAAAACGAT
CAATAAAATGATACTCGAAATAAAACTAGCTAAAAACCCTTGACTCGAATTTTGATCTTT
ATTTCCTTCTTCATTAGCTGAAATGGAAATAAATTTTAATACTATTTTTAGTATAAGAAA
ATACAAAATCAACAAAGTGAAACTCAGGTAAAATAGGTTACTTATTTTAATATTTTTTAA
AAAAGCTGGAATGATTCTCATTCTCATAGAGAAAATCCACATAAATATAGATTTGTTTGT
TTTTTTGTCCATAAGGCTCCTTTTTTCTATAAAATGCATTGAGGTAATCCAGCCACACCT
TCCAGTACGGCTACCTTGTTATGACTTCACTCCGGTTACTAGCCTCGCCTTGGGCATACC
CCTCCTTGCGTGCGGTTCAGGTAAGAACTTCAGACATGGTCAACTTCCCTAGTGTGACGG
GCGGTGTGTACAAGGCCCGAGAACGAATTCGCCGCCGTATGGCTGACCGGCGATTACTAG
CGATTCCTGCTTCATGCAGGCGAGTTGCAGCCTGCAATCCGAACTGAGAACGAAGTTAGC
TCACCCTCGCGGGATCGTGATCCTTTGTCCCGCCCATTGTAGCACGCGTGTCGCCCAGGG
CATAAGGGGCATGAGGACTTGACGTCATCCTCTCCTTCCTCCGGCTTC
>CL105Contig10 (580-11.1-6425)
GAGCTCTTGAGAGCTTGTTTTCCAGAAAGGAGGTGATCCAGCCGCACCTTCCGATACGGC
TACCTTGTTACGACTTCACCCCAGTCACGAACCCTGCCGTGGTAATCGCCCTCCTTGCGG
TTAGGCTAACTACTTCTGGCAGAACCCGCTCCCATGGTGTGACGGGCGGTGTGTACAAGA
CCCGGGAACGTATTCACCGCGGCATGCTGATCCGCGATTACTAGCGATTCCGACTTCACG
CAGTCGAGTTGCAGACTGCGATCCGGACTACGACCGGTTTTCTGGGATTAGCTCCCCCTC
GCGGGTTGGCAGCCCTCTGTACCGGCCATTGTATGACGTGTGTAGCCCTACCCATAAGGG
CCATGAGGACCTGACGTCATCCCCACCTTCCTCCGGTTTGTCACCGGCAGTCTCATTAGA
GTGCCCTTTCGTAGCAACTAATGACAAGGGTTGCGCTCGTTGCGGGACTTAACCCAACAT
CTCACGACACGAGCTGACGACAGCCATGCAGCACCTGTGTCCAGGCTCTCTTTCGAGCAC
GAATCCATCTCTGGAAACTTCCTGCCATGTCAAAGGTGGG
>CL105Contig3 (355-6.8-2423)
GGACTGGAAAGTCAGGGGTGAAATCCCGGGGCTCAACCCCGGAACTGCCTTTGATACTGG
GTGTCTTGAGTATGGAAGAGGTGAGTGGAATTCCGAGTGTAGAGGTGAAATTCGTAGATA
TTCGGAGGAACACCAGTGGCGAAGGCGGCTCACTGGCTCGATACTGACGCTGAGGTGCGA
AAGCGTGGGGAGCAAACAGGATTAGATACCCTGGTAGTCCACGCCGTAAACGATGAATGC
CAGACGTCGGCAAGCATGCTTGTCGGTGACACACCTAACGGATTAAGCATTCCGCCTGGG
GAGTACGGCCGCAAGGTTAAAACTCAAAGGAATTGACGGGGGCCCGCACAAGCGG
>CL105Contig20 (325-7.4-2395)
TGGAAGAATGGAAAAGATCAAGATTTGTGTGAGACTTGTTCGCCGCTGGATCCGAGCAGG
GGCAACGCCAACCTGATCAGCCTACCCACTGATTGGAGTGGGGGCGCGGGGCTAATGGTG
ACAATAAGAAGGAATTGGCTTTGTCATTTGGAATCGGAGTTCTTTCACAAAGACTTGCCA
TGGTCCCCTTCTCCAAGCACACTGATCGAGCGCAGTACAGCGGAGAGTTGGATGCTGCGT
TCGGGAAGGATGAATCGCTCCTGACAAATCATCTATGGATTCTCCCCCAATCCAAATTGG
TTGGATCGTAGGTGCGATGATGGAC
>CL105Contig8 (310-7.5-2340)
CGGCCATGCAGCACCTGTGTTCAAGTTCTCTTTCGAGCACTCTCACATCTCTGCAAGATT
CTTGACATGTCAAGGGTAGGTAAGGTTTTTCGCGTTGCATCGAATTAAACCACATCATCC
ACCGCTTGTGCGGGTCCCCGTCAATTCCTTTGAGTTTCAACCTTGCGGCCGTACTCCCCA
GGCGGTCAACTTCACGCGTTAGCTTCGTTACTGAGCAGCAAGCCACCCAACAACCAGTTG
ACATCGTTTAGGGCGTGGACTACCAGGGTATCTAATCCTGTTTGCTCCCCACGCTTTCGT
GCATGAGCGT
>CL105Contig17 (259-6.6-1713)
GATCCAGCCGCAGGTTCCCCTACGGCTACCTTGTTACGACTTCACCCCAGTCGCTAAACC
CACTGTGGTCGCCTGCCTCCCTTACGGGTTAGCGCACTGCCTTCGGGTGAATCCAACTCC
CATGGTGTGACGGGCGGTGTGTACAAGGCCCGGGAACGTATTCACCGCGGCATGCTGATC
CGCGATTACTAGCGATTCCGCCTTCATGCACGCGAGTTGCAGCCAACAATCCGAACTGAG
ACGGCTTTTGGAGATTAGC
>CL105Contig12 (244-7.0-1699)
TGTCAGACTAGAGTGCGGCAGAGGGGGATGGAATTCCGCGTGTAGCAGTGAAATGCGTAG
ATATGCGGAGGAACACCGATGGCGAAGGCAATCCCCTGGGCCTGCACTGACGCTCATGCA
CGAAAGCGTGGGGAGCAAACAGGATTAGATACCCTGGTAGTCCACGCCCTAAACGATGTC
AACTGGTTGTTGGGAATTAACTGACTCAGTAACGAAGCTAACGCGTGAAGTTGACCGCCT
GGGG
>CL105Contig2 (237-5.1-1209)
CGTCAGCTCGTGTTGTGAAATGTTGGGTTAAGTCCCGCAACGAGCGCAACCCTTATCCTT
AGTTGCCAGCACGTAATGGTGGGAACTCTAGGGAGACTGCCGGTGATAAACCGGAGGAAG
GTGGGGATGACGTCAAGTCATCATGGCCCTTACGGGTAGGGCTACACACGTGCTACAATG
GTCGGTACAGAGGGTTGCAAAACCGCGAGGTGGAGCCAATCCCAGAAAGCCGATCCC
>CL106Contig66 (2457-21.4-52505)
CTTATTCAACTGCCGGTAATCAATGCATAAGCGCATGCTACCGTCTTTCTTCTTCACAAA
AAGTACAGGTGCTCCCCAAGGGGATATACTGGGCCTTATAAAACCCTTTTCCACTAACTC
CTGTAACTGAGTCTTGAGTTCTGCCATCTCGGCAGGTGCCATTCTGTAAGGCGCTCTGGA
AATAGGCAAAGTGCCCTGTTCCAAGTGGATTTCAAAGTCAATCTCTCGCCTTGGTGGCAA
ACCAGGTAACTCTTCAGGGAAAACATCAGGGAATTCAGAAACAACAGCTATGCTTTCCAC
TGACTCCTTGGGTGCATTATTTGTCAATGCATAAACAAGCATCCCAGATTCACCTTTATC
TAGCAACTTCCATGCTTTAAAAGAAGAAATCATATGGTCCAAAACTTCTGGTTTCAGGCC
TCTGAGAATAACCGTGTGTTCATTTTCAGAAGGTAAGACCACCTTCTTTTTGGCACAATC
AATCACTGCTCCATGAGCTATCAGCCAATCCATGCCTAGAATGATATCAAAGTCCTCCAG
ATCAAAAACAATGAGGTCAGCAGGGAAAGTCTCACCACACACTTGGATTTCTACCCCATG
TAGTATTTCATGACAATAAAATACTTGGCTTCCCGGACTTTGGACAACCATTGGATTCTT
AGATTCTGTTATGTTGAGTTGTAATTTGCTTGCAAACTTTACCGACACAAACGAGTGACT
TGCCCCCGAATCAAACAAAACAGATGCAAGAAAACCATGCACTAATAATGTACCTCGGAT
AACAGATGGCGAGGTCTCCGCATCATGTAGGGTCAAAGAGCTGACTCGGCGCACCTGTCG
TCCACCACTGACTGTCTGAGATGCATCTGACTGTCCATACGGGCAATCCTTCTTCCAGTG
TCCATCCTCACCACAGTTAAAGCAAACAGTAGGCCGGTGAAATGAGTCGCCATGACTCTG
CTGCATCCGTCCACGACCACGACCTCTATCACCACGGCCTCTACCTCGGCCTCTCCATCC
TGATCCCTGTCTGGTAGACCCCTGATGGGTCATCTGAACACTCGCAACGCTGGCTGCCAT
AGGATTGTATCTTCTGTCCTTTCTGCCTCTATTCCAGCTCCTGCTGGGACCACCAGATCT
GTATGTACCACCTGTCGTAGTCCTGGTGCGCTCCTCAGTCCTTTCCATCTCCTCTGCCTT
ATCTGCTACGTCATGCCATGTGGCAACAGTATGCCCTGCCACTTTGTTCTGAAGACTAGG
CCTCAGGGCCTCCTTAAACTTCTCTATCCGCATAGTTGGCGACGTGTCAGGTACATAGCG
TAACAAGTCCCTGAATTTGGCTCTCAGCTGAGCCACAGTCATAACACCCTGTCGGAGATT
CAGAAACTCTGACATTTTCCTGCCATACCAATCCTGAGCAAAATAAGTCTGACGAAACAC
TGTCAGGAACTGCTCCCATGTACAGCTGCGGTCTGCATGTTCTGGGGTAGCATTCCACCA
CTTCAGGGCTTGGCCCTGAAGGCAATAAGCAGCAAGATCCACCTTGAACTCCTCTGGGAC
TCGAAGAGTATGGAAAATCTTTTCTATCTCCAGGATCCAGTTTTCAGTATCCTCAGCACT
TCCCTTACTAGCAAACACAGGCGGTCTTCTCTTACAGAATTTCTCCAAGACCTGATCATA
GCCCGCAGTAGGCTGCTCCGGAGGTGTCTCCGCATGTGGTTGAGGCTGCGAGGCTGGATT
CGGTACCCCAAGTGTCTGGACCTGGGCCTGGGTCTGAGCTCCACCTGAAGCAAGGGGTGG
CAATCGGGCTGTCACCTGCTCCATGAACGAGGTCATCTGGTTATGCAACACTGCAAATGC
ATGCTGCCAACCACTATTGCTGCCTTCTCCTGTAGCGGCATCGTCCTGAGACGGGTTGGG
CTGGCTGGGCTGTTTGGGCCCCTTAGTTTTCCTGGGCAAAGGAGGTCTACCCGTCTGTCG
TTTGGGCGCCATCTGAAAAAGCAACCCAACTTATATTAGTACTCAACTTAATTAGAGATG
AATAATTACTTAGCGCACTTGTACTCATTAGCAGGTACCTATGCATGTTCCGACTGTGGA
TACTTGTGTGAATACATTTCTCTTTTTCCAGCAACTCATGTTTGCACAACACCTATTACG
CAAGCAAAGCTCCTGTAAATTAGGATCTTTTGCTCTGATACCAACTGTGACGCCCCGCAT
TCGTTGCAATTTCCCGGTGGCCACGGCGGGAGTTGATCCCGCCTATTTCGGAAAATTCCC
AACGAATACAGAGAGCCAGAGGGGGAATCTGCTTACGTAATCCGGCCTTTACTATATAAA
AGGCCACAAAGAAGCGTGGGTATGTGCAAACAAGTTAAACTAAGTTATAGTTATGCTGGA
AAAATTCTATGCAGAAAAGAGAAGCATTCACAAGCAATTTAATTAAACATCCACAAT
>CL106Contig79 (987-24.6-24235)
ATTCTTAAAATAAAAGCATAACAGTGCAACCGACCCTCAAACCGTAGAACTTTTTCACTT
ATCAGCAACTGAACCTCTAGCTCCTCCTTGGAGCTCACTAACTTCTCCAATCTCAGGTCT
AGCTGCCACAACTGAAAATATCAACAATAGATTTAATGAGTCTAAGGCTCAGTAAGAAAA
CCCCAACTAGAAGGCTTTCTTACCAAGAAAATAAAATCAAGTATAGACATTAAAATTCAG
TTTATGATCTTCTTTCAAATCCCAACCCTCGGATTTTATTATTTATTCAAGTTGGTGATG
CGATTTGTATTTATGATGCAGATAGTGAATCACGATTGGATAAGTTCACACATATGATAT
TCGAGGATATGATAGTTGTTGATCTTGGATATTTGATTATGCATTGTAAAGAGTCATGAT
GTAGTAGTGACACACGTGGACTCACATAACTTATAGATGACTCTACTAACTCAAATGGGA
TTCTAATTTGACCACACCTCAAGGGAAAAACCCATGGCCATTACCTGTCGCTGGATATGA
CCCATGGGGGTGTTATCTAAATCATAGGAAACGGGTAACACTTTAGGCTACTTGAAGCCA
CGCAGTCGTGGAACATCTACCGTCCATTCTTGGTCTATCTCGACCAATATAAATTGGAGT
GGAATTATGTGACCGGCTTGACCCTTCCAAGCCTATTAATGCGCAATTTATTAATATTCA
TACTCCCAAAATCACATTTCCCCGCCTCACTCCAGGGACTACGTGGTTACCCATTCCCTT
ATTGGCATGCCATTAATATTCACAAGTGTCATAGTAGCGGTATAAAAGACCCAATCATAT
GCATTTCATTTCATTTCATTGCATGCCATACCAACCCAAAATCTCAATTTTGGCTCCTAT
GAACTCGACTTATGATCAGACGTACTCATGATTTGTACTTGACTTGATGTCCAACTCACG
TAGGAAAAGAACACATAATTGACGATG
>CL106Contig11 (1369-15.8-21641)
AATCCCTTCTCAACTAATTCCTTCAACTGTGTCTTTAGCTCCGCCATTTCTGCTGGTGCC
ATCCGATAAGGCGCTCTAGAGATAGGCAATGTGCCTTGCTCCAGATGAATTTCAAAATCA
ATTTCTCGCCTTGGTGGCAATCCAGGTAATTCTTCAGGAAATACGTCTGCAAACTCAGAC
ACAACAGCTATATGCTCAACAGAGTCTTTTGGTGCATTTTCTGACAATGCATAGACCAAC
ACTCCTGATTCTCCTTTATCCATCAATTTCCACGCTTTGAATGAAGAAATCAAATGGTCT
AACACATCTGGCTTCATGCCTCTAAGGATGATAGTATGATCACCTTCTGAAGGTAGAACT
ACCTTTTTCTTTCCACAATCTATCACAGCTCCATGAGCTACCAACCAGTCCATTCCTAAG
ATAATGTCAAAGTCCTCCAGTTCAAAAACAATAAGGTCAGCTGGATAATTTTCATCACAC
ACAGAAATTTCTACCCCACACAACATCTCATGACAATAAAAATTCTGACCACCCGGACTT
TGAACAACAACAGGATTTCTAAGTTCTGTGACCATCAAGGGAATTTTACTAGCAAAATGC
ACAGAAACAAAAGAATGACTGGCTCCAGAATCAAATAAAATAGAAGCAAGAAATCCATGG
ATAGGTAATGAACCTCTAATCACGGAAGGTGAGGCTCGAGCATCCTGCAGTGTCAAGGCA
CTGACTTTCCTGACCACCTGTCCACCACTAGATGTAGCAGGTCCTTCTGCCTGTCTGTGG
GGACACTGCCTCGATATATGGCCTTCCTGCCTGCAATTGTAGCACACGACTGGACGTCGA
AATGTATCTCTCTGGCTCTGCTGTGGCTGCCATCTGCCTCGGCCTCTGCTAAAACTTCCA
CGTCCTCGTCCTCTGCCTCTCCAACTAGAGCCTTGGCTACTGGAAGCCTGAGCACTAGCA
ACACTTGCTGCCATGGGGTTGTATCTTCTTTCTTTTCTTCCCCTGTTCCATCCTCTGCTA
GCTCCACCTGTTCTGCTCCTGCTATCAGACTCCTGAGTTCTCAGACGAGTACGCTCCATA
GCTTCAACCTTATCACCAGCTTCCTCCCATGTGAGGACATCATGCCCAGACAACTGGTTC
TGAAAGTGGGATTTCAATCCCTCAATGAACTGTTGCAACTTCACTTCTGGTGGCAAGTGT
GGAACATAGCGCAACAAGTCTCTGAATTTAGCTCTATACTGAGCTATAGTCATGTTCCCT
TGCTCCAGGTTCATAAATTCAGAAGTCTTTCTTTTATACCAGTCCGGAGTGAAGAAAGTC
CTATTGAATGCAGCCAAGAACTGATCCCATCTGCAATAAGGATTAGTGG
>CL106Contig95 (1085-12.9-14019)
ATATGCATTTCATTTCATTTCATTGCATGCCATACCAACCCAAAAACTCATTTTTGGCTT
CTATGAACCCGACTTATGATCAGACATACTCCTGATTTGTACTTGACTCAATGTCCAACT
CACGTAGGAAAAAGAACACATAATTGACGATGATATACTATGCCAATGAACTTATGACAT
CAATAGAAGATCATACATAGCCATTCATTTGAAAGTGAAGATAACAGACTTAATGAGTAA
TGCAAACACATCATTTGAGGGAGTGGTAATAGATAGGAACCGGGTATATGTCTTTATCCT
TTTTATGTCCATAACACATGAATTAGTTAGATTTCAAAGTATTTTCGAGAATCCGGAAAT
CAGTCCACTTCAATATATATTTTAACATGTTTAGAGACATTTTTATGACATTTTCCATTT
TTCCCAAGTGCCATACCCTTCCATAGTTAATATAGACCAAAAATACATTTTATTCGGGTT
CATTAGACGCATTAAATGTTAGAAATAATGTCATGCACCCAGATCTGATTTTCGAGTTTA
GAAAGCGTAATTGAAAGGGTTTTCTTACATAGAAACGGTGTCGGAATGGCTCAACTTCAA
GTCACTTTAGGGCAGTCCCAAACCCTTGTGTTTTCCACCTTAAATAGCCCTTAAATCACG
CCTAAAAAGAGAGAAAATATGGAATAAAAATCTGCAGTCCGGTTGGGCATGTATATGTGA
TATAGGAGGCATATCCATACCTCAATTACTATCTCTTAGGGTTCTAGATAGAGCCCCGAA
GGTGCAGCCTCCAATCCTTGTATTTTTCCCACCAAATGAACCCTAAATCATGAGTATAGA
GAGGATAAATGTAGGGATAGCAAATCTGAGAATTTCTTGATGAAATGAGACATTTTAGGA
TGCATAGAAACACACCTTGTCTCAAAGAGCCACAAGGAACTCGAGCCCTTGTGCTAGCAC
CTTCTTCTTCTTCTTTTCTTCTTCTCACAGCAACAATGGAGATGGAGAAGGGCTTGGGCA
CCGCATGGGGGTCGCAGGGGGCGAGAGGGGCGAAGGGGGGCCGCGGAACCGCTGGGGCGA
GGGCG
>CL106Contig47 (773-12.9-9964)
TACCTCTTAAATGAATATCTCAGTCTGATTCGTTCTTTTCAATCATGTCATGTGTTTATA
AGTGTGATGTATACTAGAGTCATGATCTTTAGTTTATGTGGGTTGATGATCAAGTAAAGT
ATAAAACCATGAGTTTGTTGTGTCCTAAGTTGAATTTCTTAGGAGGGATAAATGAGATCT
TATTGGATTTTGTGATGCATGTAAGGAAAAGAATGGAAAAGTGTGATTGATCTTGATGTG
ATACATGATTATGGATTTAGATTGTGTGCTAAGGAGTTTGGGTAACCACGTGGACCTGGT
TGCTTGAGGATGAGGTGCTGTGAGAGAAGAGTTGTACCGGCTTGAAGAGCCACTCACGTC
CACTCCAGTGTACACCTGCTTGGTTCAGAGAAACCAAGAGTCGGACCTTGGTAGTTCCGA
AACCACGTGCTTACATAGCCCAGAGAGTTACCCAACATCCTTAATCATTGACATTCCATG
ATGCCATAATCCAGCGACAGGATGTGGCTGTGGGATGTTCCTTTCATGTGGTCAAATCTC
TTTCTCAGTCGAGTCTCAATTATCAATGTGTTTATCTATCAATTTGACTCTTTATATAAA
TTCAAGTAAGTAAACAAGTAACAATTTATCACCATCATTAATTAGATCCACGGGGATGGG
ATAAGAAAAGATTATTTTGTTTAAGATTAATTACTTATATCTGATTTAGATAGCATGTTT
TAGAAAGCCTTTTAGTGGGCGTTTTATTACGAGCCTAACAAACTCACGATTCT
>CL106Contig114 (707-11.5-8140)
CCTTTTGTAGTGTTTTTATTCAAGCTACTATTGTTACGTTACATTGTTATCAAGTGATTT
CCCGTCATTCTCACTTGGGTATCTTCTAGAAACCCAACTATATTTTATTATTGTATTTAC
TCCTTAACGGGTACGTATGCATGTCTCTTTTGTGGATATGTACATTTCTCTCTTTCTCTA
GTGAACTGATTTTCACATCTTCCTTCATTATGCAAGCATAGCTTCTATACGTCTATAGAA
GCTTTGCTCTGATACCAACTGTGACGCCCCGCATTCGTAGCATTTCTCCGCGGCCACGGT
GGGAGTTGAACCCACATATTGGAGCGAATGCCAACGAATACGGAGTGCCATAATGGGTTC
CTACTTGCATAATGTAGACTCTTTATATAGAAGAGTCATGCGGAAGCATATGTGAAAGAG
GTGGAAATCAGTTTACTAACTAAAATATGAATATAAAAGCGAAAGAGAGAACTGTAACAG
AATTTAAAATACTTGCATATCCACATAAGAGAATTTAAAACATGCATACTAAAGAAATAA
AATGCTTGACATACCTGTTAGATACTCATTTATCAACCCATGATCTACCAAGCGTGCCTA
TAAAAATGTCAACAGTAGATTTAATGAGTCTACAGCTCAGTAAGAAAACCCCAAACTAGA
AGGCTTTCTTACCAAGAAAATAAAATCATGGATGGCATTATAATGTG
>CL106Contig120 (580-12.9-7486)
TTTCTAAACTTGAAAATCAGATCTGGGTGCATGACATTATTCCTAACATTTAACACGTCT
AATGAACCCGAATAAAATGTGTTTTTGGTCTATATTAACTATGGAAGGGTATGGTACTTG
GGAAAAATGGAATATGTCATAAAAACATCTCTAAACATGTTAAAACATCTATTGAAGTGG
ACTGATTTCCGGATTCTTGAAAATACTTCAAAATCTAACTAATCTCTTGAGTTATGGACA
ATAAAAAGGGACAAAGAAATATACTCAGTTCATATCTATTACTACTCCCTCAAATGATAT
GTGTGCAACACTCATGAAGTCTGTTATCTTTCACTCTCAAATAAATGGCTAAGTATGATC
TTCTATTGATGTCATAAGTCCATTGGCATAGTATATCGTTGTCAAATATGTGTTCTTTTT
CCTCCATGAGTTGGACATCAAGTCAAGTACAAACCATGAGTACGTCTTATCATAAGTTGA
GTTCTTAGGAGCCAAAATTGAGATTTTGGGTTTGTATGGCATGCGAAGAAATGAAATGAA
ATGCATATGATTGAGTCTTTTATACCGCTACTGTGGCACT
>CL106Contig73 (465-15.6-7266)
TATTGTTGACATTTTCAGCTGTGGCAGCTAGACCTGAGATTGGAGAGGTTAGTGAGCTCC
AAGGAGGAGCTAGAGGTTCAGTTGCCCCTGATAAGGGGAAAGGTTCTACAGTTTGAGGGT
CGGTTACACTGTTATGCTTTTATTTTTAAGAATCTCAATGCCATATTGTATTTCCTTTTG
AAAAATGAACTAATCTATATTATGAGATGACTCGTACTTTTCAGTTGTCATAGCACTTAT
ACTCATAGCATATGAAATGAAGAATGCCAGGTACCTCTCTTATGCGTTATTTATGCATGT
TCCATCTGTTTATTTTGAGAATTGTGGATGTTTAATTAAACTGCTTGTGAATACTTCTCT
TTTCTGTATAGAATTTTTCCAGCATAACTATAACTTAGTTTAACTTGTTTGCACATACCC
ACGCTTCTTTGTGGCCTTTTATATAGTAAAGGCCGGATTACGCAA
>CL106Contig25 (1029-6.3-6473)
CTTGTTGTTGCATGCATGGAGTAGAGGTGCAAGGTAGGGTTTTATACTCTTTTTCTATTT
TGTTTTCCTCTCCTTGGATTTCCCTTGAAGTTTTCTATTATTCCCACCTCTTGTGCATAG
AGAAGCACAAGAGGAGTCGAGGTTGTGAAAGACTTGAAGAAGAGATAGAAGAGGGCCTTT
CTTCTTTATTTTGTAAGTTTCTAAAACTCTCAAGTGTTTGGTGTGTTGGATAATTCCCTG
ATTTCCTTTCTATTTTGTGTTAGATATAGGTTGGAAAGAAGAGAATGATCATGATGATTC
ATGGGTTCCTTGTGGTCTTTGAAATGAGGTGAGTGTTTAGGCTTTTTCTAAAGATCTCCG
TATTTTCCAGAAAATTCTGATTTCTGTCCATACATTTTATCTCCATTTTATGCATGATTT
AGGTCACTTTTTGATGTGAAAAACATAAGGATTTGGGGCTGCACTACTTGGACTTGAAGT
TGGGCCATTCCGACATCATTTTTAAGTAAGAAAACACCTTCTATTACGCTTTTTAATCAT
GAAAATCAGATCTGGGTGCATGGCACTTTTTCTACCATTTAGTACATCTAATGAACCCCA
TTAAAACAAATAATTGGCCTACATCAACTATAAGAGGGTAGGGTACTTGGGAAAAATTCC
ATACAACATAAAAATGCCTCTAAACATGGTAAAACTCCCCATGAAATGGACTGATTTCCA
GATCTTGAAGATACATCCATAAATGATTAATATCTTGAGTTTAAAAGACATAAGGAAAGA
TTAAGAAATGTGCCCCAATCATCTTCACTATCTTCTCTCACTTGTGGCATATGTACATGA
TCTAATGGGCATTATTCCTATTTTCAAATTACTATCTAAGTTGAATTGTTCTTTGTATTA
TCTATTGAGTCCATGGGTGTGGTATGTTACTAATATTGAGTTATTCCTCTTCATGGTCAG
AAATCAAGCAATTGTGAAACCATGAGTATGTTCTTTCTCCTAAGCCAAGTTCTTTGGTAT
AAAAATGAT
>CL106Contig63 (671-8.1-5449)
CAGAATTCCTTGTCACAGCCTTGGTTGGACTATGACCAAGTGCTGAATAAGTTTTGCAAA
AGAGGACCCCCAAAGTTCACAAGCAAAGGGAGTCCAGAAGATACTGAGACTTGGGTCCTT
GAAATTGAAAAGCTTTTTGTGACTGTCAGAGTTCCCGAGGAGTATAAAGTGCCTTTGGCC
GTTTATTGCCTACAAGGGCAAGCTCTGAAGTGGTGGACTGCAACTCCTGAGTCCACTGAT
CCTTTTTGCAGATGGGATCAATTTATGGCTGCATTCAACAGGACTTTCTTTACCCCAGAC
TGGTACAAGAGGAAAACATCTGAGTTCATGAATTTGAAGCAAGGGAATATGACTGTAGCT
CAGTACAGAGCTAAATTCAGGGACTTATTGCGTTATGTTCCACACTTGCCACCAGGGGTA
AAATTGCAGCAGTTTATTGAGGGATTAAAATCCCACCTTCAGAATCAATTGTCTGGTCAT
GATGTCCTCACCTGGGAGGAAGCTGGTGATAAGGTGGAAGCTATGGAGCGTACTCATCTG
AGAACCCAAGAGGCTGATAACAGAAACAGAGCAGGTGGAGCCATCAGAGCATGGAACAGG
GGTAGAAAAGAAAGAAGATATAACCCCATGGCAGCGACTGTTGCTAGTGCTCAGGCTTCC
AGTAGCCAGGG
>CL106Contig24 (701-7.8-5436)
GTCGGAACATGCATAGGTACCTGCTAATGAGTACAAGTGCGCTAAATAATTGTTCATCTC
TAAATTTAGTTTGGTACTAATATAAGTTGGGTTGCTTTCCAGATGGCACCCAAGAAGAAG
TCGGGTAGGCCTCCTCTGGCCAGGCCTGCTAGTGAGCGTCGCCAGCCCCCGAGAAATGTT
GCTGCGGGAGAAGGCAGTAGCACGGGATGGCAACATGCTTTTGCGGTGATGAATGATCGA
TTGACGACATTTATGGAAGAAGTGCGCGCTGCACAGAATCCTCCCGTGGTTGGCGGGGCT
CAGCCTCAGTTGCAAGTGCCAGTTGTGCCAGGCCCAGTCCCACAGCCTCCTCACGTACCG
GTTGTACCTGATCCGGTTCCACCGCCTCCTCCACCATATGTGGAGAATCCTGCTCCGCAG
ATACTGGCCCAGATACCTGTTGGTGGCCCTGTGGTGCAGCCTGTTGTTGCATATGATCAA
GTGCTGAACAACTTCTGCAAGAGAAGACCGCCTGCATTTTCTAGCAAAGGAAGTGCAGAG
GACACAGAGAATTGGGTTTTAGAAATTGAGAAGATCTTCCACACACTTCGAGTCCCAGAG
GAGTACAAAGTAGATCTTGCTGCTTATTGCCTTCAGGGCCAAGCCCTGAAGTGGTGGAAT
GCTACCCCGGAACATGCAGACCGCAACTGTACATGGGAGCA
>CL106Contig37 (322-14.2-4576)
GTGATGAAACGTTTCCTGCTGATCTTATTGTTTTTGAGTTAGAAGATTTTGATATCATAT
TGGGTATGGACTGGTTGATAGCCCATGGAGCAGTTATTGATTGTAGCAAAAAGAAGGTGG
TCTTGCCTTCTGAAAAAGAGCACACAGTTGTTCTCAGAGGCCTGAAACCAGAAGTTTTAG
ATCATATGATCTCTTCTTTTAAAGCATGGAAGTTGCTTGATAGAGGTGAATCTGGGATGC
TTGTTTATGCATTGACAGATAATGCACCCAAAGAGTCAGTGGAGAACATAGCAGTTGTCT
CTGAGTTTCCTGATGTATTTCC
>CL106Contig110 (589-7.8-4569)
GCCACATCCTATCGCTAGATTATGGCATCATGGAATGTCAAAGATTAAGGATATTGGGTA
ACTTCTGGGGCTATTAAAGCACGTGGGTTCGGAACTACCAGGTCCGACTCTTGGCCTCTC
TGGACCAAGCAGGTGTACACTGGAGTGGACGTGAGTGGCTTCCTAAGCCGGTACAACTCT
TCTCTCACAGCACCTCATCCTCAAGCAACCAGGTCCACGTAGTTACCCAAACTCCTTAGC
ATACAACCTAAATCCATACTCATGTCACACATCAAGATAAATCACATTTTCCATTCTTTC
CTTATATATATCACCAAATCCAATAAGATCTCATTCATTCCTCCTAAGATATTCAACTTA
GGACACATCAAACTCATGGGTTTATATTTTGCTTGACTATCAACCCATATACAAGAAAGA
TCATATCTCTAGTTCATAACACATTAACGGACTCATGACATGATTGAAAGACGAGGAGTC
ACATTTAGACATTCATTCAAGAGATAGAGATTCATAGATCATGGCGTACAGTAGTCACTT
GAGAGGATTAGTAGTAGATATAATTGAGATACTTTTTCCATATTTTTCT
>CL106Contig38 (686-6.6-4506)
AATTCCCTGATTTCCCTACTTTTTGTGATAGAAAATGTATGACAAGGAAAGGGCGTTAGC
ACAAGTACATGTGTTCCTTGTTGTTCCTTGAGGTGAGGTGTCTAATTATGTTTTCTAGAG
TCTCTATTTGCCTCAAGAAAATTTCAGAACTTCTGTCCTTATGTTTATCTCATTTATATG
CATGACTTAGGGTCCATTTGGTGTGAAAAACACAAGAATCTGGGGCTGCCCTAAAGGGGC
TTGAAGTTGAGCCATTCCGGCATCATTTTCATGTAAGAAAACCCCTTCTATTACGCTTTT
TATTCATGAAAATCAGATCTGGGTGCATGGCATTATTCCTACCATTTAATACGTCTAATG
AACCCGAATAAAACTTGTTTTTGGCCTATATCATCTATAGAAGGGTAGGGTATTGGGAAA
TATTAATTTCATGATAAAAACACATGTAAATATGACAAAACTTCCCTCGAATTGGACTCA
TTTTCAGATCTTGAAAATACATCCATAAATGACTAATATCTTGAGTTTAAAAGACATAAG
GAAAGATGAAGAAATATGCTCCAATCACCTTTACTATTTTCTCTCACTTGTGGCATGTGT
ACATGATCAAATGGGCATTATTCCTATTTTCAAATTACCACCTAAGTTGAATTGTTCCTC
GTACTATCTATTGAGTTCATGGGTAT
>CL106Contig78 (505-8.6-4345)
AACTAAAATAGAGATGGACAATTATTTAGCACACTTGCACTCATTAACAGGTACTTATGC
ATGTTCCCATTGTGGATACTCATGTGGATATATTTCTCTTTTTCCAGCAACTTATATTTG
CACAACACCGATTACGCAAGCGAAGCTCCTATAAGTGTTTAGGAACTTTGCTCTGATACC
AACTGTGACGCCCCGCATTCGTTGCAATTTCCCGGTGGCCATGGCGGGAGTTGATCCCGC
CTTTCCGGAAAATTCCCAACGAACACGGAGAGCCAGAGGGGGAATCTGCTTACGTAAACC
GGCCTTCACTATATAGAGGGCCACAAGAAGCGTGGGTATGTGCAAATATAATAAACTAAG
CTAAAGCTATGCTGGAAAATTCTATGACAGAACAGAGAAATATCCACAAGCAATTGAGCA
TAAATATCCACAATGCATAAAATAAATAGCTGGAACATTGCATAAAATAAATACACAAAA
GTGGTACCTGATGTCTTCATTTATA
>CL106Contig65 (496-7.7-3795)
ACTGTAACAGAATTTAGAATAAGTGCATATCCACATAAGAGAATTTAAAACATGCATAAT
AAAGAAATAAAATGCTTGACATACCTGTTAAGAGTTCATTTGCTTACACTTCTTTAAATA
GTATTTCAACCTAGACTGTAAAAATTTCAACAATAGAATTGTGAGTCTAAGGCTCGTAAG
AAAACTCCAACTAAAAGACTTTCTAAAACATGCTAACTAGATCAGGTATAAGCAATTAAA
TCTTAAACATGCACAAATATACTCTGTTCTTATCCCATCCCCGTGGATCTAATTAATCAT
GGTGATAAATTGTTACTTGTTCACTTACTTGAATTTATATAAAGAGTCAAATTGATAGAT
AAGCACATTGATAATTGAGACTCAACTGAGAAAGAGATTGGACCATAGAAGAGGAACATC
CCATAGCCACATCCTATTGCTGGATTATGGCACCATGGAATGTCAATGATTAAGGATGTT
GGATAACTCTCTGGGC
>CL106Contig75 (611-6.1-3709)
CATTATAATGTGTTGGTGATCTTCTTTATTATCCCAACCTCGGGTTTTATTGTCCCTTTA
AAGTTAAAGATGCTAATGTATCCTTTTGATGTAGATATAGAATCATGAATTGATAAGATC
ATACGTAGGATATTTCGAGGATATAATAGTAGTTGATCTTGGATATATTATTATGCAATC
TAAAGAGTCGTGAAGTAGTAACGACACACATGAATCCACACAACTTGAGAATGACTCTAC
TAACTCAATTGGGAACTAAATTGACCACATCTAAAGGAAAACCCATGGCCATTTCCTGTC
GCTGGATATGACCTATGGGGGTGTTATCTAAGATCATAGGAAACGGGCAACACTTTAGGC
TACTTGAAGCCACGCAGTCGTGGAACATCTACCGTCCATCCTTGGTCTATTTCAACCAAT
GTAAATTGGAGTGGAATATGTGATTGGCTTGCTCCCCCAAGCCTATTCATCATATTATAC
ATCCGCCCATTATCACATTTCCCCGCCTCACTCCTTGGGACTACGTGGTTACTCATTCCT
TTGGCATGCAATTTCTATACATACATATACTTGCAGTAGCAAGAAGACACACATCATAGA
CATTCAATTTC
>CL106Contig93 (320-11.4-3644)
TCTTAGGAGCCAAAATTGAGATTTTGGGTTTGTATGGCATGCGAAGAAATGAAATGCATA
TAATTGAGTCTTTTATACCGCTACTATGGCACTTGTGAATACTAATGGCATGCCAAAAAG
GGAATGGGTAACCACGTAGTCCCTGGAGTGAGGCGGGGAAATGTGATTTTGGGAGGATGA
ATGATAAATTGCGCATGAATAGGCTTGGAAGGGTCAAGCCGGTCACATAATTCCACTCCA
ATTTACGTTGGTTGAAATAGACCAAGAATGGACGGTAGATGTTCCACGACTGCGTGGCTT
CAAGTAGCCTAAAGTGTTGC
>CL106Contig130 (536-6.5-3463)
GTCATATCCAACGACAGGTAATGGCCATGGGTTTTTCCCTTGAGATGTGGTCAAGTTAGA
ATCCCAATTGAGTTAGTAGAGTCATTTATAAGTTATGTGAGTCCATGTGTGTCACTACTA
CTTCATGACTCTTTACAATGCACAATCAAATACCCAAGATCAACCACTATCATATCCTCG
AATATCATACATGTGATCTTATCAAATTCATGATTTACTATCTACATCATAAATACAATT
CGCATCTCCAACTTGAATAAATAATAAAATCCGAGGGTTGGGATAAGAAAGAAGATCATA
AACTTAATTTTAATGTCTATCCATGATTTTATTTTCTTGGTAAGAAAGCCTTCTAGTTGG
GGTTTTCTTACTGAGCCATAGACTCATAAAATCTATTGTTGTCATTTTTCAGCTAGGGCA
GTTAGATCTGAGGCTGGTGAGGATAGTGAGCTCCAAGGAGGAGCTAGTGGTTCTGTTCCC
CCTGGTAAGGGGAAAGGTCCTGCAGTTTGAGGGTCAGCTGTATTTTCTTTTTGAGA
>CL106Contig134 (287-10.6-3038)
ACTCATGGAGGAAAAAGAACACATATTTGACGATGATATACTATGCCAATGGACTTACGA
CGTCAATAAGAGATCATACTTAGCCATTCATTTGGAAGTGAAAGATAACAGACTTCATGA
ATGTTGCACACATAACATTTGAGGAAGTAGTAATAGATATGAACCGAGTATATTTCTTTG
TCCTTTTTATGTCCATAACTCAAGAGATTAGTTAGATTTTGAAGTATTTTCAAGAATCCG
GAAATCAGTCCACTTCAATAGATGTTTTAACATGTTTAGAGACATTT
>CL106Contig116 (524-5.5-2881)
TCAACTGCAACCTGTTTCGGCATTTGATCAAGTACTGAATAATTTCTGCAAGAGAAGGCC
GCCTGCATTTTCTAGCAAGGGAAGTGCAGAGGACACGGAGAATTGGGTATTGGAAATTGA
GAAGATTTTTCATACACTCCGAGTCCCAGAAGAGTATAAAGTGGATTTGGCTGTTTATTG
CCTACAAGGCCAAGCCTTGAAATGGTGGACTGCTACCCCAGAGTCCACAGATCGTCGCTG
CACCTGGGAGCGCTTTTTGACGATGTTTAATCGTACCTATTTTGCTCAGGACTGGTATGC
AAGGAAGATGTCTGAGTTTCTGAACTTGCAGCAGGGCGACATGACTGTGGCTCAGTTGAG
AGCCAAATTCAGGGATTTATTGCGATATGTCCCTGATACATCGCCAGAGATGCGGATACA
GCGTTTCAAAGAGGCTCTGAGGCCTAGTCTGCAGAATAAAGTGGCGGGACACACTGTCAC
TTAATGGAAAGAAGTAGAGGATAAAGCTGAGGAAATGGAAAGGA
>CL106Contig109 (331-8.5-2815)
TAAGAAAACCCCAACTAGAAGGCTTTCTTACCAAGAAAATAAAATCAAGTAATAGACATT
AAAATTCAGTTTATGATCTTCTTTTAAATCCCAACCCTCGGATTCTTATTATTTATTCAA
GTTGGAGATACGATTTGTATTTATGATACAGATAGTAAATCATGATTTGATAAGTTCACA
TGTATGATATTCGAGGAATACGATAGTTGTTGATCTTGGATATTTGATTGTGCATTGTAA
GGAGTCATGATGTAGTAGTGACACACGTGGACTCACATAACTTATAGATGACTCTACCAA
CTCAAATGGGATTCTAATTGACCACACCTAA
>CL106Contig72 (350-8.0-2814)
CCTCTCTCTCTCGCCCAAGCCCTCCTCCATCTCCATTGTTGCGGTGAGAAGAAGAAAGGA
AGAAGAAGAAGGCCTCAAGCCCTTGATTGATGCATGTATGGAGTAGAGGTGCAAGGTAGG
GTTCTATATCCCTTTTCTAACGTGTTTTCTTCCCCTTGGATTTTCCCTCTCTTGATTTCC
TCCTCTCTCCTTGTGATAGAGGATGTGTGAGAAGAAGAAGGTGCTAGCACAAGTGCTTGA
GTTCCTTGTTGCTCTTTGAGACAAGGTGTGTATCTATGCGTCCTAAAACTTCTCATTTCA
TCAAGAAATTTTCAGATTTGCTATCCCTACACTTATCCCCTCTATACTCA
>CL106Contig115 (423-6.6-2811)
ATGAGTACAAGTGCTACAAAAACTGTAAAGAGTACATGTTCATCTCAAAAAGAATATATT
AGTTTGGTTACAAAAATAATTACAGATGTATCTTTGAAATTCTCAAAATAAAAGTACAAC
AGTGAAACTGACCCTCAAACTGCTGGACCTTTCCCCGGCTCGGGGGCCACAGAAACTGAA
GCTCCTCCTGGGAGCTGACTACTCTCAGCCACTTCTGGTCTAACAGAAATAGCTGTAGAA
AAAGGTCAACAATAGAATTGTGAGTCTAAGGCTCGTAAGAAAACTCCAACTAAAAGGCTT
TCTAAAACATGCTATCTAGATCAGGTATAAGCAATTAAATCTTAAACAAAATACTCTTTT
CTTATCCCATCCCCGTGGATCTAATTAATGATGGTGATAAATTGTTACTTGTTTACTTGA
ATT
>CL106Contig51 (379-6.7-2537)
ATCTAAGTTGAGTGGTTCTTTGTACTATCTATTGAGTTCATGGGTGTGGTATGTTACTAA
TATTGAGCTATTCCTCTTCATGGTTAGAAATCAAGTCAATTGTGAACTCATGAGTATGAT
TGTATCCTAAGCCAAGTCTTTAGACATGAAACGTGAGATTGGATTGTATGGCATGCAAAG
GAATGAAATTGAATGTCTATGATGTGTGTCTTTTTGCTATTACCAGCATATGTATGTACA
TGAGTTGCATGCCAAAGGAATGGGTAACCACGTAGTCCCTGGAGTGAGGCGGGGAAATGT
GATTTTGGGAGGATGTATGATAATTTGCGCATGAATAGGCTTGGGAGGGGCAAGCCGATC
ACATAATTCCACTCCAATT
>CL106Contig131 (393-5.8-2262)
CCTATCTAATTGAAGGTAAATGACAACCTAAGGATTCTTACTGTGACGCCCCATATTCGT
TGCATTTCCCGGTGGCCACGGCGGGAGTCGATCCCACCTATTTGGGAAATCCCAACGAAT
ACAGAGAGCCAAAGGGGGGATCTGCTTGCGTAATCCGGCCTTTACTATATAAAAGGCCAC
AAAGAAGCGTGGGTATGTGCAAACAAGTTAAACTAAGCTATAGTTATGCTGGAAAAACTA
TTGCAGAAAAGAGAAATATTCACTTGCAGTTTAAATAAATATCCACAATGCTCAAAATAA
ACAGATGGAACATGCATAAATAAATACACAAAAAGTGGTACCTGCCTTTCTTCATTAACA
TGATATGAATACAAGTGCTACATGAACTGATAA
>CL106Contig32 (422-5.3-2256)
CTCGATCATATCTATTTCTAATCCTCTCAAGTGACATGTGTATACCATGATCAATGAGTC
TCTCTACATCTTAAATGAATATCTAAGTGTGACTCTTTGTCTTTCAATCACGTCGTGAGT
CCATTAAGGTGTTATGTACTAGGATTATGATCTTTCATCCATATGGGTTGATAAATACAA
AACCATGAGTATGTTGTGTCCTAAGCTGAGTTCTTAGGAGAGATAAATGAGATTTATTTG
GATTTTGTGATTGCATGCAAGGAAAAGTGGAAAATTGTGATTGATCTTATTGTGTTACAT
GATTATGGATATAGATTGCATGCTAAGGAATTTGGGTAACCACGTGGACCTGGTTGTTTG
AGGATGAGGAGTTGTGAAAGAAGAGTTGTACCGGCTTGAAGAGCCACTCACGTCCACTCC
AG
>CL106Contig82 (252-8.7-2202)
GTACTGGCTTGAAGAGCCACTCACGTCCACCCAGTGTATCCCTGCTTGGTTCAGAGAAAC
CAAGAGTCGGACCTTGGTAGTTCCGAAACCACGTGCTTACATAGCCCAGAGAGTTACCCA
ACATCCTTAATCATTGACATTCCATGGTGCCATAATCCAGCAATAGGATGTGGCTATGGG
ATGTTCCTCTTCTGTGGTCCAATCTCCTTCTCAGTTGAGTCTCTACTATCAATGTGCTTA
TCTATCGATTTG
>CL106Contig13 (342-6.2-2104)
AGTAGCCAGCTCCCAGGTGGAGCTTCTGTTTCTATTGCCCCTGAGAAGGGGAAAGGTCCT
GCCGTTTGAGGGTACAGTTGTACTTTTAACTTTTGGGAATTTCAATGATACATCTGTAAT
TATTTTTGTAACCAAACTAATATATTTCTTTTTGAGATGAACATGTACTTTTACAGTTGT
AGCACTTGTACTCATAGCATATAAATGAAGATGCCAGGTACCACTTTTTGTGAAATTTAT
TTATGCATGTTCCAGCTATTTATTTTATGCATTGTGGATATTTATGCTCAATTGCAAGTG
GATATTTCTCTTTTCTGTTATAGAATTTTCCAGCATAACTTT
>CL106Contig58 (392-5.2-2051)
GCTTGGTTCAAGGAAACCAAGAGTCGAACCTTGGTAGTTCCGAAACCACGTGCTTACATA
GCCCAAAGCGTTACCCAATACCTTTAATCATTGACATCCCCATGGTACCATAATCCAGCA
ATAGGATGTGGCTATGGGATGTTCCAAATCTATGGTCAAGTCGTATTCTCATTAGAGTCT
TAATTACTCAGATGTGTGTATCTACCAAGTTTTGACTCTTTATAAAGTCAAATAAGAAAA
CAAGTAACAATTTATTCTCCATCATTAATTAGATCCACGGGGATGGGACAAGAAAGAATA
TTTTATCTTAGCTTTTAAATTGTATATCTGATCTAATTAGCTTGTTTTAGAAAGTCTCTT
AGTGGGCATTTTCTTACGGGTTTAATAGACTC
>CL106Contig127 (329-6.1-1992)
GTTTGTAATGGGGTTTTAACAAAATCTGGACTTCATTCCATTTCATGAGTGGTTTTCATG
TATTTAGAGGTCCTTTTTATGCCATATAAAGACTTTCCCATGTGCCCCATCCTACAATAG
ACTAAATGAACTAAAAATATGTTTTTATTGGGTTCATTTGATGCCTAAAACAGTGAGAAT
CTTAACTTATACGCAGATCTGATTTTGATGCAAAGAAAGCGTAATAGTAGGTGTTTTATT
ACCTAGAAATGATGTAGAAATGCACAAACTTCAACTCCTTTTAGATCAGCCCCAAATCAT
GGTCTTTTTCACTCGAAAAGAGACCTATA
>CL106Contig117 (250-7.9-1971)
TGATACAGTTTCTCTCTTTCACTTCTATATATATATTTTAGTTAGTAAACTGATTTCCAC
CTCTTTCACATATGCTTCCGCATGACTCTTCTATATAAAGAGTCCACATTATGCAAGTAG
GAAAACCATTATGGCCCTCCGTATTCGTTGGCATTTGCTCCAATATGTGGGTTCGACTCC
CACCGTGGCCGCGGAGAAATGCTACGAATGCGGGGCGTCACAGTGCGAAGCGGGATTTCG
TGAGTGCGTT
>CL106Contig45 (360-5.1-1846)
TGCTACTTGAGGGTACAGTTGTACTTTAATGTTTTGGGAATTTCAATGATGTATCCATAA
TTGTTTTTGTAACCAAACTAATATATTTCTTTTTGAGATGAACATGTACTCTTTACAGTT
TGTAGCACTTGTACTCATAGCATATAAATGAAGAATGCCAGGTACCACTTTTTGTGTATT
TATTTATGCATGTTCCAGCTATTTATTTTATGCATTGTGGATATTTATTCTGAACTGCAA
GTGAATATTTCTCTTTTCTATTATAGAATTTTCCAGCACAACTTTACTTTAGTTTAACTT
ATTTGCACATACCCACGCTTCTTTGTGACCTTATATAGTGAAGATCGGATTACGCAAGCA
>CL106Contig56 (343-5.3-1813)
ATAACAGAAAAGAGAAATATCCAATTCTAAATGAGCATAAATATCCACAATGCATAAAAT
AAATAGCTGGAACATTGCATAAAAAAAATACACAAAAGTGGTACCTGATGTCTTCATTTA
TATGCTATGAGTACAAGTGCTACAGAAACTGTAAAGAGTACATGTTCATCTCAAAAAGAA
TATATTAGTTTGGTTACAAAAAGAATTACAGATGTAACATTGAAATTCCCAAAAATAAAT
AACAAAATACAACTGTACCCTCAGACAGTAGACCCTCTTCCCTGCTCAGGGGCCACAGAA
ACTGAAGCTCCTCCTGGGAGCTGACTACTCTCAGCTACTTCTG
>CL106Contig83 (298-5.0-1494)
CCTACACTTATCCTATCTATACTCATGATTTAGGGTCCATTTGGTGGGAAAAATACAAGG
ATTTGGGGCTACACCTTTGGGGCTCTAGCTAGAACCCTAAGAGATCGTAATTAAGGTACG
AACATACCTCATATACCACATTTACATGCCCAACCGAACTGCAGAATTTTATTTCACATT
TTCCCTCTTTTTAGGCATGATTTAAGGGCTATTTAAGGTGGAAAACACAAGAGTTTGGGA
CTGCCCTAAAGTGACTTGAAGTTGAGCCATTCCGACATCGTTTCTATGTAAGAAAACC
>CL106Contig89 (229-6.0-1379)
TTTCAGAAGGCAAGACCACCTTCTTTTTGCTACAGTCAATGACTGCTCCATGGGCTATCA
ACCAGTCCATGCCCAATATAATATCAAAATCTTCTAACTCAAAAACAATAAGATCAGCAG
GAAACGTTTCATCACACACCTGGATTTCTACCCCATGTATTGCTTCATGACAATAAAACA
TCTGACCTCCCGGACTTTGAACAATAACCGGATTTCCAAATTCTGTTAC
>CL106Contig67 (252-5.2-1320)
AACCGGTATGTGAGGAGGAGGCTGTGGGACTGGGCCTGGCATAACTGGCATCTGAGGAGG
AGGTTGTGGGACCGGGCCTGGCATAACTGGCATCTGAGGAGGAGGCTGTGGGACTGGGCC
TGGCATAACTGGCACTTGCACCTGAGGCTGAGCCCCGCCAGCAACAGGAGGAATCTGTGC
AGCACGCACCTCTTCCATAAATGTCGTCAATCTATCATTCATCACGGCAAAGGCATGCTG
CCACCCCGTGCT
>CL106Contig97 (189-5.8-1094)
TATTTGATTCAGGGGCAAGTCATTCTTTCGTGTCAGTAAAATTTGCAAGCAAACTACAAC
TCACCATAACAGAATTTGAAAACCCAATAAATGTTCAGAGTCCGGGAGGTCAGATATTTT
ATTGTCATGAAATAATACATGGGGTAGAAATCCAGGTGTGTGATGAAACGTTTCTTGCTG
ATCTCATTG
>CL106Contig35 (204-5.1-1042)
GTCCTCTGCACTTCCCCTGCTAGAAAATGCAGGCGGCCTTCTCTTGCAGAAATTATTCAG
CACTTGATCAAATGCCGAAACAGGTTGCACCTGAGCCTGAGTAACAACAGTATACATCAC
AGGGCCACCAACAGGTATCTGGGCCGGTATCTGCGGAGCAGGATTCTCCACATATGGTGG
AGGAGGATGTGGAACTACGCCTGG
>CL107Contig77 (1127-59.8-67391)
GTGAGATAAATCTCAGTAGGGCCCCACTAACTACAAGGTGCGAGAAAACCAAAGAAACGA
GAAACTGCGGTACGAGGCGAGTGAAGAGTGCAAACGGTGTAACGGTGCAACAGGTGTGAA
AACAGAAAACAACTACTACTACAGAAAACCAGCGAAAGAAGAGAAAACTCAACACGTGGA
ATCTAAGAGTGTTGTTCACGATCTCGCCTAAGTTTTATTGTTTTTGATTCAAATCCCAAA
ACACAGATCATCGGGGATTTCCATTTTCGAGTCTAAGCTTCGAGCGTCCCCTACTCGTCA
GCAAGCTGACTCTAAGCTTCGACACGACAAATGGAAACCAAACACAGGTGGGTCAACCAG
GTAAGCCTATCGAGGAATGGGTCGTTCCCCGATCTCACTCCCTCCGGTCCTATTCCCGAA
CCTGGGCCTAAAGCCGAGTAGTGGAGGGTCGGTGGTCACCTCCCAAACACAAGGGAAAGC
CCTAAAGGCAAAACAACGAAGAGTGTGCTGCAGTCCGCTGGGCTGAACCCAACGCTACCC
TACCCTGCCAGCCACCAGCTCCTCGGAAAGACTGTACTCGCCGTGAGGCTAGCCACTCAC
CGGTACCAGTCAGGCTCCAGCTGCACAGACCGACGGGGTATGCACCGTCGCTGCCGCGCT
AACGCCTACCTCGTCAGGTCCCGAGGTGGCAACGGGTAAAACTGTACCCCTAGCACTCCG
TAGAGTGGTACAAACAAGAACCAGTCAAACAAGTGGGCACCCATTCCTATCCAGTACTCG
GCGACCCTATATAGGACCGAGCATGGAATCTAAGTTAAGTTGTAGATGTAGTTCTTAGTT
GTACTAGTTAACTGATGTTGTAGTAATGGGGTATCATATATGTCAGGTTGGTGGAAGGTG
GATGGGGATATGTGGTTTAACATGTTTGGTAGTAGGAGGGCATGTGAGTGGTGTATGGCA
TCTCTTGGTAGCATTAGGGTGATACATAGGTTTAGGTCATATAGTGGTTTATGGAAACAT
GGAGTGGCATATAGGTTAGGCCATATGGTGGTAGGAAGTTATGTATAAGTAGTATGAGGT
ATAAGGTGGTGTAGGGTAAAACATGGCTCATGGTACATAGCATCGGT
>CL107Contig61 (1251-45.0-56355)
CTGAGCCACTATATGGCCTCACCTATAAACCACCTCATGTTACTAAGATATATCATCCAC
CATTCATACCATACCCCCTGATTTATATCCATCTTCCACTGATCTGATATATGATATACC
AAAGCTATAACATCAGTAACTAGTACAACTAAGAACTACACATACAACTTAACTTAGATT
CCATACTCGGGCCTATATAGGGTCGCCGAGTACTGGATAGGAAATGGTGCCCATTTGTTT
GACTGGTTCTTGTGTGTACCACTCCACGGAGTGCTAGGGGTACTGTTTTACCCGTTGCCA
CCTCGGGGTCTGACGAGGGGGGCATTAGTGCGGCAACGACGGTGCACACCCCGTCGGTTG
CGCAGCTTGAGCCTGACTGGTACCGCCGGTGAGTTGGCTAGCCTCACGGCAGGTACAGTC
TTTCCGAGGAGGTTGTAGCTGGCAGGTTGGGAGGCGTTGAGCGTAGCTCCGCAGACTGCA
GTACACTCTTCGTTGTTGCCTGTAGGGCTTTCCCTTGTTGTTTTGGGAGGTGACCACCGA
CCCTCCACTACTCGGCTTTAGGCCCAGGTACGGGAATAGGACCGGAGGTTAGCGGGCTCG
GGGAACGACCCATTCCCCGATAGGCTTCCCGGTTGACCCACCTGTGTTTGGTTTCCATTT
GTCGTGTCGAAGCTTAGAGTCAGCTTGCTGACGAGTAGGGGACGCTCGAAGCTGAGACTC
GAAAATGGAAATCCCCGAAGATCTGTGTTTTGGGTTTTGAATCAACAACAATAAAACTAG
GCGAGATCGTGAACAACACTCTTAGATTCCACGCGTTGAGTTTCTCTGTTCTCCGCTGGT
TTTCTCTAGCAGTAGTGCTTTTGGTTTTACACTTGTTGCACTTCACACCGTTGCACGTTT
CACTCGCCTCGTACCGCAGTTCCTCGCTTCTCTTTGGTTTTCCGTACTTTGTAGTTTAGT
GGGGGCCCTACTGAGATTTATCTCACGTGTACCCCCACTCCCCTGTGTGCAGGTGAGCAG
CGCCCGGGTTTGAGCGTTGCCGACTTCGGACAGCTTTGACCGTCTCCGCTAGTTTCAGTC
AGTGAGTATCTTATCTTGTGATGTTATCAGTTACAGTTACAGTTACAGTTACAGTTACAG
TTACATCTTCAGTTGTGATCTTCAGCAGTTTTGTTACCATATATTTATCTTTACCATCAT
CAGTCAGTTTGTAGCTTTTTCTTATATATATCATCAGTATTAGTGCAGTTT
>CL107Contig36 (484-40.9-19794)
ATGTGGAAACAAAACTGCTGAAGATAACAACTGAGAGTGAAATGACAACTGTAACTGTGT
AGCTGATAACTGTAACTGAAAAACTGTAACTGATCACAAGATAGATACTCACTGACTGGA
CTAGCGGCGACGGTCAAAGCTGTCCGAAGTCGGCAACGCTCAAACCCGGGCGCTGCTCAC
CTGCACACAGGGGAGTGGGGGTACACGTGAGATAAATCTCAGTAGGGCCCCCACTAAACT
ACAAGGTACGGAAAACTGAAGAGGCGAGAAACTGCGGTACGAGGCGAGTGAAAAGTGCAA
CAGTGTAAAGGTGCAACAAGTGTGAAAACAGAAAGCACTACTGCTACAGAAAACCAGCGG
AACAGAGAAAACTCAACGCGTGGAATCTAAGAGTGTTGTTCACGATCTCGCCTAGTTTTA
TTGTTTTTGATTCAAAACCCAAAACACAGATCTTCGGGGATTTCCATTTTCGAGTCTCAG
CTTC
>CL107Contig72 (937-15.8-14759)
CCTTATACCATCTACCTCATACCGCCTCATGCCATATACTACGCACCACCTTATACTACC
ACATACCACCTTATATGATGTACCACCTATCATTATCTACCTTCCACTATCCCACTACAA
TATCCACCACTCATATAATACCCGATAACTAGTATAACTAGGAACCACATATACAATCTG
ACTTAGATTCCATACTCGGTCCTATATAGGGTCGCCGAGTCTTGGATAGGATTGGATGCC
CTCTTATTTGACTGATTTCTGTTTGTACCACTCCACGGAGTGCTAGGGGTACCCATTTTA
CCCGTTGCCACCTCGGGACCTGACGAGGTAGGCGTTAGTACGGCAACGACGGTGCACACC
CCGTCGGTTGCGCAGCGTGAGCCTAACTGGTACCGGTGAGTGGCTAGCCTCACGGCGAGT
ACCAGTTCTTCCGAGGAGACCGTAGCTGGCAGTAGGGGTGCGTTGAGCATGGCTCCGCCG
ACTGCAGTACACTCTTCGTTGTGCCTTTAGGGCTTTTCCCTTGTGTTACGGAGGTGACCA
CGACCCTCCACTACTCGGCTTTAGGCCCAGGTTTGGGAATAGGACCGGCGGTTAGCGGGC
TCGGGGAACGACCCATTCCCCGAAAGGCTTCCCGGTTGACCCACCTGTGTTTGGTTTCCA
TTTGTCGTGTCGAGGCTTAGAGCCAGCTTGCTGACGAGTAGGGGACGCTCGAAGCGTAGA
CTCGAAAATGGAAATCCCCGAAGATCTGGGGTTTTGGGAATGGTTGAAAAACAAAATAAA
ACATAGGCGAGATCGTGAACAACACTCTTAGACAACGCGTTGAGTTTTCCTTTCTTTCGC
CGGTTTTCAGTAGCAGTAGATGTTTTATGTTTCGCACTGGTTTTACCGCTACATTGTTTT
GCACTTGTTCACTTGCCTCGCACCACAGTTTCTTGTA
>CL107Contig11 (344-24.8-8539)
TGAAAGGACTAACAAAACTAATGATATATGAAAACTGGCAAAACTTATACATCTGTCAAA
ATGACCAAGTACTCACTGAAAGACACTGAAAGAGATCACTGTTGTCCAAAGTCGGCAACG
CTCAAGACCTGGCGCTGCTCACCTGCACACAGGGGAGTGGGGGTACACGTGAGATAAATC
TCAGTAGGGCCCCCACTAACTACAAGGTACGAGAAAACCAAAGCAACGAGAAACTGCGGT
ACGAGGCGAGTGAAGAGTGCAAACAGTGTAACGGTGCAACAGGTGTGAAAACAGAAAACA
ACTACTACTACAGAAAACCAGCGGAAGAAGAGAAAACTTAACAC
>CL107Contig17 (443-18.1-8013)
AAAAACTCAACGCGTTGTCTAAGAGTGTTGTTCACGATCTCGCCTATATTTATTTTGTTT
TTCAACCATTTCCCAAAACCCCAGATCTTCGGGGATTTCCATTTTCGAGTCTACGCTTCG
AGCGTCCCCTACTCGTCAGCAAGCTGGCTCTAAGCCTCGACACGACAAATGGAAACCAAA
CACAGGTGGGTCAACCGGGTAAGCCTATCGAGGAATGGGTCGTTCCCCGATCTCACTACC
CTCCGGTCCTATTCCCGTACCTGGGCCTAAAGCCGAGTAGTGGAGGGTCGGTGGTCACCT
CCCAAACACAAGGGAAAGCCCTAAAGGCAACAACGAAGAGTGTACTGCAGTCCGCTGAGC
TGAACTCAACGCTCCCCTACCCTGCCAGCTACAACCTCTTCGGAAAAGACTGTACTCGCA
GTGAGGCTAGCCACTCACCAGTA
>CL107Contig28 (407-18.2-7425)
GATAAGATAATCAAAATGTGACTACTGATATAACAAGAACTACAACTGATGATAGATATA
AGGACTAACAAAACTGATGATATATGAAAACTGACAAAACTGATACATCTGTCACAAGAT
CAGGTACTCACTGAAACGGTACTGAAAAAGGGATCACTGCTGTCCAAAGTCGGCAACGCT
CAAGACCTGGCGCTGCTCACCTGCACACAGGGGAGTGGGGGTACACGTGAGATAAATCTC
AGTAGGGCCCCCACTAACTACAAGGTACGGAAAACTGAAGTAGCGAGAAACTGCGGTACG
AGGCGAGTGAAGAGTGCAACAGTGTAACGGTGCAACAAGTGTGAAAACAGAAAGCACTAC
TGCTACAGAAAACCAGCGGAAACAGAGAAAACTCAACGCGTGGAATC
>CL107Contig81 (382-18.1-6908)
CTGGATAGGAATGGGTGCCCACTTATTTGACTGGTTGTTGTTTGTACCACTCTACGGAGT
GCTAGGGGTACCATTTTACCCGTTGCCACCTCGGGACCTGACGAGGTAGGCGTTAGTGCG
GCAACGACGGTGCATACCCCGTCGGTTGCGCAGCTTGAGCCTGACTAGTACCGGTGAGTG
GCTAGCCTCACGGCGAGTACCAGTCCTTCCGAGGAGACCGTAGCTGGCAGGTTGGGAGGC
GTTGAGCACAGCTCCGCAGACTGCAGTACACTCTTCGTTGTTGCCTTTAGGGCTTTCCCT
TGTGTTGCGGAGGTGACCACCGACCCTCCACTACTCGGCTTTAGGCCCAGGTTTGGGAAT
AGGACCGGCGGTTAGCAGGCTC
>CL107Contig40 (267-22.4-5994)
CCATTTTACCCGTTACCACCTCAGGACCTGACGAGGTAGGCGTTAGTGCGGCAGCGACGG
TGCATACCCCGTCGGTCTGCGCAGCTTGAGCCTGACTGGTACTGGTGAGTGGCTAGCCTC
ACAGCGAGTACAGTCTTTTCCGAAGAGGTTGTAGCTGGCAGGGTAGGGGAGCGTTGAGTT
CAGCTCAGCGGACTGCAGTACACTCTTCGTTGTTGCCTTTAGGGCTTTCCCTTGTGTTTG
GGAGGTGACCACCGACCGTCCACTACT
>CL107Contig41 (339-15.8-5362)
CTTACATTCCCACCTACCACCACACATGCCATACCCCCTTATCTCTATCCATCTTCCACT
GATCTGATATATGATACATCAATGCTATAACATCAGTTAACTAGTACAACTAGGAACTAC
ATCTACAACTTAACTTAGATTCCATGCTCGGTCCTATATAGGGTCGCCGAGTACTGGATA
GGAATGGGTGCCCACTTGTTTGACTGTTGTTGTTTGTACCACTCCACGGAGTGCTAGGGG
TACCAGTTACCCGTTGCCACCTCGGGATCTGACGAGGGGGGCATTAGTGCGGCAACGACG
GTGCATACCCCGTCGGTTGCGCAGCTCGAGCCTGACTGG
>CL107Contig5 (565-8.3-4717)
TAGTAATGATGATATAAACTGAAACTGCACTATCCAGATGCATGATAAAAAATGAACTAC
ACTGATACTGATGATATATATGAAAGAGCTACAAACTGACTAATGATGATATATATATGT
ATGGTAACAAAACTGCTGAAGAACCACAAAACTGAAGGTATACTGTAACTGATACTACCA
CAAGATCGGATACTCACTGAACGGTACTAGCAGAAACGATCACGGCTGTCCAAAGTCGGC
AACGCTCAAACCCGGGCGCTGCTCACCTGCACACAGGGGAGTGGGGGTACACGTGAGATA
AATCTCAGTAGGCCCCCCCCCCACTAACTACAAGGTACGGAAAACTGAAGTAGCGAGAAA
CTGCGGTACGAGGCGAGTGAAAAGTGCAACAGTGTAAAGGTGCAACAAGTGTGAAAACAG
AAAGCACTACTGCTACAGAAAACCAGCGGAACAAGGAAAAACTCAACGCGTGGAATCTAA
GAGTGTTGTTCACGATCTCGCCTAGTTTTATTGTTTTTGATTCAAAACCCAAAACACAGA
TCTTCGGGGATTTCCATTTCCGAGT
>CL107Contig84 (437-10.3-4486)
ACGAGTAGGGGACACTCGAAGCTGAGACTCGGAAATGGAAATCCCCGAAGATCTGTGTTT
TGGGTTTTGAATCAAAAACAATAAAACTAGGCGAGATCGTGAACAACACTCTTAGATTCC
ACGCGTTGAGTTTTCTCTGTTCTCCGCTGGTTTTCTGTAGCAGTAGTACTTCCCGTTTTC
ACACTTGTTGCACCTTCACACTGTTGCACGTTTCACTCGCCTCGTACCGCAGTTTCTCGC
ACTTCAGTTTTCCGTACCTTGTAGTTAGTGGGGGCCCTACTGAGATTTATCTCACGTGTA
CCCCCACTCCCCTGTGTGCAGGTGAGCAGCGCCCGGGTTTGAGCGTTGCCGACTTTGGAC
AACCGTGATCGTTTCTGCTAGTACCCTTCAGTGAGTATCCGGTTTTGGTGACAGTATCAG
TTATAGTATAACTTTAG
>CL107Contig20 (446-10.0-4476)
GATACAAGGTGATGATAAAATAAACTGAAACAACTACTAAGATACAGAACATGGTATCAA
AAGATGTAACTACTGATGAAGGAAAAGATACAACTGATGATATAGATGTAAACTAACAAA
ACTGATGCAACTGATAACAAAATCTGATACTCACTGAAACACAGCACTGGGAAGATCTAC
TGACCAAAGTCGGCAACGCTCAGGACCTGGCGCTGCTCACCTGCACAGGGGGAGTGGGGG
TACACGTGAGATAAATCTCAGTAGGGCCCCCACTAACTACAAGGTACAAGAAAACTGTGG
TGCGAGAAACTGCAGTACGAGGCAAGTGAAACGAGTGCAAGCAGTGTGACGGTAAAACTA
GTGCGAAACAGAAAAACATCTACTGCTACTGAAAACCGGTGAAAGAAAGGAAAACTCAAC
GTGTTGAATTTAAGAGTGTTGTTCAC
>CL107Contig69 (310-12.9-3987)
TCGAAAATGGAAATCCCCGAAGATCTGGGGTTTTGGGAGTTATTGAAAAAATAAAATAAA
ACATAGGCGAGATCGTGAACAACACTCTTAGATTCCACGCGTTGAGTTTTCCTTTCTTTC
GCTGGTTTTCAGTAGCAGTAGTTGTTTTCTGTTTTCACACTAGTTTCACCGTTACACTGC
TTGCACTTGTTCACTCGCCTCGTACCGCAGTTTCTCGCTCCACAGTTTTCTTGTACCTTG
TAGTTAGTGGGGGCCCTACTGAGATTTATCTCACGTGTACCCCCACTCCCCCTGTGCAGG
TGAGCAGCGC
>CL107Contig38 (548-7.1-3893)
ACCTACAACTATCTACTACCTATAACTATATACCACCTACTACTATGTACCACCTACAAC
TATGTACCACCTACAACTATCTACCTTCCATCATCTCACTACAATATCCACCACTAAATA
GTACTTGATAACTAGAATAATTAGGAACTACATACACAATCTGACTTAGATTCCAAACTC
GGTCCTATATAGGGTCGCCGAGTCTTGGATAGGAATGGATGCCCTCTTACTGGACTTGGT
TACTGTTGTGCCACTCCACGGAGTGCTAGGGGTACCCATTATACCCGTTGCCACCTCGGG
ACCTGACGAGGTAGGCGTTAGTGCGGCAACGACGGTGCATACCCCGTCGGTTGCGCAGCT
TGAGCCTGACTAGTACTGGTGAGTGGCTAGCCTCACAGCGAGTACAAGTCTTTCCGAGGA
GGTTGTAGCTGGCAGGTAGGGAGGCGTTGAGTTCAGCTCCGCAGACTGCAGTACACTCTT
CGTTGTTGCCTTTAGGGCTTTTCCCTTGTGTTTTGGGAGGTGACCACCGACCCTCCACTA
CTCGGCTT
>CL107Contig83 (293-11.4-3326)
ACCTGTGTTTGGTTTCCATTTGTCGTGTCGAAGCTTAGAGTCAGCTTGCTGACGAGTAGG
GGACACTCGAAGCTGAGACTCGGAAATGGAAATCCCCGAAGATCTGTGTTTTGGGTTTGA
ATCAAAAACAATAAAACTAGGCGAGATCGTGAACAACACTCTTAGATTCCACGCGTTGAG
TTTTCTCTGTTTCCGCTGGTTTTCTGTAGCAGTAGTGCTTGCTGTTTTTCACACTTGTTG
CACCTTCACACTGTTGCACTTTTCACTCGCCTCGTACCGCAGTTTCTCGCCTC
>CL107Contig45 (325-9.5-3079)
TCTTAGTTGGTGTTTCGCTTGTGGCATGAATATCTTATACCAAACAACCCACATCCTTAT
GCCACTAACCAATGCTATGTACCATGAACCATGTGATGCCCTAAACCACCATACGCCCCA
TGATACCTGATACATAACTAACCTACCACCATATGGCCTAACCTACCAGCTACCTCATGT
TACCCTAAGCCACTATATGGCCTCACCTATGAACCACCACATGCTACCAAGATATATCAT
CCACCACTCATGTTTCCTGTTATTACCACACATACCTTGTCCCTGATTTATATCCACCTT
CCACTGATCAGATATATGATATACC
>CL107Contig68 (292-9.0-2627)
TAGAGTCAGCTTGCTGACGAGTAGTGGACGCTCGAAGCTTAGACTCGAAAATGGAAATCC
CCGATGATCTGAGGTTTTTGGGAGTTGAATCAAAAACAATAAAAACTTAGGCGAGATCGT
GAACAACACTCTTAGATTCCACGTGTTGAGTTTTCTCTGTTTCCGCTGGTTTTCTGTAGC
AGTAGTTGCTTTCTGTTTTCACACTTGTTGCACCGTTACACTGTTTGCACTCTTCACTCG
CCTCGTACCGCAGTTTCTCGCCACTTCAGTTTTTTCGTACATTGTAGTTAGT
>CL107Contig62 (282-9.3-2625)
GGCAAGTGACGAGTGCAAGCAGTGTAATGGTGCAACTGGTGTGAAAACAAAAAACAAAAA
CAACAACTACTACTACAGAAAACCAGCGAAAGAAGGAAAAACTCAACACGTGGAAATCTA
GGAGTGTTGTTCACGATCTCGCCTAAGTTTTATTTGTTTTCAAATCAAAACCCAAAATCC
CAGATCTTCGGGGATTTCCATTTTCGGGTCTAAGCTTCGAGCGTCCCCTACTCGTCAGCA
AGCTGACTCTAAGCTTCGACACGACAAATGGAAACCAAACAC
>CL107Contig15 (309-8.3-2569)
ACCTTAGTTAGTGATACACTTTGTTGCATGAACATCTTATACCACACAACCCCCACCTCA
TACCATTTACCAATGCTAAGTACCATGAGCCTTGTAATACCTTGAACCACCATATACCCC
ATGCTACTTTACATATAACTAACCTACCACCATATGGCCTAACCTACCAGCTACTTCATG
TTACCCCAAGCTACCATATGGCCTAACCCATGTACCACTTCATGCTACCAATGATATGCC
ATACACCACTCATACCCAATCTATTAATTGTGTTACCCCATTGATACCACATCAGATAAC
TAGTATAGT
>CL107Contig14 (399-6.1-2444)
AGATGATAATGATATGATAAACTGAAACATCAACAAACAAGATACATGATAGGGAATCAA
AATGAACTACAACTGATGATAGATATATAAAAAGGACTAACAAAACTAATGATATATGAA
AACTGGCAAAACTGATACATCTGTCAAAATGATCAGGTACTCACTGAAACGGTACTGGAA
AGGAATCACGGCTGTCCAAAGTCGGCAACGCTCAAGACCTGGCGCTGCTCACCTGCACAC
AGGGGAGTGGGGGTACACGTGAGATAAATCTCAGTAGGGCCCCCACTAAACTACAAGGTG
CGGAAAAACTGAAGAGACGAGAACTGCGGTACGAGGCGAGTGAAACGTGAAACAGTGTGA
AGGTGCAACAAGTGTGAAAACGGAAGTACTACCACTACT
>CL107Contig59 (378-6.3-2376)
TAACGCCTACCTCGTTAGGTCATGAGGTGGCAACGGGTAAAATGGTACCCCTAGCACTCC
GTAGAGTGGTACAAACAAGAACCAGTCAAACAAGTGGGCACCCATTCCTATCCAGTACTC
GGCGACCGTATATAGGACCGAGCATGGAATCTAAGTTAAGTTGTATGCATAGTTCCTAGT
TATTCTAGTTATCAAGCACTGTTGAGGTGGTGGATATTTTGGTGAAGTATTGGAAAGTGG
AAGGGGAATAGGTGGCTCGGCAATCAGGTGGTTGATGGTGATATCAGGTGGTGGATGGAC
ATGCAAGGTGGTAGGTGATATATGTCATAAGTGGGTATAAAGTTAGGCCATAAGGTGGTT
CGAGGTAATATGGTTAAA
>CL107Contig39 (374-6.3-2372)
GGTACCAGTCAGGCTCAAGCTGCGCAACCGACGGGGTGTGCACCGTCGTTGCCGCACTAA
TGCCCCCCCTCGTCAGACCCCGAGGTGGCAACGGGTAACTGGTACCCCTAGCACTCCGTG
GAGTGGTACAAACAAGAACCAGTCAACAAGTGGGCACCCTTTCCTATCCAGTACTCGGCG
ACCCTATATAGGCCCGAGTATGGAATCTAAGTTAAGTTGTAGATGTAGTTCTTAGTTGTA
CTAATTTATTGATGTTGAAGATCCTACTATACTAGTTATCTGATGTGGTATCAAAGTGGT
AACACAATCAATAGATTGGGTGGAAGGTGGATGGAGATAGGTGGCATAACAGGTTGATGG
TAGGAGGGGGTATG
>CL107Contig63 (254-9.3-2354)
AGCTTGCTGACGAGTAGGGGACGCTCGAAGCGGAGACTCGAAAATGGAAATCCCCGAAGA
TCTGGGGTTTTGGGAGTTGATTGAAAAACAAATAAAACATAGGCGAGATCGTGAACAACA
CTCTTAGATTCCACGCGTTGAGTTTTCCTTTCTTTCGCCGGTTTTCAGTAGCAGTAGATG
TTTTCTGGTTCGCACTAGTTTCACCGTTACACTGCTTGCACTTGTCCACTCACCTCGTAC
TGCAGTTTCTCGCT
>CL107Contig73 (312-7.3-2267)
CCTTGTACCGTAGCTTCTCGCCACTTCAGGTTTTCATACCTTGTAGTTAGTGGGGGCCCT
ACTGAGATTTATCTCACGTGTACCCCCACTCCCCTGTGTGCAGGTGAGCAGCGCCAGGTC
TTGAGCGTTGCCGACTTTGGACAGCAGTGATCTCCTTTCAGTACTGTTTCAGTGAGTACC
CGATTTGTGGCAGTTATATCAGTTTTGTTGGTCTACATATATCATCAGTTTTGTTAGCTC
ATATATATATATCATCATCAGTTGTACCTTTCTTATCAGTAGTTATATCTTGTTATCCGG
TAGTGTTATCTT
>CL107Contig10 (333-6.3-2114)
CTACCTCATGCTATATCCCATGAGCCATGATACACCATGAACTACCCTATATCCCATACT
ACCTTATACATAACTACCTACCACCAGATGGCCTAACCTACATGCTACTTCCTAATTCCA
TAAGCCACCATATGGCCAATCCTATGTAACACCTCATGTACCAAGATATGCCATATACCA
CTTACATTCCCATCTACCACCACATATGCCGTACCCCTTATCTCTATCCATCTCCCACTG
GTCTGATATATGATACATCAATGATATAACGTTAGATAACTAGTACAACTAAGACTTAAC
TTAGATTCCATGCTCGGTCCTATATAGGGTCGC
>CL107Contig47 (316-5.8-1843)
AGCATGTTTTATCTTGAGCTATTACACACCTTCCTTACATCAATTATCACCTACAACTAT
TTACCACTTATCTATCCATATCATCTTCCATCACTATACTACAATTACCACCACTACAGT
ACTTGATAACTAGAACAACTAGGAACCACATACAACAATCTGGCTTAGATCCAAACTCGG
TCCTATATAGGGTCGCCGAGTCTTGGATAGGAATGGATGCCCTCTTACTGGACTTGGTTA
CTGTTGTGTCACTCCACGGAGTGCTAGGGGTACCCATTATACCCGTTGCCACCTCAGGAC
CTAACGAGGTAGGCGT
>CL107Contig67 (234-7.9-1839)
CTGCACTAATACTGATGATATATAAGAAAGAGCTACAACTGACTGATGATGATATATATA
TGTATGGTAACAAAACTGCTGAAGAACCACAAAACTGAAGATGTAACTGCAACTGATATC
ATCACAAGATCAGATACTCACTGACTGAAACTAGCAGAGACGGTCAAAGCTGTCCAAAGT
CGGCAACGCTCAAACCCGGGCGCTGCTCACCTGCACACAGGGGAGTGGGGGTAC
>CL107Contig91 (292-5.4-1578)
AACCAGTTAACAAGTGGGCACCCTTTCCTATCCAGTACTCGGCGACCCTATATAGGCCCG
AGTATGGAATCTAAGTTAAGTTGTAGATGTAGTTCTTAGTTGTACTAGTTAACTGATGTT
ATAGCTTTAATGTATCACATATCAGATCAGTGGAAGATGGATAGAAATAAGGGGGCATGG
CATGTTTGGTAGTAGCTGGGGATATGAGTGGTATAGCAAGTTTGGTAGCAAGAGGAAACA
TGAGTGGTGGATGATATATCTTGGTAGCATGTGGTGGTTCATAGGTGAGGCC
>CL107Contig56 (274-5.7-1564)
CAAATGGGCACCATTTCCTATCCAGTACTCGGCGACCCTATAAAGGACCGAGCATGGAAT
CTAAGTTAAGTTGTATGCATAGTTCCTAGTTATTCTAGTTATCAAGCACTGTTGAGGTGG
TGGGTATCATGGTGAAGTATTGGGAAGTGGAAGAGGGATAGGTGGCTTGTCAAATCAGGT
GGTTGATGGAAATATCAGGTGGTAGGTAGATATGCAGGGTGGTAGGTGATACATGGCATA
AGTGGGTACGAGGTAATGTAAGGTGGAAAAATAG
>CL107Contig23 (297-5.0-1477)
ACCACCCAGCCTATACCTCATGCCACTAACCGATGTTATGTACCATGAGCCATGTTCTAC
CCTACACCACCTTATACCTCACACTACTTATACATAACTACCTACCACCCCATGGCCAAA
CCTATATGCCACTTCATATTCCCATAAGCCACCATATGGCCTAACCCATGTACCACCTCA
TGTTATCAAGATACGCCATATACCACGTATATCCCCACCTACTAGCAAACATGCCACACC
CCATTATTTATCCCCATCTTCCACTGATCCGATATGTGATACATTAACGCTATAACA
>CL107Contig35 (219-6.7-1467)
CACTCCGTGGAGTGGTACAAACAACAACCAGTCAAATAAGTGGGCACCCATTCCTATCCA
GTACTCGGCGACCCTATATAGGACCGAGCATGGAATCTAAGTTAAGTTGTATATGTGGTT
CCTAGTTATACTAGTTAACAGATATTATAGAAGTGGTGTATAATATAGTGGACTAGTGGG
AGATGGATAATGATAGGTGGTACATCATGTTTGGTGGTA
>CL107Contig75 (244-5.7-1397)
GAACCAGTCAAACAAGTGGGCACCCTTTCCTATCCAGTACTCGGCGACCCTATATAGGCC
CGAGTATGGAATCTAAGTTAAGTTATAAATGTAGTTCCTAGTCGTACTAATTATTGATGT
TGTAGCAATGGGGTACCATATGTATCAGGTTGGTGGAAGGTGTATGGGGACATGTGGTAT
GGCATATTTGGTAGTATGAGGAAACATGAGTGGTGGATGATATATCTTGATAGCATGTGG
TGGT
>CL107Contig88 (186-6.7-1244)
GAGTGGGGGTACACGTGAGATAAATCTCAGTAGGGCCCCCACTAAACTACAAGGTACGGA
AAACTGAGAGACGAGGAACTGCGGTACGAGGCGAGTGAAACGTGCAACGGTGTGAAGTGC
AACAAGTGTAAAACCAAAGCACTACTGCTAGAGAAAACCAGCGGAGAACAGAGAAACTCA
ACGCGT
>CL107Contig87 (223-5.3-1180)
TGTTTTGGGAGTTGGATAAAAAAAATAAAACTTAGGCGAGATCGTGAACAACACTCTTAG
ATTCCACGTGTTGAGTTTTCTCTTCTTTCGCTGGTTTTCTGTAGTAGTAGTAGTTGTTTT
CTGTTTTCACACCAGTTGCACCGTTACACCGCTTGCACTCGTCACTCGCCTCGTACCGCA
GTTTCTCGTTCCACAGTTTTTTTTTGTACCTTGTAATTAGTGG
>CL107Contig79 (161-7.0-1124)
GTTCGGGAATAGGACCGGAGGGAGTGAGATCGGGGAACGACCCATTCCTCGATAGGCTTA
CCTGGTTGACCCACCTGTGTTTGGTTTCCATTGTCTTGTCGAAGCCTAGAGTCAGCTTGC
TGACGAGTAGGGGACACTCGAAGCTGAGACTCGGAAATGGA
>CL107Contig31 (178-5.7-1020)
AAATCTGAGTAGGGCCCCCACTAACTACAAGGTACGAGAAAACCAAAGAACGAGAAACTG
CGGTACGAGGCAAGTGACGAGTGCAAGCGGTGTAACGGTGCAACTGGTGTGAAAACAGAA
AACAACTACTACTACAGAAAACCAGCGAAAGAAGGAAAAACTCAACACGTGGAATCTG
>CL107Contig54 (191-5.2-998)
ATAACCAACCTACCACCATATGGCCTAACCTACTAGCTATCTCTTGTTACCCTAAGCCAC
TATATGGCCTCACCTATGAACCACCTCATGTTACTAAGATATATCATCCACCATTCATAC
CATACCCCTGATTTATATCCATCTTCCACTGATCTGATATATGGTACACTAAAGCTTTAA
CATCAGTAACT
>CL108Contig33 (4335-53.9-233679)
TAGGCAGCCCCTTTGTAAAAACATCAGCAACCTGATCACCAGACTTCAGATATGAAAGGC
AGATAGTGCCAGAATCAATCTTCTCCCGAATAAAGTGTCGATCGATTTCAACATGTTTTG
TGCGGTCGTGAAGAACTGGATTGTTTGCCAGGTTGATTGCAGATTTGTTGTCGCAGCGGA
TTTTCACTGGTTCTGGAAACTGAACACCAAGTTCATGAAGTAGTTGACGAAGCCACAGAA
CTTCGGTGACACCCATAGCAAGAGCCCGGTACTCTGCTTCAGCGCTGGACCGAGCAACGA
CACTCTGTTTTTTGCTTCTCCATATCACTGGATTGCCGCCAAGGAAGATAATATATCCAG
AGGTAGAACGACGGTCATCGAGAGAACCAGCCCAATCAGCATCAGTGTAGCACTCGATGT
CAAGAGAGTCACATTTCTTGAAATAAATTCCGTTGCCAGGGTTATGTTTTAAGTAACGAA
GAATGCGTTCTACCGCTTTCATGTGCACCTGTGTGGGTGAGTGCATGAACTGGCTAGCAA
TATTCACAGCATAAGTAATGTCTGGTCTTGTCAAGGTGAGATAAATCAGTTTCCCAACCA
GCTTTTGATAACGCCCCTTTGCTTCATCATCAAGGATATCACCATCACGGATGCTCAGTT
TGTGATTAGCCTCTATAGGTGTAGACAAAGGCTTACAACCAAGTTTACCAGCTTCTGTTA
GAAGATCCAGAGCATACTTCCTCTGATTTAAGCAAAGACCACTGGGGGAGGCAGCGACCT
CAATCCCAAGAAAATACTTCATCCTCCCTAGATCTTTTAAATCGAATTCCGTAGCTAAGT
GTTGTTTTAAGGAAGCAAGTTCAGAAGCATCATTGCCAGTTAGCAACATGTCATCGACAT
AAACAAGAAGAATAGTAGTCTTCCCCAGTCTGTTCTTAACAAAGAGAGTGTGGTCACCAT
TTGTTTGTCGGTAACCATACCTGATCATGGCTATGCGAAGCCTTTCAAACCATGCCCGAG
GGGATTGCTTGAGGCCATACAAGGCCTTCTTCAATTTGCAACATTTTCCAGGAATCTCAT
AGCCGGGTGGCATCTTCATGTAAACTTCTTCCTTAAGGTCTCCATTCAGGAAAGCATTCT
TCACATCTAACTGAGAAATTTGCCAAGAGGAGAACACAACAATGCATATTAATATACGAA
CTGTATTCATCTTTGCCACAGGAGCAAAGGTCTCCAAATAGTCTATCCCATATTTTTGAC
TGTATCCCCGAGCGACTAAGCGAGCTTTGTATCTCTCAATAGTCCCATCTGGAAGACACT
TTACTGTATATACCCACTTGGAGCCAACCAAGTGACTGTCAGGAGGGATGTCAGTAACCT
CCCAAGTCTCATTTTTATGAAGAGCTTTCATCTCATCTGCCATCGCATCCACCCAGTGTT
GCACCTGCTGCGCCTCAACATGATTGCGTGGAATACTGTGACTATCCAGTGAGGAGATAA
AGCATCGATATGCCGGGGTACATTGAGCATAGGAAACATGTCGCTGTAAAGGGTGATATA
TTTGAGAGGTGCAAGTACGGGTCCCCTTCCGAAGAGCAATAGGCCTGTGATCAACAAGCT
CAGGAGGTAAAACATGGTTAGAGGAAGATTGTGGAGAGTCACTTACATTGCTCTGAAGAC
CTGGATCATCCGAGGATTGGATTGGGATTGGTCTTCTTTCTGGAGAGTCAGAAGCAACTG
TGTTTGGAGATGGCCGACGAACATAGACGTTCCCAAATCTGTCACCAACCTCCCCTGTGT
CCATAGGACTGTCAGGAAGATCACCCACGAAAGTAATGCCTGTGTTATTGTTATCTGCCC
CATTCATTGAAAGGCTTGGGTAGAAACTCTGGTCCTCAAAGAAAACCACATCCTTACAGA
CATAAATACGGTTGGTAGAGGGGTCATAGCACTTGTACCCTTTTTGAGTAGGCGAATAGC
CTAGAAAGATTGATTTTATTGCCCTTGGATCAAGTTTCTTCCGGCAAGGTGACAAGTTCT
GTCGGTAGCATACACAGCCAAACACTTTCAAATCCAACTGATGGCTCTCATTAGTAGGGT
ACAATATCGAAATAGGAGTCTTGTTTGCAAGTATAACGGAGGGAGTCCTGTTAATCAGGT
AAGTGGCTGTGAGAACAGCCTCAGACCAAAAACGTTTGGGAAGGTGTCTCTGAAACAGAA
GAGCTCTAGTGACCTCCAGCAAGTGACGATTTTTCCGCTCAGAAATTCCATTCTGTTGAG
GAGTATAGCTGCAAGAAGTTTCATGGATGATGCCGTCCTGTTCCAACCTCTGTTTCAAGC
TCGTCTCCAGATATTCTTTTGCATTATCTGTCCTAAGTGTTCTTACTTTACATCCAAACT
GAGTGTGAACGAAAGCAAGAAATTTATTAATAACAGTTGGGACCTCACTGCGGGTTTTCA
TAAGAAATGTAAAGGTAACACGTGAAAAATCATCCACAAAGATAATAAAATATTGAAAAC
CACCAATGCTTTTCTCAGGAGCAGGTCCCCAAACATCAGAATGCACCAACTGAAAAGGAG
ACTCAGTTTTACTATCAGATAAGGGATAAGTAGTTCTTGTTTGTTTAGCTAGCTGACACA
CATCACAGCGTGGTACAGTATCTCTAAACTTAGTGCAAAGATCAGGAAGTAAAGTAGCAA
TAGAGCGAAATCCAGGATGACCAAGTCTTTCATGCCACCGAACAAGATTCTGGGTGTCTC
TGTCTGTCTTCAACAATGTTGACTCTTTAACAGTAGTCAATGCGGCAGTAGCTCTAGCTG
GCAGGCGATATAGACCATCAGAGACCAAACCAATCCCAATCCTCTTCCCCGTCACCAGAT
CCTGCATGACACAAGATGTTTTATCGAAAATCAGGCGACAGTTGAGGTTACTAGTAATCC
GGTGAACTGAAAGAAGATTAATTGGAAAATCCGGAACATGAAGAGCATCTTTAAGAATAA
ATTTGTCCATCACAGGAATGGACCCTTTTCCAGCCACAGACACAGTAGAACCATCTGCGA
GATGAACTCTATCCTTTCCTGAAGTAAGCTTATAATTGCTAAACATCCGAGAGTTACCTG
TCATATGGTCAGAAGCACCACTATCAATAACCCATTCAGAGGATTTACCTGAGGTAGTAT
GAGTAGCTAAGGCAGTGTTCTTTTGGTTTGTTCCTGAGCTCCCACCATCTTGCATGGTTA
TCTTCTTAACATACTCTTGCAAATCTCGCACCTGCTCCTCAGTGAGTTTCCTCCCAGACC
GCTGGTCAGCTATGCTAGCTGTGGTCTTCTTACCCTTATCTGGTCGTCTATCCGGATGCA
AGCTCCAACAGGAATCCACAGTGTGACCTGTCTTCTTGCAATGAGTACACTTCCTGTCTC
GCGGTATAAAGTTCCTACTCATGCTCCCCCTGCCTACAAAAGCAGTTTTGTCAGTTTCAA
TGGAGTCACCAGACATAGCAGACCGTCGTTGTTCTTCTGTAGTGATAGCATGATAGATGT
CCTCAATGGAGTTGCCTACTCCTGCAGTAAGAAGTTGACTCCTCGTAGCTTCATATTCAA
CATTCAAGCCACCAAGAAAGGTAAAAATGTGATTCCGCCACACAGTGTCCCAATACATTT
TTTCATCTTCCGAACATTTCCATTGTTGTTCATCATAATAATCCAAGTCATCCCACTTGG
ATTTCAGTAAGCCATAATATTCAGCCACAGATTTCTCCCCCTGAGTCATACTGTAGATCT
CTCTCATGAGTTGATAGGTACGAATATCCTGCTTCTTCTGGCCATACATGCTTTCTAAGA
TCAACCATTGGTCACGAGCCTTCCTCTTTCGAAGAATAAGAGGTTGGATCTCAGGGCAAA
CAGAGTTAATAATCCAATTCCGACACTGACTATCCTCAAGATGCCACACATCATAGGTTT
TATCTGTGAGGTCTGGTTCTTTTTTTCGGCCATCAACATATCCCATACGCCCACGAGAGG
AAAGAGCCACTTCCATGGCCGCCGACCAACGAGTATAATTGTCCTTCATAAGTTTGACAG
TAGTAATGATCGTGGGGACATTCTCCATCCTGTTGTCTGCCATGGATCTCCACCCTTGGA
AGGTGCACCACTATGCGGGATCTAGAGCTAAGTCTAGGGCAGACCACAATGGTTTCCAAA
CCAAGGGAGACGAAGAAAAAACAGAAAGACAAACAAAAAATCTGGAAACAAACAGGGAAG
CCACCAAGGCTAGGAGCGAAAACACCGAAGCCGCGGGGTCGGATCGGAGCGAGAGGGAGC
CGACAGGACGCGGCC
>CL108Contig38 (493-45.4-22401)
GTAGAAAAAAAACAAGCGCAAACAACTTGATGTACGTGGAAAACCCTGACGGGAAAAACC
ACGGGGGCACACAGGAAGAGCCCTAGCCTCTCACACGGCTAGGGTTTTCTCTCTTCACTA
ACTTGTCTGGAAAATGAGGGGGGATGAGTACATATATAGTGTGATGGGTAAACGGTCCCT
CATCCAAGATCCGTTTACCCATTTATAATAAATGTATTACTCATAACACTCCCCCTCAAG
TTGGGCATACATGTTAACCATGCCCAACTTGCCTACATTTGCCACAAAATCATCCGTAGG
CAGCCCCTTTGTAAAAATGTCAGCAACCTGATCACCAGACTTCAGATATGAAAGACAGAT
AGCACCAGAATCAATCTTCTCCCGAATAAAGTGACGATCGATTTCCACATGTTTTGTGCG
GTCGTGAAGAACTGGATTGTTTGCCAGGTTGATTGCAGATTTGTTGTCGCAGCGGATTTT
CACTGGTTCTGGA
>CL108Contig41 (291-9.5-2779)
TTCTTGGGTGTCGCGCGGATCTCTAATCCTGCTCTGATACCATGATGAAGAAAAGCAAGC
GCAAACACCTTGATGTACGTGGAAAACCCTGACGGGAAAAACCACGGGGGCACACAGGAA
GAGCCCTAGCCTCTCACACGGCTAGGGTTTTCTCTCTTCACTAACTTGTTGTGAAAAATG
AGGGGGATGAGTACATATATAGTGTGATGGGTAAACGGTCCCTCATCCAAGATCCGTTTA
CCCATTTATAATAAATGCATTACTCATAACACTCCCTCTCAAGTTGGGCAT
>CL108Contig24 (316-7.9-2483)
CCGGAAGAAACTAGATCCAAGGGCCATCAAATCGATATTCCTAGGCTATTCGCCTACTCA
AAAAGGGTACAAGTGCTATGATCCCTCTACAAACCGTATTTATGTCAGTAAGGATGTTGT
TTTCTTTGAGGACCAGAGTTTCTACCCAAGTTCTTCCATGAACAGGGAAGACAACAATCA
CACAGGCATTACTTTCGTGGGTGATCTCCCCGACAGTCCTATGGACACACGGGAGGATGG
TGACAGGTTTGGACATGTTTATGTTCGTCGGACCTCCACAAAAAATGTTGCTTCTGATTC
TCCAGAAAGAAGACCA
>CL108Contig26 (323-7.2-2329)
GATATCCTTGATGATGAAGCAAAGGGGCGTTATCAAAAGCTGGTTGGGAAGCTGATATAT
CTCACGTTGACGAGACCAGACATTACTTATGCTGTGAATATTGCTAGCCAGTTCATGCAT
TCTCCTACACAGGTGCACATGAAAGCGGTAGAACGCATACTTCGTTACATAAAAAAGAAC
CCTGGCAACGGACTATATTTCAGGAAATGTGATTCTCTTGACATCGAGTGCTACACTGAT
GCTGATTGGGCCGGTTCTATCGATGATCGTCGTTCTACCTCTGGATATATTATCTTCCTT
GGTGGCAATCCTACGATCTGGAG
>CL108Contig19 (321-6.8-2193)
TCTTTGTTAAGAACAGACTAGGGAAGACCACTATTCTTCTTGTTTATGTCGATGACATGT
TGCTTACTGGCAATGATACCTCTGAACTTGCTTCCCTAAAACAACACTTAGCTATGGAGT
TTGATTTAAAAGATCTAGGGAGGATGAAGTATTTTCTTGGGATTGAGGTCGCTACCTCAC
CCAGTGGTCTTTGCTTAAATCAGAGGAAGTATGCTCTGGATCTTCTAACGGAAGCAGGTA
AACTTGGTTGTAAGCCCGTGTCTACTCCTATAGAAGCTAACCACAAAATGAGCATTCTTG
ATGGTGACATTCTTGATGATG
>CL108Contig6 (244-8.1-1972)
TCCGTACACGGAAGAACAGATTGGGGATTTCCACGGTTGGGGATTTCCACAGAAGGGGAT
TTCCACGCGGATCCGAGATCACTAATCATGCTCTGATACCATGAAGAGAAAACAAGCGCA
AACAAGCGATGTACGTGGAAAACCCTGACGGGAAAAACCACGGGGGCACACAGGAAGAGC
CCTAGCCTCTCACACGGCTAGGGTTTTCTCTCTTCACTAACTTGTCGAAAAGTGAGGGGG
GATG
>CL108Contig37 (299-5.4-1600)
ATGTTTGCCCAACTTGAGGGGGACTGTAATGAGTAATGTATTTATTATAAATGGGTAAAC
GGATCTTGGATGAGGGACCGTTTACCCATCACACTATATATGTACTCATCCCCCTCATTT
TTCACACAAGATAGTGAAGAGAGAAACCCTAGCCGTGTGAGAGGCTAGGGCTTGTGTGTG
CGCCCCACCCGTGGTTTTTCCCTTCGGGGTTTTCCACGTAAATCCCTGTGCTTGCGTTTG
ATTGCTCTTGTGTTCATGAAGATTCTACAAACCGGTGCTTCTATTTTTGGGATTTTTAT
>CL108Contig31 (222-6.6-1465)
TCCCCCCTCATTTTTCCAGACAAGTTAGTGAAGAGAGAAAACCCTAGCCGTGTGAGAGGC
TAGGGCTCTTCCTGTGTGCCCCCGTGGTTTTTCCCGTCAGGGTTTTCCACGTACATCGAA
GTGTTTGCGATTGCTTTTTCTACATGGTATCAGAGCGGGATTAGAGATCCGTGTGGAAAT
CCCCGTTCCATTTCCACGGATTTTTTTTCCTCTCCATCGATC
>CL109Contig5 (7840-33.8-264882)
TAAGTATATTAAGTTATATAAGTATATTAAGTATATAATAAGTATATAGATATTTTAGTT
AGATATAGATATTTCCTTGTTAGGAATTAGATATAAGTGACTAATTGGTTAGATAGAATG
GATAGACTAAAGGCTATTAGTCATCATCCCCCTCAAACTGAAGATAGTTAGAGAATTCCC
GTCCTCCTGCACAAATAGGATCTGGACTCCTGCATATGCATATAGGATCATATATGTGCT
ATTCTGTATGTGCTATTCTGTGCTATGTACGGACATATGCGTATGTATCAGGAAGGAGGA
AAATGCGGATATAGTTGAATGGTAGAATATCTCTTTGCCAAAGAGAAGGTACGGGTTCGA
TTCCCGTTATCCGCCCGTGGAATAGAATCTATAATTTGATTTGATATAGTGGACTACGAT
AGTCTTATAGTTGAATCTCTCCATTTTTTCCCATACCATCCATCCCAAACCAAATCCAAA
GAAAAATGGTGATTCATTACTAAGTAATGATAATCACACAAATCGATTTCCAAAATCCAA
TGTTGCGGAGACGGGATTTGAACCCGTGACTTCAAGGTTATGAGCCTTACGAACTACCAA
GCTGCTCTACTCCGCGCCCTAAAGATTGGATATGCCTCTCTACCATATCCATACAAATAG
TCTCCATACAAATAGTCTAGTCCATTTATACAGAATGGTAAAGAGACTCCTCCCTCCTCC
TCCCTCCTCGGATCCGAAATTCTAGAGATCCATACAAAGCGTAAAAAGTATTTGGATTCT
TACCAACTTGATCTTGTTGCGCCTGGTAACAAACATGCATGAACCATATCTCGAAGTATG
TGTCCAGATAGTCGAAAGTCTCGATAGTTCGCTCTCGATCTTCCAGTCGAAAAACAACGT
CGATGAAGACGTGTAGGTGCACTGTTACGTGGTGAGGATTGCAATTTTCCATGAATTTTC
CATCTTTCACTCCATGATGAAACTTGCTTTATTTCTTTTTTTGAGGATCGACGAATCCAA
CGATATTCCTGTTCCAATTTTTGCCTCTTGCTCTCCCTCTGAATCAAACTTTTTCTTGCC
ATAATGTTCAGTTCCTATTATTTTTTTCTCAATGATACAGTTTGGATCCTAGATGTAGAA
ATCTCAGAAGGTGAGTCCATCTTCCTCATCGAAAGAAACTAGATGTAGAAATCTCAGAAG
GTGAGTCGACCTTTTTCCTTCTTCATCAAAACAAATGAAATTGTTGCTGATATAGTGAGT
GATTAATCAAAAAAAAAGAACTAGATTAACCGAATTTTCCTGATGTAGAAGCAATCAAGA
AAGCTGCATAAGTGAATATATACCCTACAGAAAAGTGAGCTAATCCAACCAATCTTGCTT
GTACAATGGAAAGAGCCACTGGCTTATCTCTCCATCGAAGGAAATTTGCCAAAGGTGTGC
GTTCATGAGCCCATGCTAAAGTTTCAATCAATTCCTGCCAATATCCACGCCAGGAAATTA
AAAACATAAATCCGGTAGCCCAAACAAGGTGGCCAAATAAGAACATCCATGCCCAAACCG
ATAAGCTATTCATACCAAAGGGGTTATACCCATTGATCAGTTGGGAAGAGTTTAACCATA
AATAATCTCTTAACCATCCCATCAAATAAGTGGAGGATTCCTGAAACTGGGAAACGTTAC
CCTGCCATAATGTGATGTGCTTCCAATGCCAATAAAAAGTAACCCATCCAATAGTATTTA
ACATCCAGAAAACTGCCAAATAAAATGCGTCCCAAGCGGAAATATCACAAGTACCGCCCC
GTCCTGGACCGTCACAAGGAAAACTATAACCGAAATCCTTTTTATCTGGCATTAACTTGG
AACCGCGCGCATCTAAAGCGCCTTTTACTAAAATCAATGTAGTTGTATGTAACCCGAGTG
CAATAGCATGATGAACTAAGAAATCTCCAGGACCTATTGTTAAGAAGAGTGAATTCCCAT
TCTCATTAACAGCATTCAACCACCCAGATAACCATATGTTTCGACCTGCATTGAATGCAG
GTCCATCCGTTGAAGATAAGAGTAGGTCGAATCCATATGAAGTCTTACCGTGTGCGGATT
GTATCCATTGAGCAAAAATGGGTTCGATCAAGATTTCTTTCTCGGGAGTACCGAATGCAA
GCATGACGTCGTTATGAACATAAAGTCCTAAAGTATGGAACCCCAGAAACAGGCTGGCCC
AACTTAAATGAGATATGATAGCTTCTTTATGGTCTAACATTCTTGCCAATACATTATCTT
CATTCTTTTCCGGATTGTAATCTCTAATGAAAAAGATAGCTCCATGAGCAAAGGCTCCTG
TCATGATGAACCCTGCGATGTATTGGTGATGAGTATATAATGCAGCTTGCGTAGTAAAGT
CTTGTGCTAGAAATGCATAAGCTGGCAAAGAGTACATATGTTGAGCTACTAAAGAAGTAA
TAACCCCTAAAGAGGCTAGGGCAAGACCTAATTGAAAATGAATTGAATTATTGATTGTGT
CATAAAGACCTTTATGTCCACGTCCTAATCGGCCTCCTGGAGGAATATGTGCTTCTAAAA
GATCTTTGATACTGTGCCCAATCCCGAAGTTGGTTCTATACATATGACCGGCTATCAGAA
AAAGAAATGCAATAGCTAAATGATGATGAGCAATATCAGTTAGCCATAAACTTTGTGTTT
GTGGGTGAAACCCCCCTAAAAGGGTTAAAATAGCAGTTCCTGCCCCTTGATAGGTACCAA
ATAAATGACTACTAGAATCTGGGTTTTGCGCATAAAGATTCCACTGACCTGTAAAAAGTG
GACCCAGCCCTTGAGGATAGGGTAATACATCTAAGAAATTATTCCATCTAACGTACTCCC
CCCTAGACGCGGGAATAGCGACATGAACTAAATGTCCTGCCCAAGCCAAAGAACTGACCC
CGAAAAGTCCTGACAAATGATGATTGAGACGAGATTCAGCATTTTTGAACCACGAAACGC
TTGGTTTCCATTTGGGTTGTAGGTGTAACCAACCTGCTATGAAAGATATAGCAGAAAGAA
ATAATAGAAAAAGAGCTCCAGTATAAAGATCCTCATTGGTGCGTAATCCAATTGTATACC
ACCACTGATAAACACCGGAATAAGCAATATTCACTGGTCCAAGAGCACCTCCTCGAGTAA
AGGCTTCTACAGCGGGTTGACCAAAATGGGGATCCAAAATTGCATGAGCGATAGGTCTTA
CATGTAAAGGATCCTGTATCCAGGATTCAAAATTTCCTTGCCAAGCTACATGAAAAAGGT
TTCCAGACGTCCACAGAAAGATGATTGCTAACTGCCCAAAGTGAGAAGCAAAAATGTTCT
GATAAAGACGTTCCTCAGTAATATCATCATGACTCTCGAAGTCATGCGCGGTGGCAATAC
CAAACCAAATACGACGAGTAGTGGGGTCTTGAGCTAAGCCTTGGCTAAACTTTGGAAATC
TTAACGCCATAATGCCTTTCAAATCCTCCTAGCCATTATCCGACTGCAAGAATTCTTGCT
AAGAAGAATGCCCATGTTGTGACAATTCCACCCAGAAGGTAATGGGTTACTCCTACAGCA
CGTCCTTGTACAATGCTCAAGGCTCTGGGCTGAGTAGCAGGAGCAACTTTTAATTTGTTA
TGAGCCCAAACAATAGATTCAATAAGTTCTTGCCAATAACCACGTCCGCTGAATAGAAAC
ATTAAACTAAAAGCCCAGACAAAATGAGCACCCAAGAATAAAAGACCATACGCAGATAAT
GAAGAACCATAAGACTGAATTACCTGAGACGCCTGTGCCCATAAGAAATCTCGAAGCCAC
CCATTAATAGTAATGGAACTCTGTCCAAAATTTCCTCCTGTGATATGAGTTACCACCCCT
TGATCACTTACAGTACCCCAAACATCCGATTGCATTTTCCAACTAAAATGGAATATGACT
ACCGAAATTGCATTGTACATCCAGAATAGACCTAAGAAAACATGGTCCCAGGCGGATACT
TGACATGTTCCTCCTCTTCCAGGTCCATCGCAAGGGAAACGAAAACCAAGACTTGCTTTA
TCAGGTATTAAACGGGAGTTACGAGCAAATAGAACACCCTTCAATAGAATTAATACAGTC
ACATGGATCGTAAAAGCATGAATATGATGTACCAAAAAGTCTGCAGTTCCTAATGGAATT
GGTAACAAAGCTACTTTGTCACCTACTGCTACTAACTCATCAGTTCCCCATGTGAAACTG
GTGCTTGCTGCTGCACCAGGAGCTGTTGTACCAGGTGCTAAAGCATGAGTGTTTTGTATC
CATTGAGCAAAGATGGGTTGTAATTGTATAGCGGTATCTGAAAACATATCTTGAGGGCGT
CCTAAAGCACTCATGGTATCATTATGAATATACAAACCGAAACTGTGAAAACCTAGAAAG
ATACATGTCCAGTTGAGATGCGATATAATTGCATCGCGGTGTCTAAGAACACGATCTAAA
AGATCATTGTATCGAGTAGTTGGATCGTAGTCTCTTACCATAAAAATAGCTGCGTGTGCA
GCAGCACCAACTATGAGAAATCCACCGATCCACATGTGATGTGTGAACAAAGAAAGTTGT
GTACCATAGTCAATAGCTAAGTATGGATAAGGGGGCATAGAATACATATGGTGGGCTACT
ATAATAGTCAAAGAACCTAACATAGCCAAGTTCAGAGATAATTGAGCATGCCATGACGTT
GTTAGGATTTCATAAAGGCCCTTATGACCCTGACCTGTAAACGGACCCTTATGAGCCTCT
AAAATATCTTTCAGTCCATGACCAATACCCCAGTTCGTCCTATACATATGACCGGCTATG
AGGAACAGAACTGCAATAGCTAAATGATGATGAGTAATATCGCTCAGCCATAGACCGCCT
GTTATTGGATCTAATCCTCCGCGAAAACTCAGAAAATCCACGTATTTTGACCAATTCAAG
GTAAAAAATGGGGTTGCTCCCTCAGCAAAACTGGGATAAAGTTGAGCCAAAAGGTCTCGA
TTGAAGAGAAATTCATGAGGAAGTGGTATCTCTTTAGGATCCACTCCAGCGTCGAGAAAT
TGGTTAATCGGTAAAGATACGTGGATTTGGTGCCCCGACCAAGAAAGAGACCCAAGTCCC
AGTAAGCCCGCTAAATGGTGATTCAACATGGATTCTACATCTTGGAACCAAGCCAATTTT
GGGGCAGCCTTGTGATAATGGAACCAACCGGCAAAAAGCATGAAGGCTGCAAAAACTAAT
GCACCGATTGCGGTACAATAGAGTTGTAATTCACTAGTTATTCCAGATGCTCGCCAAATC
GGAAAAAAACCGGAAGTGATTTGTATTCCTCGAAAACCTCCACCAACATCACCATTCAAT
ATTTCTTGACCTACGATTGGCCAAACTACTTGAGCACTAGGTCGAATGTGAGTAGGATCG
CTTAGCCATGCTTCATAGTTCGAAAAACGAGCACCGTGGAAGTACATGCCACTCAACCAA
AGAAAGATTATGGAAAGTTGACCGAAATGAGCACTAAATACTTTTCGAGAAATTTCCTCG
AAATCATTGGTATGACTATCGAAATCGTGAGCATCAGCATGTAAGTTCCAGATCCAAGTA
GTAGTATCAGGGCCCTTAGCTATTGTTCTTGAGAAATGTCCCGGTTTGGCCCATTGTTCG
AAAGACGTTTTTACAGGATCCCTATCCACCACAATTTTCACTTCTTGTTCCGGTGAACGA
ATAATCATTGAGTCCTCCTCTTTCCGGACAACACATACAAAGAGACCCGCCAATAGCCAA
GTTTTTAGTGAACCTCTAAGAGATAGATAGTTATGATCAATTCTCTTCTATCTCCCATCT
AGATTTTTTGAGTTATTCACTAGAGCAATTATCAGATTGAAGTCCATTTGGGGCAAGTGT
TCGGATCTATTATGACATAGCTATTTGGTGCTCAATGGACACCAAACCCATCTTTAAAAC
CCCTTCCCGACGTGAGGAGAAACCCCTTTTCCTGCGCAACTTAGTCTATTCATCAATCCA
TATATGTATCAATGACTATATGAGCTTCCATACAACATAATACCTTATGAGTCTATTACC
AATTCGAAGACTTCATTCTAAAACTTATCAGTCTATTATCAATTCGAAGATCATTCCTAA
AGAATTCTTTACTAAACTAAGACTTAGATTCTATCTATTTCTTTCTTTCATCTTTCAGAA
AAAGAAAAAAAAAAGAGGGGGTATCCATTCTTTGTTTTCTTAGCAATATCTATATCTATT
CAATTCTATATTATATTGTATCTCTCTCATTTCTTTTTATGGTTATAGGATACCCGACAA
AAAGAAATGATTCTAGAATGGAATTTCATTACAACTAGAAGTCTATTCTATAAGTATAAG
TAGAAGTCATTCTATGAATATGAATCTATGAATTGGATTCTCTATTCGAACTCATTCGAA
AATAGAATATCAGTATTCTAGAATTGGAAATTCTAGAATTCTATAAAAATAAGAATCTTC
TATTCTATAAGAATCGAAGGACTCAATAAGAAATAAGGACGGAATTCGAAACAAGGGAAT
CTAGTGAACTCAAATGCCTGTGCTTTATTGAGTTCCTATACACTTTTTTTCTTTGATCTT
TGATTTTATGTGAGCCCGCTTAGCTCAGAGGTTAGAGCATCACATTTGTAATGCGATGGT
CATTGGTTCGACTCCGATAGCGGGCTTTTTTCGATTTGTTTTTTTGTTCCATAATGGAAA
TGTACATAATCGAGATAATCTCTCGAAATAAGGGCTCTCCCCTTTTGTTCCAATAGCAAG
TTGCTCGTCTATTATGTCGTCATATCTTCCAACAGAAACAAAAACGCATTTGAGAGATGA
GATCTCTACAGAAAGAAAAAATAAGAAAACGTAGCCTTAGCCTTCACTGTCTATCCCAGA
TATATTCTATATCTATATCAAATCTGAATATTGATACAAAACAACCTTCACTCCCTATTC
CAGATATATTCTATATCTATGGAATTTGAATATCGAATCGGAATATGATATTGCAAATCT
TTTTCTTTTTATTCGACTTTGTTTCGTTTTGATTCTTTGATGGAGTTCAGTCCTATTTCT
CTTTATTACTTAACTTACCCATTGGAATTTCCATTTCTTACTTCAATAGGGATATGACAA
AAATGGAAATTTTCAGAAAAGAAAAAAAAAAAAGAAAGGAGTCTTTATGTCTCGTTATCG
AGGACCTCGTTTCAAAAAAATACGCCGTCTGGGGGCTTTACCGGGACTCACTAGTCAAGA
TCTGAAAAACCAGTTCAGTTCTAGAAAAAAATCAGGCTATTGTGTTCGTCTAGAAGAAAA
ACAGAAATTGCGTTTTCATTATGGTCTGACGGAGCGACAATTACTTAGATATGTGCATAT
GGCTCGAAAGGCAAAAGGATCAACAGGACAGGTTTTACTACAACTACTTGAAATGCGTTT
GGATAACATTCTTTTTCGATTGGATATGGCTTTGACAATTCCTAACGCCAGGCAATTAGT
TAACCATAGACATATTTTAGTTAATGGTCGTATAGTAGATATACCAAGTTATCGTTGCAA
ACCCCGAGATATTATTACTACGAAAGAGAAAGAAAAATCTCACATTTTGGTTCAAAATTC
GATAGAAAAACGAAGATATCAAAGAATTTTGATAGAGAAAGAGAGACTAGAGAAGGAGAG
ATTAGAGAAAGAGAGACTAGAGAAAGAGAGACTAGAGAAAGAAGAGAAAGAGGAAGAGAA
AGAAGAGAAAGAGGAAGAGAAAGAGGAAGAAAGATATGAA
>CL109Contig1 (2291-8.5-19432)
GTCTTCTTCCCTGACTGGAACAGCGTTTGCACAAACGGCCGTTGAACTTGGTCCGTTCCT
TTTGAACCACTCCTATACACCTCCAGTAGGCTATGCGAGACGAAGGACGTCACAGTCCGT
AGTTGACCACCTCCCGAGCAAACTCCAACACTCAGACCATAAGGGACAACGGCGTGAGTG
TGTGGGATTCGCTCTCCGGGTATTAGGCGCAGAACAAGCCATCTTTCCAGGAGCACCGGA
TCAAGGATCACCAGTCACTCCCGGTCATGGATCGTCAGGAGCATGAGACCTCGGACCAGC
CTATACAAAGAAAGGGGAAGGTGCCAAGGTTGCCTGAATAGGAGCTCCGAAAGAGAGCTA
GCAGCAGATTCTTGAGCACTCGTACCTTCATTCGAAATAAAAAACCCCAGGTGTCTTCAG
ATTTTGATCTTCGAGTAGGAAGGAACGTCAGATTCAGGTATTGCCTTTCCTTATCCAAAA
GCAGTGACATTGAGTGCTTTGATTCGAATTGGATCACTACAAGAGTGAAGAGTTGCTTGC
CTGCATTTTCTACACGGACGAGCAACTACTACTTTTCGTAACGTGAGTAGTGACTCACTC
GCGCAGAAGGCCTGATTGACTCTGAGTGGAGTTGTGGTCAAGGTGAATTGGGAGTTCTTT
TTCACCCGCCTGGCCGGGGTTGGAGTTTGTCATTGACAAGCTGAGCGCCCTAGGAGCTGA
TTGACAAGAGTCTTCCCGTTGCTGAGACTTGTTCTCCTATTGCAGAAAAGACAAAATGGC
AAGTCTATCCTCATCCTACTTGATTCACTCAATGAACCACTCCAATCAGTCAAATACATC
GCCGAAGTGCCATAATCCATGAGATCAGAATGAAGTCTTCGAATTGGTAATAGACTCATA
AGGTATTATGTTGTATGGAAGCTCATATAGTCATTGATACATATATGGATGGATGAATCG
ACTCAGTTGCGCAGGAACAACCGTTGATCCTCACGTCGGGAGACCAATCGTTTCAAAGAT
GAGTGTGGTATTGAGCACAAAATGGCTATGTCATAATAGATCCGATGCAAAAAATGGACT
GAAAGAAGAGAATTGCTCTAGTGAATCACTCACACAATCTAGATGGGAGATAGTGGATTG
ACTCTACGCCAACCTGAAAAAAGCACCATCTCTATCCTCCTCAAGCTAGTCAGTTTGTGA
ATTGCAAAGAGAAATCGAACCACAGGACAAACTACTGAATGAGAGAGAACTGACTGACGG
GAATCTCGACTTTCGAACTTGACTCTTTCACCAACAATGACAAATTGGCACAGCTGACAA
AGAAATGGTAGTCACTGACCACTGGATTGGAATCACAGTTCAAACTTCTACTTGGTGAAC
ACAAAGCATTTCGATTTGCAACGTTGCCACCTAGATGTCTCAAGTCAGCATTTCGGGAAA
AGAGGTGTCCATCGTGATCTACTGGAACTTTCTATCAGGCTGCGGAGAAGGAAAGGTTGG
TCATTGCTAGACTCGAGGATCAACTCAAAGGTCAAGATCTAGAAGAAAAAGAAAGCTGGT
GCTCTCTAATGAAAACACATTCTATGAGGTGGAAGAAGATCTTCACATAGTTCAGTTAGT
CTTTGTTGGCCAACATGTACTTCCTCCATTTTCCATGTGAACCAGATTTTTTGCTTTTGG
AGTGTTTGTTCTTTCCTTTGTTCTTTGCGAGCCTTGCCTTTGCGTAGAGTTGTGAGCCTA
GTAGTCCACCATCTTGGGTTCAGTGGGGAAGTCCAATTAGACTGCAAATCCACACCTTTC
TACTAGTCTAACTCGAAAGGATTTCAGCCAAATCCTTTGCAAAGACACTTGAGAGTTCTT
GCTCTGGTCTGCTTCAGGTTTGAGACAGAAGCTTTCTTTCTATGCCCAAGTGGTTTTCGG
GGCGGTTGGGCGGGCCGGAACCTGAGAAAACAGTCTCATCAGGAATGGAGTTGAGGTCAC
CTTTGGCTAATAGCTAGCCTGAGAAAAAAGCTATATCAAAGGTCTGGTCAAGATCAGTGA
ACTAGTTCATCCTTTCAAAAAGGTTGGCGTAGCCTCGATCGCTCGTCACTTTCTATGATC
CTTCCGGCCAAGTCAAAGCTCAGAAGCCGTCAAGATCGGAGATGGCGAGATGCGCCTTAT
TCTCAAAAGATCAATCGATACTCCAATTCTCTGACAGAGCAGCCGAAGAGAAACGAGAAA
GAGGAAGATCAAAGACAATTTCAGAAGCAATTTATGCTTCTCAAGAAAATGGATTGAGAC
TTGAGAATTTT
>CL109Contig2 (973-6.1-5941)
GCCCTCAAGATTGGATATGCCTCTCTACCATATCCATACAAAGAGTCTCCATACAAAGAG
TCTAGTCCATTGATACAGAATGGTCAAGAGACTCCTCCCTCCAGGTGGGTGAGGCCTCCT
CGGATCCTCAATTCTAGAGATCCATCCAACCAAATGGGATCCTGACCAACTTGATCTTGT
TGCGCCTGGTCACAAACATGCATGAACCATATCTCTCAGTCTGTGTCCAGATAGTCGAAA
GTCTCGATAGTTCGCTCTCGATCTTCCAGTCGAAAAACCACATGAAGACGTGTAGGTGCA
CTGTGACGTGGTTAGGATTGCCATTTTCCATTCATTTTCCATCTTTCACTCCATGATGAC
ACTGTCTTTCTTGTTTTGAGGATCGACGAATCCAACGATCTTCCTGTTCCAATTTGGGCC
TCTTGCTCTCCCTCTGAATCCCACTTTGTCTTGTGTTCAGTTCCTCTGCTTTTCTTCTCA
ATGAGACAGTTTGGATCCTAGATGTAGAAATCTCAGAAGGTGAGTCCATCTTCTTCATCG
AAAGAAAGGAAATTGTGGCTGATATAGTGAGTGATTCATCACAAAAAAAAAGAACTAGAT
GAACCGAATTGTCCTGATGTAGAAGCAATCAAGAAAGCTGCATCAGTGAAGAGAGACCCT
ACAGACAAGTGAGCTAATCCAACCCATCTTGCTTGTACAATGGAAAGAGCCACTGGCTGA
TCTCTCCAAGGAAATTTTCCAAAGGTGTGCGTTCATGAGCCCATGCTCCAGTTTCCATCC
ATTCCTGCCAATATCCGCGCCAGGAAATTCAAAACATCAATCCGGTAGCCCAAACAACCA
AAGAAGAACATCCATGCCCAAACCGATCAGCTATTCATACCAAAGGGGTGATACCCATTG
ATCATCAGTTGGGAAGAGTTGAACCATCAAGAATCTCTGAACCATCCCATCCAATCAGTG
GAGGATTCCTAAA
>CL109Contig6 (260-6.5-1684)
CTAGAAGGACGATTGGTGCCGGTCGTGAAGGAGGGGGTGACCACTGAACTCAGTCTACTG
TGGCAGCATATGCTGGGTTGTCTTCTTCGTGGTGGGGTAGGCCCTACTGTTTTGCATCAA
CAAACATCTCTCTGAAATCCTCACAACGTCATGGCATGCTCAATTCTCTCTGAACTTGGC
TATGTTAGGTTCTTTGACTATTGTAGTAGCCCACCATATGTATTATATGCCCCCTGATCC
ATACTGAGCTATTGACTATG
>CL109Contig8 (286-5.4-1549)
TGACAACTGAAATGGAATATGACTACCGAAATGGCATTGTACATCCAGAATAGACCTCAG
ACAACATGGTCCCAGGCGGAGACTTGACATGTTCCTCCTCTTCCAGGTCCATCGCAAGGG
AAACGAAAACCAAGATTGTCTTTCTCAGGTATGAAACGGGAGTGACGAGCAAATAGAACA
GGTTGGCGTTCCATAGAATGAATACAGTCACATGGATCGTCAAAGCATGAATATGATGTA
CCAAAAAGTCTGCAGTTCCTAATGGAATCGGTCACAAAGCGACTTT
>CL11Contig199 (1127-199.9-225309)
AGGAGTATCCCCAGCTGTTCGAGGCGTGAAGCTTCGGGGACGAAGCTGTCCAAGGTGGGG
AGGATGTAACAGCCCGGTACGTGTTTTTCCCTTAGAATAGTCTTTTTACTTAAAATCGGT
AGTTTTCACCTAAAATCTCGCGTAGAAATCGGTTTTGAGCGTCGTAAGACTCGTCGTAGG
GGTTTTAGGGGTGACCCGGACGCGTTGGGATAGTGAGGTTTCGCGGATAAGGGCCCGGGA
TAGGCGGAACAGGTCATTTGGACCGTTTTGCCCTCACTTTGTCCCACTTGGACAAGTTTG
CCCCTCCCTTCATATAAATAGAAGAGTTAGCACAAGTTCTCTCATTTCCACCTCATTTCG
TTGGAAACGAGTTAGGGTTTGGAGAGCCGTGAGAGAGAGGAGGCAGCCGTCGGGAGCCGT
CGCCGGAGTCGTCGCCGGAGGGTCGCCGGAGCTCCGCCGGTTCGCCGGAATCCTCGCCGG
AGTTGCGTTTAAGGTTGGTTTTCTCAACTTAGATCACTTCCCGGTTGTGTTTTGAGGATT
TCTCATAACCCTAACCCTTGGCTTGCTTGTTGGAAGGCCTTGGGAGACGGTGGTGATCGT
TGAGAAGGAGGCCGTTGCCGCCGGAGTGCCGTGAAGGTCACCGGAGGCCGTAGAAGCGTG
AGAATCGCCGTCGTTTCGCCTAAGGAACCCCAAGGTAGGGTTTCTCCTACGAGTTTTTGC
CTTGACATGTCTATTGGACTAGTTAGGATGTATATTTTGACGGTTTTATGCACGTGGAAT
TGGGATAGAACGTATGTTTTCAAAAGAACACGTTTTGATCACTGGATTAGTTAGGGTTTA
TGTTAATTTTGCCCTAATTGAACCCTAAAAAGGGAGTTTAATGGTGTTGGGATGTGCTCT
AGAAGCCCCCATTGAGTGTTGATACGTATGCTTGTATGTGGTATGAAGTACCGTCGCGAA
AACCCTAATTTTTACACGAAATTCGCAAAGAAACCGACGAAGAACACGAAGAACAGGGCC
AGGACTGGGCCTGTCCGACGGTCGGACAAGTTGTGTCCGACAGTCGGACAAGTCACGCCT
ATTTTTAAGGCGTGTTGGCGAGAGTAGGAGTAGGTCGGACTGGGGCT
>CL11Contig129 (838-180.2-150994)
AAATGCATAAACCCTAATCTAATCCGGTGATCAGCACGTATTCGATTAAAAACATACGTT
TCATCCCATAACCACGTGCATATTATGATCATGAACGACCCTAGCTAGTCCAATAGACAC
ATCAAGGGAAAAGTACCGTAGGAGAAACCCTACCTTGGGGTTCCTTAGGCGAAACGACGG
CGATTCTCACGCTTCTACGGCCTCCGGTGACCTTCACGGCACTCCGGCGACAACGGTCTC
CTTCCCAACGATCACCACCGTCTCCCAAGGCCTTCCAACAACCAAGCCTAGGGTTAGGGT
TATGAGAAAACCTCAAAACTCAACCGGGAAGTGATCTAAGTCGAGAAAACCAACCTTAAA
CGTGATCTCCGGCGAACTCCGGCGAGAATTCCGGCGAACCGGCGGAGCTCCGGCGACCCT
CCGGCGACGACTCCGACGACGACTCCCGACGGCTGCCTCCTTCTCTCTCAAGCTCTCCCC
AAAACCCTAGTTTCCAACGAAAAGAGGTGGAAATGAGAGAACCCTTGCTACCTCCTCTAT
TTATAAGAGTGGAGGGGCAAACTTGTCCAAGTGGGACAAAGTGAGGGTAAAACGGTCCAA
ATGACCTATTCCACCTATCCCGGGTCCTTATCCACGAAACCTCAATATCCCAACGCGTCC
GGGTCACCCCTAAAACCTCTACGGCGAGTCTTACGACGCTCAAAACCGATTTCTACGCGA
GATTTTAGGCGAAAACTACCGATTTTAAGGAAAATAACTATTCTAAGGGAAAAATACGTA
CCGGGCTGTTACATCCTCCCCACCTTGGACAGCTTCGTCCCCGAAGCTTCACGCCTCG
>CL11Contig281 (916-141.5-129620)
TAATCTCTAAGGCTTGCCTAAGACTCTATGTCATGCAATTAGAGTTCAATTCATGTTCAT
GGCTTAATGAGTTTTATTAATCAAGTGCAAGACCATTCCCAAAGCCTCGCTCATTTCATG
CAACATTCAGCCTTCACTGGGCATTCCAGGGACAGTCCGACTGTCGGACTCCATATGTCC
GACTATCGGACTGGCTCTGGACATCCCCAGTCCGACCTCCAGTAGCAGTCCGACTATCGG
ACTCAAAGTGTCCGACAGTCGGACAGCCCCTGTCCGGCCTACTCCTATTCAAACCAACAC
GCCATAAAAATAGGCGAACCCAGTCCGACCGTCGGACTAGGCCAGTCCGACTGTCGGACA
GGGCCTGGCCTGACACTTGTTCTTCGCCGTTCTTCGTCGTTTTCGTTGCGAATTCTCGTG
GGATCTTGGTATTTAGGGCTTGTATTTGGCCCTAAAGACCAACATCAACCACCATGCACT
CAATGGGCGCATCTAATGCAACCCAACACCATTAAACTCCCTTTTTAGGGTTCGATTTAG
GGTAAAAACGCATAAACCCTAATCTAATCCGGTGATCAACACGTATTCGTTTAAAAACAT
ACGTTCCATCCCATATCCACGTGCATAATATCATCAATAAACATCCCATCTAGTCTAATA
GACACATCAAGGGAAAAACTCGTAGGAGAAACCCTACCTTGGGGTTCCTTAGGCGAAACG
ACGGCGATTCTCACGCTTCTACGGCCTCCGGTGACCTTCACGGCACTCCGGCGACAACGG
TCTCCTTCCCAACGATCACCACCGTCTCCCAAGGCCTTAAACGCAACTCCGGCGAACTCC
GGCGAGGATTCCGGCGAACCGGCGGAGCTCCGGCGACCCTCCGGCGACAACTCCGGCGAC
GACTCCCGACGGCTGC
>CL11Contig310 (1001-95.6-95721)
TCTTGCGCAGAAATCGGTTTTTGACATCGTAAGACTCGCCGTAGAGGTTTTAGGGGTGAC
CCGGACGCGTTGGGATAATGAGGTTTCGAGGATAAGGACCCGGGATAGGCGGAATAGGTC
ATTTGGACCGTTTTACCCTCACTTTGTCCCACTTGGACAAGTTTGCCCCTCCACTCTTAT
AAAAAGAGGAGGTAGCAAGGGTTTCCTCATTCCCACTCATTCCGTTGGAAACGCTAGGGT
TTCGGGAGAGCCGTGAGAGAGAAGGAGGCAGCCGTCGGGTGACTTCGCCGGAGACGTCGC
CGGAGGGTCGCCGGAGCTCCGCCGGATCGCCGGAATTCTCGCCGGAGTTCGCCGGAGATC
GCGTTTAAGGTTGGTTTTCTCGACCTAGATCACTTCCTTATGGTGTTTTGAGGTTTTCTC
TAAACCCTAACCCTAGGCTTGATTGTTGGAAGGCCTTGGGAGACGGTGGTGATCGTTGGG
AAGGAGTTCGTTGTCGCCGGAGTGCCGTGAAGGTCACCGGAGGTCCGTAGAAGCGTGGGA
AATCGCCGTTTCTTCGCCTAAGGAACGTGAGGTAGGGTTTCTCCTACGGTACTTTTCCCT
TGATGTGTCTATTGGACTAGTTAGGATTGTTATTGATCATAATATGCATGAGAATATGGG
ACGAAACGTATGTTTTAAACGGATTACGTGTTGATCACCGGATTAGATTAGGGTTTATGT
GTTTTTGCCCTAAATTGAACCCTAAATGGGAGATTAATGGTGTTGGGTTCGCATTAGATG
CGCCCATTGAGTGTATAATGGTTGATGTTGGTCTTTAGGGTCAAATACAAGCCCTAAATA
CCAAGATCCCATGGAAATTCGCAAGAAAAACGAAGAGAAACGAAAGAAATCAAGTGTCAG
GCCAGGCCCTGTCCGACAGTCGGACAAGCCCAGTCCGACAGTCGGACAAGGTCCGGCGAA
AAACATGGCGTGTTGAGAAAAACAAGGAATAGGCCGGACAG
>CL11Contig243 (1018-92.8-94491)
AGCTTCGGGGACGAAGCTGTCCAAGGTGGGGAGGATGTAACAGCCCGGTACGTTTTATTT
CCCTTAGAATAGTTATTTTCCTTAAAATTCGGTAGTTTTCGCCTAAAATCTCGCGTAGAA
ATCGGTTTGGAGCGTCGTAAGACTCGCCGTAGAGGTTTTAGGGGTGACCTAGACGCGTTG
GGATAGTCGGCTTTCGGGGATAAGGGCCCGGGATAGGCGGAATAGGTCATTTGGACCATT
TTGCCCTCACTTTGTCCCACTTGGACAAGTTTGCCCCTCCACTCTTATAAAAGAGAGAGG
TAGCAAGGGTTTCCCCCTCCACCCTTCATTTCGTTGGAAATTCTAGGGTTTGGGAGAGCC
GTGAGAGAGAAGGAGGCAGCCGTCGGGTGACTTCGCCGGAGACGTCGCCGGAGGGTCGCC
GGAGCTCCGCCGGATCGCCGGAATTCTCGCCGGAGTTCGCCGGAGATCACCTTGGAGGTA
GGTTTTCGTGACTTAGATCGATTTCCCTTGTGTTTTGTGGTTTTCCTCCAAACCCTAACC
CTAGTTTTGGGTGTTTGGAAGGCCTTGGGAGATCGTGTGATCGTGGGAAGGCTTGGAGTT
CGCCGGAGTAGCAAGAGGCTTGCCGGAGAACCTTTGGAGCAAGGGGTTTCGCCGTTTCTT
CGCCTAAGGAACGTGAGGTAGGGTTTCTCCTACGATGCTTTTCCCTTGATGTGTCTATTG
GACTAGTTAGGATTGTTATTGATCATAATATGCATGTGAATATGGAACGAAACGTATGTT
TGAAACGGATTACGTGTTGATCACCGGATTAGATTAGGGTTTATGCGTTTTTACCCTAAA
TTGAACCCTAAAAAGGGAGTTTAATGGTGTTGGGTTCGCATTAGATGCGCCCATTGAGTG
CATGATGGTTGATGTTGGTCTTTAGGGCCAAATACAAGCCCTAAATACCAAGATCCCACG
AGAATTCGCAACGAAAACGACGAAGAACGGGGAAAATCAGTGTCAGGACAGGCCCTGT
>CL11Contig401 (708-85.4-60435)
CATGTTCATATTCAGGGTTTAATGAGTTATATTAATCATATGCAAGACGATTACCCAAAC
CCCGCATCAATATCACAACATTCAACACTTAAAAGGAAAAACCAGAGACAGTCCGACTGT
CGGACAGGGTTTGTCCGACCGTCGGACAGGCTCAGTCCAGCCCAGTCCGACTCCAGAAGC
AGTCCGACTGTCGGACACCTTTTGTCCGACCGTCGGACAGCCCCAGGCCGACCTATTCCT
AATTCTCCCAACACGCCTTAAAAATAGGCGAGACTTGTCCGACTGTCGGACACAACTTGT
CCGACCGTCGGACAGGCCCAGACCTGGCACTGTTCTTCGCGTTCTTCGTCGATTTCTTTG
CGAATTTCGTGTAAAAATTAGGGTTTTCGCGACGGTATTTCATACCACATACAAGCATAC
ATATCAACACTCAATGGGGGCTTCTAGAGCACATCCCAACACCATTACACTCCCTTTTTA
GGGTTCAATTAGGCAAAATTAACATAAACCCTAACTAATCCAGTGATCAAAACGTGTTCT
TTTGAAAACATACGTTCTATCCCAAAACCACGTGCATAAATCCGTCAAAATACCTCCTAA
CTAGTCCAATAGACATGTCAAGGCAAAAACTCGTAGGAGAAACCCTACCTTGGGGTTCCT
TAGGCGAAACGACGGCGAATCTCACGCTACAACGGCCTCCGGTGACCT
>CL11Contig201 (591-70.6-41720)
TTCGTGATAGTAAAATAACATCAACTAGGATCAAAATTTGCTTCCCCTTTTTGGTTTTCA
AACGGTTTTTAACCTAATTATCAATCCAACACATGAATTTGGGTTTTATCGATTTAAAGA
GAACCCTAACTCCAATCATACAATCAAGGACATCCCAATCCATATGCAAGCAATTCCCAT
GATCCAAACTCTTCCTAACTAGTTGCAATAGACAAAACAAGGTGGATCAAGTAGGAGATA
ACCCTACCTTGGGGTTCCTTAGGCGAAACGTCGGCGATTGCCACGCTTCTACGGCCTCCG
GTGACCTTCACGGCACTCCGGCGGCAACGGCCTCCTTCCCAACGATCACCACCGTCTCCC
AAGGCCTTCCAACAAGCAAGCCAAGGGTTAGGGTTATGAGAAATCCTCAAAACTCAACCG
GGAAGTGATCTAAGTCGAGAAAACCAACCTTAAACGCAACTCCGGCGAACTCCGGCGAGG
ATTCCGGCGAACCGGCGGAGCTCCGGCGACCCTCCGGCGACGACTCCGGCGACGGCTCCC
GACGGCTGCCTCCTCTCTCTCACGGCTCTCCCAAACCCTAACTCGTTTCCA
>CL11Contig45 (656-59.1-38759)
TCGCCTAAGGAACCCCAAGGTAGGGTTTCTCCTACGAGTTTTTACCTTGGCATGTCTATT
GGACTAGATGGGATATTTTATTGACGATATTATGCACGTGGAATTGGAATAGAACGTATG
TTTTCAAACGAATACGTATTTGATCACCGGATTAGATTAGGGTTTATGTAATTTTTGCCC
TAATTGAACCCTAAAAAGGGAGTTTAATGGTGTTGGGTTGCATTAGATGCGCCCATTGAG
TGTTGGGTGGTTGATGTTGGTCTTTAGGGCCAAATACAAGCCCTAAATACCAAGATCCCA
CGAGAATTCGCAACGAAATCGACGAAGAACGCGAAGAACAGTGCCAGGTCTGAGCCTGTC
CGACAGTCGGACAAGCTGAGTCCGACAGTCGGACAAGTCTCGCCTATTTTTAAGGCGTGT
TGGAATAATTAGGAATGGGTCGGCCTGGGGCTGTCCGACCATCGGACAAAAGGTGTCCGA
CAGTCGGACTGCCACTGGAGATCGGACTGGGCTTTCCAGAGCCTGTCCGACAGTCGGACA
AACTGTGTCCGACAGTCGGACTGTCTCTGGAATACCCTTTTGAATGGTGAATGTTGTATA
AATGATGCGGGGTTTGGGGAATTGTCTTGCATATGATTAATGAAACAAATTAAACC
>CL11Contig69 (994-36.3-36092)
CGTCACGCTTTTGAAACATAGGTTTTATAGACCGTAAACCTCTCTTTAAAACTCATGCAT
ATGCGTCAATCAACAAGTATATAAACATCATAATTATAGGCGAGCAAACCGTGCATTACC
CAATCATTACACATCCCAACAGCCCTTGCCTGGGCGTTCCAGACAGAGTCCGACCATCGG
ACATAAGGTGTCCGACCATCGGACTCGGACTGGCCAAGCACCCTGACCCAACAGGGAGGG
TCCGACTGTCGGACAAGAAGAGTCCGACTGTCGGACTCCCTCTGGAAGTCCAACCTGGGC
CAACCAGACACTGTCCGACTGTCGGACTCTTAGAGTCCGACCGTCGGACTCGTGACCTGG
AGCCTTCCGTTCTTGCGATTTCAACACGAGTTTTAGGGTTTTTCGCCACGGTTTTTCATC
CCACTTGCAAGCATACATATCAACACTCAATGGGGGCTTCTAGAGCACATCCCAACACCA
TTACACTCCCGATTAGGGTTTTAAACAAGGATTTAAACCTAGTTTCTAATCCAAATCCGA
AATCATGGGGCTTTTGCCCTAAACTTGCAAACCAAAGAAACATGGGAAAACATAGTTGGG
AACCCTACCTCAAGACGATCCTCGACACCTCCTTGCCTTGATCTTGCCTCCCTTGATGTT
CTCCAGCCCTTGGAAACACCAAAACCAAGCCCTAACCATGCATGGCACAAGGAATTGGAT
GTCAAACTAGGGCATACACAAGGAACACGAAAAGACATCAAGACTAGGGTTAAGGATACT
TACTAGGATGAGATGGAGACCTCCAAGATCTCCTCTAGCCTCTAGGAACACCCTTGCTCC
TTCTCCTCCTCTTGGCTCCTCCTCTTGGTTCTAGGGTTTGGTGGTGGTGGCTTGTTGGAA
ATGAACCAAAGGGTGGAGGGTTGGGGTTTATAAAGGAGTGGGGTGGCATGGTGGGTAATT
AGGATGAAGGGGTGGGGGCATATGGGTCTTTTGG
>CL11Contig237 (531-62.8-33340)
AGTTCATCACATTGTATATTAAGTTTTATTTAATGAGTGCAAGACAAATCCCAATGCCCC
ATATCAACCATGGCAACATTTCCCTTTCAATGGGCTTACCAGGGACAGTCCGACTGTCGG
ACTCCACTTGTCCGACTATCGGACTGGCTCTGGATGTCCCAGTCCGAGCCTCCAGTGACA
GTCCGACTGTCGGACATCCTTTGTCCGACGGTCGGACAGCCCCAGTCCGGCCCTATTCCT
ATTTCAGCCAACACGCCATAAAAATAGCCGGACCATGTCCGACTGTCGGACTAGGCCAGT
CCGACTGTCGGACAGGGCCTGGCCTGACACTTGTTCTCTTCCGTTCTTCGTCGTTTTTCT
TGCGAATTTCCATGGGATCTTGGTATTTAGGGCTTGTATTTGACCCTAAAGACCAACATC
AACCATTAAGCACTCAATGGGCGCATCTAATGCGAACCCAACACCATTAATCTCCCATTT
AGGGTAAAAATGCATAAACCCTAATCTAATCCGGTGATCAACACGAAATCC
>CL11Contig169 (513-50.0-25667)
AGTCTAGGTCAAGAAAACCTACCTCCAAGCGCTCTCCGGCGATCTCCGGCGATCCGGCGG
AGCTCCGGCGACCCTCCGGCGACGTCTCCGGCGAAGTCACCCGGCGCCTCTCTCCTTCTC
TCTCAAGGCTCTCCCAAAACCCTAGAATTTCCAACAAAATGAGGGTGGAGGGGGAAACCC
TTGCTACCTCTCACTTTTATAGAGGTGGAGGGGCAAACTTGTCCAAGTGGGACAAAACAA
GGGCAAAACGGTCCAAACGGCCTATTCCGCCTATCCCGGGCCCTTATCCCCTAAACCCAA
ACGTCCCAACGCGTCCAGGTCACCCCTAAAACCTCTACGGCGGGTCTTACGACGCTCCAA
ACCGACTTTCACGCGAGATTTTAGGCGAAAACTACCGAATTTAAGGAAAATGACTAGTCT
AAGGGAAAATAACGTACCGGGCTGTTACATCCTCCCCACCTTGGACAGCTTCGTCCCCGA
AGCTTCTCGCCTCGAACAGCTGGGGGTACTCCT
>CL11Contig329 (753-31.6-23831)
AAAAGGCCTTAGCATTTTTCCTCAAGTATATTTGATATTTAACAACTCTTGTGCAATTAT
AATAGGGGTTAGGGAAAGCAATCATGCACAATTTATTCCATAAAACATGTAATTTGAACT
AGACATGGCATCACGAGGAAGAATTAGCATGAGTTGTCCAAGAAACGGGGGTTGGTTCGG
TTCCAGAACCAACCTGAAAGGCACTTCCAGGCAGGTATCCGACCTCGGATATCTCGGATC
CGAGCTCGGATACTGTTCTGTCTAGCCTTGGCTGGGCAGACTGTGAGGTATCCGACCTCG
GATAACTCGGTATCCGAGCTCGGATACCTGATACTTGTTCCAGCCCGAACCTTGCATATT
CTTACGGGAACTTTGTTCCAAGGCATGGGTCTTGCTCCATATTGCCAATAACAACTATCA
ACACTCAATGGGGGCTACTAGAGCTCATCCCAACACCATTACACTCCCAATTTGGGTTTT
AATCAAGCATTTAACCCTAGATTCTAATCCAATCCGAAATTGGGGCTTTTTGCCCTAAAC
TTGCAATCCAAGACTAAAATGAAGGATTTGAGTTGGGAACCCTACCTCAAGGTGTTCTTT
AGCTTCCCCTTGCCTTGCTTGAGCTACCCTTGATCTCCCTTGGTCCTTGGAACCTCCGAT
TTTGGTCTCCTATCACCCAAAAACCATCCATGGATGTCACCACATGAGGGGGAAACAAGG
GGGACGAGATTGGGACTTCAAGAGGGTTTAGGA
>CL11Contig427 (554-40.7-22544)
TTGAGGTTTCGTGGATAAGGACCCGGGATAGGTGGAATAGGTCATTTGGACCGTTTTACC
CTCACTTTGTCCCACTTGGACAAGTTTGCCCCTCCACTCTTATAAATAGAGGAGGTAGCA
AGGGTTTCCTCATTCCACCCTCATTTCGTTGGAAACGCTAGGGTTTCGGGAGAGCCGTGA
GAGAGAAGGAGGCAGCCGTCGGGTGACGTCGCCGGAGGGTCGCCGGAGCTCCGCCGGATC
GCCGGAATTCTCGCCGGAGTTCGCCGGAGATCACCTTGGAGGTAGGTTTTCGTGACTTAG
ATCGATTTCCCTTGTGTTTTGTGGTTTTCCTCCAAACCCTAACCCTAGAATTGGGTGATT
GGAAGGCCTGGGGAGATCGTTGGAAGGAGTCCTTGTTCGCCGGAGTGCCGTGGAGGTCGC
CGGAGGACCGTTGAATCAAGGGTTTCGCCGTTCTTTCGCCTAAGGATCTTGAGGTAGGGT
TATCTCCTACTTAATCCACCTTGATATGTCTATTATCACTAGTTAGGATGTGTTTTGATC
ATGAGAATCACAAG
>CL11Contig174 (648-33.0-21378)
GTGAGGAGGATGTAACAAACCGGTACGTTAATTTTCCCTTGAGCTAGTCTTTTTCCTTAA
ATTCGGTAGAAATCACCTTAATTTCTCGTGTAAAGTCGGTTTGGAGCGTCGTAAGACCCG
TTGTAGAGGTTTTAGGGGTGACCCGGACGCGTTGGGACGTTTAGGTTTCGCGGATAAGGG
CCCGGGATAGGCGGAATAGGCCGTTTGGACCGTTTTGCCCTTGTTTTGACCCACCCGGAC
AAGTTTGCCCCTCCACCCTTTATAAAAATGAGAGGTAGCAAGGGTTTCCCCCACCACTTC
TCATTTCGTTGGAATTTCTAGGGTTTTGGAGAGCCGTGAGAGAGAAGGAGAGAGGTGCCG
GGTGACTTCGCCGGAGACGTCGCCGGAGGGTCGCCGGAGCTCCGCCGGATCGCCGGAATC
TTCGCCGGAGATCGCCGGAGAGCGCTTGGAGGTAGGTTTTCTTGACCTAGACTGATTTCC
GTTGAGTTTTGAGGTTTTTCCCCAAACCCTAACCCTAGATTTGGGTGTTTGGAAGGTGTT
GGGAGACTCTCAAAGCCTTTGGAAGGGAGTTGGTGTTCGCCGGAGTAGCGAGAAGCTTGC
CGGAGCACCGTGGTAGCGAGGGATTCGTCGTTCTTCGCCTAAGGATCG
>CL11Contig344 (983-21.5-21097)
CTCAAAGTGTCCGGTAGTCGGACAGCTCCTGTCCGACCCACTCCTATGCAAACCAACACG
CCATAAAAATAGGCGAACCCAGTCCGACCGTCGGACTAGGCCTGTCCGACTGTCGGACAG
GGCCTGGCCTGACACTCGTTCTTCGCCGTTCTTCGTCGTTTCGTTGCGAATTCTCGTGGG
ATCTTGGTATTTAGGGCTTGTATTTGGCCCTAAAGACCAACATCAACCACCATGCACTCA
ATGGGCGCATCTAATGCAACCCAACACCATTAAACTCCCCTTTTAGGGTTCAATTTAGGG
TAAAAAAGCATAAACCCTAATCTAATCCGGTGATCAACACGTAAACCGTTTAAAACATAC
GTTCGATCCATTTCCTCATGCATATTATGATCAATAACGATCCTAACTAGTCCAATAGAC
ACATCAAGGGAAAAGTACCGTAGGAGAAACCCTACCTCACGTTCCTTAGGCGAAGAAACG
GCGAAACCCTTGCTCCAACGGTTCTCCGGTGACCTTCACGGCACTCCGGCGAACAAGGAC
TCCTTCCCACGATCTCCCGAGGCCTTCCAAACACCCAAAACTAGGGTTAGGGTTTGGAGG
AAAACCACAAAACACAAGGGAAATCGATCTAAGTCACGAAAACCTACCTCCAAGATGATC
TCCGGCGAGAATTCCGGCGATCCGGCGGAGCTCCGGCGACCCTCCGGCGACGTCACCCGA
CGGCTGCCTCCTTCTCTCTCACGGCTCTCCCGAAACCCTAGCGTTTCCAACGGAATGAGG
GGAAATGAGGAAAACCCTTGCTACCTCTTCTTTTATAGAGGTGGAGGGGCAAACTTGTCC
AAGTGGGACAAAGTGAGGGCAAAATGGTCCAAATGACCTATTCCGCCTATCCCGGGCCCT
TATCCTCGAAACCTCAATATCCCAACGCGTCCGGGTCACCCCTAAAACCTCTAAGACGGA
TTTTACGATGCTCCAAACCGAGT
>CL11Contig443 (709-27.2-19314)
AACCCCGCATCATCATTACAACAATCAACACTTCAAAGGAGAATCCAGAGACTGTCCGAC
TGTCGGACAGGGTTTGTCCGACCGTCGGACAGGCTCAGTCCAGCCCTTGTCCGACTCCAG
AAGCAGTCCGACTGTCGCACACTTTTCCCAACACGCCTTAAAAATAGGCGAGACTTGTCC
GACTGTCGGACAAAACTTGTCCGACTGTCGGACACAACTTGTCCGACTGTCGGACAGGCT
CAGACCTGGCACTGTTCTTCGCGTTCTTCGTCGATTTCGTTGCGAATTCTCGTGGGATCT
TGGTATTTAGGGCTTGTATATGACCCTAAAGACCAACATCAAACCACTAAGCACTCAATG
GGCGCATCTAATGCAACCCAACACCATTAAACTCCCTTTTTAGGGTTCAATTAGGGCAAA
AATTACATAAACCCTAATCTAATCCGGTGATCAAAACGTGTTCTTTTAAAAACATACGTT
CTATCCCATATTCACGTGCATAATATCGTCAAAAATACATCCTATCTAGTCCAATAGACA
TGCCAAGGTAAAAACTCGTAGGAGAAACCCTACCTTGGGGTTCCTTAGGCGAAACGACGG
CGATTCCCACGCTTCTACGGCCTCCGGTGACAATCGCCTCCTTCCCAACGATCACCACCA
TCTCCCAAGGCCTTCCAACAACCAAGCCTAGGGTTAGGGTTATGAGAAA
>CL11Contig239 (295-60.9-17971)
GGGATAGTGAGGTTTCGTGGATAAGGACCCGGGATAGGCGGAATAGGTCATTTGGACCGT
TTTGCCCTCACTTTGTCCCACTTGGACAAGTTTGCCCCTCCCCTCTTATAAATAGAGGAG
GTAGCAAGAGTTCTCTCTTTTCCACCTCATTTCGTTGGAAACGAGTTAGGGTTTGGGAGA
GCCGTGAGAGAGAGGAGGCAGCCGTCGGGAGCCGTCGCCGGAGTCGTCGCCGGAGGGTCG
CCGGAGCTCCGCCGGTTCGCCGGAATTCGCCGGAGTTGCATTTAAGGTTGGTTTT
>CL11Contig388 (738-22.4-16543)
GTCCGACTATCGGACTGGCTCTGGAAAGCCCAGTCCGACCTCCAGTGACAGTCCGACTGT
CGGACACCCTTTGTCCGACGGTCGGACAGCCCCAGTCCGGCCTATTCCTAATTAATCCAA
CACGCCATAAAAATAGCCGGACCTTGTCCGACTGTCGGACAGGGCCTGGCCTGACACTTG
TTCTCTTCCGTTCTTCGTCGTTTTTCTTGCGAATTTCCATGGGATCTTGGTATTTAGGGC
TTGTATTTGACCCTAAAGACCAACATCAACCATTATGCACTCAATGGGCGCATCTAATGC
AAACCCAACACCATTAAACTCCCATTTAGGGTTCATTTTAGGGCAAAATCACATAAACCC
TAATCTATTCCGATGATCAAATACGTTTCCGTTCATTCCGTTCATTTCGTTCCATTCCCA
CATGATTATTGTGATCATAATTCATCCCTAACTAGTCTAATAGACACATCAAAGGGGTAG
CAACGTAGGAGAAACCCTACCTCAAGATCCTTAGGCGAAACGGCGAATAGCACGCTCCAA
CGGCTCTCCGGTGACCTTCACGGCACTCCGGTGAACACGACCTCCTTCCAACGATCACCA
CGTCCTCCCAAGGCCTTCCAACACCCAAGTCTAGGGTTAGGGTTTGGGGAAAAACCTCAA
AAACTCAACGGAAATCAGTCTAGGTCAAGAAAACCTACCTCCAAGCGCTCTCCGGCGATC
TCCGGCGATGATTCCAGC
>CL11Contig26 (739-22.1-16316)
ACTAGGTTAAATCCTTGTTTAAAACCCTCAATGGGAGTGTAATGGTGTTGGGTGAGGCCT
AGGGTGCCCCCATTAAGTGTTGTGAATGCATGTTGGAGGTTGGGGACGATTTTGGGGCCA
AAAACCCCTTTTCCCGTAATAATTTCCGTAAGTCCGAAGGACTCCCAGAAATAGGAGTCC
GAGCTCGGACCATATTAGTCCGAGCTCGGACCAAAAATAGTCCGAACTCGGACCTTCCCA
TGTTAAAAACTCTGTCTGGTCCGAGTTAGTAGAAGAGGTCTCGGACTTTAATAGTCCGAG
CTCGGACCATATTAGTCCGAGCTCGGATTATCCAAGCCTGAGCCCCCCTGTGTTCCCTGT
CTGGTCCGACTCAAAGAGTCCGACCTCGGACTACTAGAGTCCGAACTCGGACTATAATTA
GTCCGAGCTCGGACCCCTGCAGGCCAGGCTGGACTGAGGTTTGTGTGTGGAGAATTGTTA
ATGGGATGATGTGGTTTATTCGCCGACGTTGTCTAAAACCCTTAATGGGCGTATTTCATA
ACGTGTTCCACGGATTTTGGGAAATGAATGAGACGCATAAGGCTATGTTCATATAACGGG
AATAACTGGTCGATGTTCGTTTAAAACCCCGATGAGCTTTTCGTAACGTTTTAGTGGGGT
TCGGGATGTGTTGTAGGCTTAAGCCCCATGGGTAACTAAGGGTTGGACACCAGGGGGACA
GCCGGGCTGCCCCCGGAAT
>CL11Contig6 (1118-14.4-16066)
TCTTCCATCCAGGGGCAGTCCGACTGTCCCTCTGGAATCCAACCCTTCGCTGCCCATAGC
GGTCTAAGCCTTTATCACATCCCGAAACCCACGAAAACGTTGTGAAAAGCTCATCGGGGT
TTTAAACGAACATCGACTAGTTATTCCCGTTGTACGAACATAGTCTTATACGCCTTTTCC
ATCTCCCCAAAATCCGTGGAATACGTTATGAATAAGCCCAAGTTCCACCTCTCACACTTA
ACCACGTATAGTTTGGCATCGCGCGTTTATGAAACATAGGGTTTACACGTCGTAATCCTC
CTTTTAAAGCCCGTGCAAATGTGTGAAACATCATACATACCAATACCGGGGTAGTACGCA
AGTACCTAGCAAGTTCCCAAACCATATCATGTTCTCCCATTCCTCATTAACCTCAGACAG
TAGGAGTCCGACGGTCGGACTCAGTTGGTCCGACTGTCGGACTCTTACTGGAGTCCAACA
ATTCCAAGTCCAGAAGTTGTCCGACTATCGGACCCAAGGGGTCCGACGGTCGGACCCTTA
CTGGCAATCCAACCTCAGGCTTCCAGGGAGAGTCCGACTGTCGGACTCTTTTGGTCCGAC
GGTCGGACCATCCCTGTTGGTCCAACCTGGGCTTCCCAGTCCCTGTCCGACAGTCGGACT
CTTTGAGTCCGACGGTCGGACTCGCGACCTGGAGCCCTCCGTTCTTAGCGATTTTCATAC
GAACTTAGGGTTTTCTCCCATGGTTTTTCTTCCCACTTGCTAGCATCAATACCAACACTC
AATGGGGGCTACTAGAGCACATCCCAACACCATTACACTCCCGATTAGGGTTTTAAACAA
GTATTTAACCCTAATTTCTATTCCAATCCGAAAATTGGGGCTTTTGCCCTAAACTTGCAT
TCCAAGTGAAATCAAGGGAGATGTAGTTGGGAACCCTACCTCAAGGTGTTCTTTAGCTCC
CCATTGCCTTGCTTGAGCTATCCATGGTCTTCCTTGGCCCTTGGGAGCTCCAAATCCAAG
CTCTACACCTCAATGGCACAAGGGAATAGAGGTCAAACATGGGGCACAAGGGAGGGGGAC
GAGATTGACAATCAAGGGAGGATTAAGGGGCTTACTTG
>CL11Contig236 (251-55.9-14019)
GAGTATCCCCAGCTGTTCGAGGCGTGAAGCTTCGGGGACGAAGCTGTCCAAGGTGGGGAG
GATGTAACAGCCCGGTACGTATTTTTCCCTTAGAATAGTTATTTTCCTTAAAAATCGGTA
GTTTTCGCCTAAAATCTCGCGTAGAAATCGGTTTTGAGCGTCGTAAGACTCGCCGTAGAG
GTTTTAGGGGTGACCCGGATGCGTTGGGATATTGAGGTTTCGAGGAAGGGCCCGGGATAG
GCGGAATAGGT
>CL11Contig445 (372-37.3-13878)
CGAAAACGACGAAGAACGACGAAGAACAGGTGCCAGGCCAGGCCCTGTCCGACAGTCGGA
CTGGCCTAGTCCGACGGTCGGACTGGGTTCGCCTATTTTTATGGCGTGTTGGTTTGAATT
AGGAGTAGGCCGGACAGGGGCTGTCCGACTGTCGGACACTTTGAGTCCGACAGTCGGACT
GCTACTGGAGGCTCGGACTGGGTTGTCCAGAGCCAGTCCGATAGTCGGACATATGGAGTC
CGACAGTCGGACTGTCCCTGGAATGCCCAGTGAAGGGTGAATGTTGCATGGTTGATACGG
GGCTTTGGGAATTGTCTTGCACTCATCAAATAAAACTAATTAAGCCATGATATGAACAAT
GATCTGAACTCC
>CL11Contig289 (715-19.2-13700)
CACTCAATGGGCGCATCTAATGCGAACCCAACACCACTAATCTCCCATTTAGGGTTCAAT
TTAGGGCAAATTCACATAAACCCTAATCTAATCCGGTGATCAACACGTAATCCGTTCAAT
TCCTTCCGATTTCATATGATTATTGTGATCATAAATCAACCCTAACTAGTCTAATAGACA
CATCAAGGGATAGCAACGTAGGAGAAACCCTACCTCACGATCCTTAGGCGAAGAACGACG
AATCCCTCGCTCCAACGGCTCTCCGGCAAGCTTCTCGCTACTCCGGCGAACACCAACTCC
CTTCCAAAGGCTTTGAGAGTCTCCCAACACCTTCCAAACACCCAAATCTAGGGTTAGGGT
TTGGGGAAAAACCTCAACACACAAAGGGAAAGGGTCTAAGTCAAGAAAACCAACCTTAAT
CCCGCTCTCCGGCGATCTCCGGCGAGAATTCCGGCGATCCGGCGGAGCTCCGGCGACCCT
CCGGCGACGTCTCCGGCGATGTCACCCGGCGCCTCTCTCCTTCTCTCTCAGAGCTCTCCC
GAAACCCTAGCGTTTCCAACGGAATGAGGAAATGTGAGGGGAAACCCTTGCTACCTCTTC
TTTTATAGAGGTGGAGGGGCAAACTTGTCCAAGTGGGACAAAGTAAGGGCAAAACGGTCC
AAACGGCCTATTCTGCCTATCCCGGGCCCTTATCCTCAAAACCTCAATATCCCAA
>CL11Contig337 (747-17.6-13156)
ATTTGGATTAGAAAACTAGGTTTAAATCCTTTTTTAAACCCTAATCGGGAGTGTAATGGT
GTTGGGATGTGCTCTAGAAGCCCCCATTGAGTGTTGTTTTGTATGCTTGCATGTGGGATG
AAGAACCGTGGTGAAAACCCTAATTTTTCGTATGAAATTCGCAAAGAAAACGACGAAGAA
CAAGTGCCAGGCCAGGCCTTGTCCGACAGTCGGACTGGCCTAGTCCGACAGTCGGACATG
GTCCGGCTATTTTTATGGCGTGTGGGATTAATTAGGGTTTGGACGGACTGGGGCTGTCCG
ACCGTCGGACACTTTGAGTCCGACAGTCGGACTGCCACTGGAAAGCCCAGGGTTGGACTC
CAGTAAGAGTCCGACCATCGGACACAAAGGGTCCGACAGTCGGACAGCTTCTGGACGTGG
GTTGTTAGGTTGGCTGAATGTGGAAAGTTTCGGTAATTACGTGGTTTCCTCGCCTATAAT
TACGATGATCATATACGTGTTGATTGACGCTAATGCATGAGTTTATGGCATATAAAACCT
ATGTCTATAATGGTATGACGTTTACGCAAAGGCATGAGTTTTAAAAGGAAGGTTTACGGT
TTACAAATCTATATTCTACAAGTGTGACGCTAAAACTATGGGGATGTGTATGAACTATGG
AACTCGGGCTTTATTCTATGATTGTAACATGATGCGTACGTGTACGAATCCGTTGTTATG
GAACCGGTTTATGATCAAAATACGCGA
>CL11Contig368 (563-22.6-12751)
CGTAATAATTTCCGTAAGTCCGAAGGACTCCCAGAAAATAGGAGTCCGAGCTCGGACCAT
AATAGTCCGAGCTCGGACCATAATTAGTCCGAACTCGGACCTTCCCATGATGGAATCCCT
GTCTGGTCCGAGTGTGCAGTAAGGTCTCGGACTTTAATAGTCCGAGCTCGGACCATATTA
GTCCGAGCTCGGATTATCCAGGTCCGAGCCCTCTTTTGTTCCCTGTCTGGTCCGACCCAT
AGAGTCCGACCTCGGACTACTAAGGTCCGAACTCGGACTATGTTAGTCCGAGCTCGGACC
CCTGCAGGCCAGGCTGGACTGAGGGTTGAGTGTGGAGGTTTAATAATGGGATAATGTGGT
TAATTCGCCAATGTTGTCTAAAACCCTTAATGGGCTAATTCATAGCGTATTTCACGGATT
TTGAGGAGGTGAAAAAGGCGTATAAGATTTGTGTTCATACGACGGGAATAACTTGCCGAT
GTTTGATAAAATCCCGACAAGTTTGCTATAACATACTTCGTGGGTTTTGGGTACGCAATG
ACGACGCATGAACTTACTTTTGG
>CL11Contig42 (547-22.7-12419)
CTCATTTCCACCAACACCACCCCACCCCTTGGAGCCTTGGAGAATGAAGAGAAGGAGAAG
GAGCATGGAGGAGGTGGAGCAAGGGCATGCTCCACTAGCTAGGGGAGACCAAGGAGGGCC
TCCATTGGCATCCAAGTAAGTCCCTTAACCCTCCTTGTGTGCCTACCCCATCCCCCTTGC
CTTTCCCTCTTGTGGTGACCCCCTTGTTGGTGCTTGGAAGGAAGAAGACTTGATGTGGAG
CCCCCAAGTGCCAAAGGATGTGAGGAAACGATCTAGGAAGACCAAGGATAGCTCAAGCAA
GGCCTAAGGAAGCCCAAGAAGACTTTGAGGTAGGGTTCCCAACTACATCTCCCTTGTATT
TGCCTTGGATTGCAAGTTTAGGGCAAAAGCCCCATTTTCGGATTTGGAATAGAAATTAGG
GTAAAAATTCATGTTAAAACCCTAAGTGGGAGTGTAATGGTGTTGGGTGAGGCTTAGGAA
GCCCCCATTGAGTGTTGGTAGCATGCATGGATGATTTGGGACGATTTTGGGGCCAAAAAC
CCCATTT
>CL11Contig225 (450-26.6-11976)
ATTAAACTCCCCAAATTAGGGTTTTCATAGGTTTCTAGTCCAATTCTCAACACGTGTTCC
GTTCGTTCCGTTCCATTCCCACACGATTATAATGATCATAAATCAATCCTCCATCGCTTA
ATAGACATATCAAAGTGATAGCAACGTAGGAGAAACCCTACCTCACGGTCCTTAGGCGAA
ACAACGGCGATTTCTCACGTTCCCACGGACCTCCGGTGACCTTCACGGCACTCCGGCGAC
AACGATCCCTTTTCCAACGATCACCACCGTCTCCCAAGGCCTTCCAACAATCAAGCCTAG
GGTTAGGGTTTAGAGAAAACCTCAAAACACAACAGGGAAGTGATCTAGGTCGAGAAAACC
AACCTTAAACGCAAACTCCGGCGAACTCCGGCGAGGATTCCGGCGACCCTCCGGCGACGA
CTCCGGCGAAGGCACCCGACGGCTGCCTCC
>CL11Contig168 (219-53.3-11680)
ATCTAAGTTGAGAAAACCGAAACTCCGGCGAACTCCGGCGAGGATTCCGGCGAACCGGCG
GAGCTCCGGCGACCCTCCGGCGACGACTCCGGCGACGGCTCCCGACGGCTGCCTCCTCTC
TCTCACGGCTCTCCCAAACCCTAACTCGTTTCCAACGAAATGAGGTGGAAATGAGAGAAC
TTGTGCTAACTCTCCTATTTATATGAAGGGAGGGGCAAA
>CL11Contig306 (415-27.5-11412)
CGATTTCCCTTGTGTTTTGTGGTTTTCCTCCAAACCCTAACCCTAGTTTTGGGTGTTTGG
AAGGCCTGGGGAGATCGTGGGAAGGAGTCCTTGTTCGCCGGAGTGCCGTGGAGGTCGCCG
GAGGACCGTTGATCAAAGGGTTTCGCCGTTCCTTCGCCTAAGGAACGTGAGGTAGGGTTT
CTCCTACGATGCTTTTCCCTTGATGTGTCTATTGGACTAGTTAGGGTTGATTATTGATCA
TAATATGCATGTGAATATGGGACGAAACGTATGTTTTAAACGGATTACGTGTTGATCACC
GGATTAGATTAGGGTTTATGTGAATTTGCCCTAAATTGAACCCTAAATGGGAGATTAATG
GTGTTGGGTTTGCATTAGATGCGCCCATTGAGTGCTTAGTGGTTGATGTTGGTCT
>CL11Contig355 (396-28.8-11387)
ATGCAAGTTGGAGTTCAATTCATTGTTTATATCATGGCTTAATAAGTCTTATTTAATGAG
TGCAAGACAATTCCCAAAGCCCCATAACATTTCATGCAACATTCACCCTTTATTGGGCAT
TCCAGGGACAGTCCGACTGTCGGACTCTATTTGTCCGACTATCGGACTGGCTCTGGAAAG
CCCAGTCCGACCTCCAGTGACAGTCCGACTGTCGGACACCCTTTGTCCGACGGTCGGACA
GCCCCAGTCCGGCCTACTCCTATTTACATCACCACGCCATAAAAATAGCCGGACCATGTC
CGACTGTCGGACTAGGCCAGTCCGACTGTCGGACAGGGCCTGGCCTGACACTTGTTCTTC
TCCGTTCTTCGTCGTTTCGTTGCGAATTCTCGTGGG
>CL11Contig258 (613-18.4-11267)
CCCTTGGAGGAGAGGAGGAAGAGGAGCTAGGAGGAGAAGGAGCTAGGAGGAGGTGGAGCA
AGGGCTTGCTCCCAAGCATGGAGGAGACCAAGAGGCCTCCATTGGCATTCAAGTAAGTCC
CTTAGCCCTCCCTTGGTTGTCAATCTCGTCCCCCTCCCTTGTGCTCCATGTTTGACCTCC
ATTTCCTTGTGCCATGGAGGTGTAGGGCTTGGATTTGGAGCTCCCAAGGGCCAAGGATGA
TCAAGGATAGCTCAAGCAAGTCAAGAGGAAGCTCAAGAAGACCTTGAGGTAGGGTTCCCA
ACTACAATCTCCCATTTATGCCTTGGATTGCATGTTTAGGGCAAAAAGCCCCATTTTCGG
ATTTGGATTAGAAATTAGGGTTAATTGCTTGTTTAAAACCCTAATTGGGAGTGTAATGGT
GTTGGGTGAGGCTTAGGAAGCCCCCATTGAGTGTTGGTAGCTTGCATTGGTGATTTGGGA
CGATTTTGGGGTCAAAAACCCCCTTTCCCGTAATAATTTCCGTAAGTCCGAAGGACTCCC
AGAAAATAGGAGTCCGAGCTCGGACCATAATAGTCCGAGCTCGGACCACCTTGAGATGGA
ATCCCTGTCTGGT
>CL11Contig324 (492-22.7-11166)
CCGGAGCTCCGCCGGATCGCCGGAATCTTCGCCGGAGATCGCCGGAGAGCGCTTGGAGGT
AGGTTTTCTTGACCTAGACTGATTTCCGTTGAGTTTTTGAGGTTTTTCCCCAAACCCTAA
CCCTAGACTTGGGTGTTTGGAAGGCTTTGGGAGATCGTGGTGATCGTGGGAAGGAGTCGG
AGTTCGCCGGAGTGCCGTGAAGGTCACCGGAGAACCGTGGAAGCGAGGGATTCGTCGTTT
TTCGCCTAAGGATCGTGAGGTAGGGTTTCTCCTACGTTGCTACCCCTTTGATGTGTCTAT
TGGACTAGTTAGGGTTGATGAATGATCACAATAACCATGTGAATATGGAACGAAATGAAC
GTTTTGAACGGATTACGTGTTGATCACCGGATTAGATTAGGGTTTATATGATTTTGCCCT
AAATTGAACCCTAAATGGGAGATTAATGGTGTTGGGTTCGCATTAGATGCACCCATTGAG
TGTATATTGGTT
>CL11Contig428 (735-15.0-11058)
GGGCTTGTATTTGGCCCTAAAGACCAACATCAACCATCATGCACTCAATGGGCGCATCTA
ATGCAACCCAACACCATTAATCTCCCATTTAGGGTTCAATTTAGGGGAAAAAACGCATAA
ACCCTAATCTAATCCGGTGATCAACACGTAATCCGTTTAAAACATACGTTTCGTCCCATA
TTCACATGCATATTATGATCAATAATCAACCCTAACTAGTCCAATAGACACATCAAGGGA
AAAGCATCGTAGGAGAAACCCTACCTCACGTTCCTTAGGCGAAGAAACGGCGAAACCCTT
GCTCCAACGGTTCTCCGGTGACCTTCACGGCACTCCGGCGAACAAGAACTCCTTCCAACG
ATCACAACGATCTCCCAAGGCCTTCCAAACACCCAAAACTAGGGTTAGGGTTTGGGGAAA
AACCTCAAAACACAAGGGAAATCAATCTAGGTCAAGAAAACCTACCTCCAAGTGCTCTCC
GGCGATCTCCGGCGAAGATTCCGGCGATCCGGCGGAGCTCCGGCGACGTCTCCGGCGAAG
TCACCCGGCGCCTCTCTCCTTCTCTCTCAAGGCTCTCCAAAACCCTAAAAATTTCCAACG
GAAATGAGGAGTGGAGGGGGAAACCCTTGCTACCTCTTCTTTTATAGAGGTGGAGGGGCA
AACTTGTCCAAGTGGGACAAAACAAGGGCAAAACGGTCCAAACGGCCTATTCCGCCTATC
CCGGCCCTTATCCTC
>CL11Contig75 (724-15.2-11018)
TTAATTCTCGCATAGAACTCGGTTTGGAGCGTCGTAAGACCCGTTGTTAAGGTTCTAGGG
GTGACCCGGACGCGTTGGGCTAGTTAGGTTTCGGGGATAAGGGCCCGGGATAGCCGGAAT
AGTCATTTTGACCGTTTTACCCTTGTTTTGGCCCACCCGGACAAGTTTGCCCCTCCACCC
GTTATAAAAATGAGAGGTAGCAAGGGTTTTCCCCCACACTTCTCATTTCGTTGGAATTCC
TAGGGTTTGGAGAGCCGGGAGAGAGGGAGAGAGGCGCCGGGTGACTTCGCCGGAGACGTC
GCCGGAAGGGTCGCCGGAGCTCCGCCGGATCGCCGGAATTCTCGCCGGAGATCGTCGGAG
AGCGTGATTGAGGTAGGTTTTCGTGACCTAGACCTTTTCCCCTTGTGTTTTGAGGTTTTT
CCCCAAACCCTAACCCTAGACTTGGGTGTTTGGAAGGCTTTGGGAGGCCGTCGTGATCGT
CGGGAGAAGGTGGTGTTCGCCGGAGTGCCGTGAAGGTCGCCGGTGAGCCGTTGGAGCGTG
GGAATCGTCGTGTTTTCGCCTAAGGATCGTGAGGTAGGGTTTCTCCTACGTTGCTACCCC
TTTGATGTGTCTATTAGACTAGTTAGGGTTGAATTATGATCACAATTATCATGTGGGAAT
GGAATGGAACAAAAGAACGTATGAAACATATGGATCATCGGAATAGAATTAGGGTTTCTT
GTGA
>CL11Contig259 (409-26.4-10780)
TCCCATTGATGGTTTTAAACAAGGATTTAACCTAGTTTCTAATCCAATCCGAGATTTGGG
GCTTTTGCCCTAAACTTGCATTCCAAAGAAATCAAAGGGGATATGTAGTAGGGAACCCTA
CCTCAAGGTCTTCCTTGACACCTCCTTGCCTTGCTCTAGCCTCCCTTGATGATCTCCAAC
CCTTGGAAGCTCCAAAACCAAGCCCTACATCTCCATGGCACAAGAGATGAAGGTCAAACC
TAGGGCACAAGTAAGGGGGACGAAATTGGAGCACAAGAGGATGCTAGGAGGCTTACTTGG
ATGCCATTGGGGGCCTCCTTGGTCTCCTCAAGCTTGGGGAGCAAGCCTTTGCTCCTCCTC
CTTCTTCTCCTTCTCCTCCTTCTCCTCCTTGGGTGGGGGGTGGCTCTTG
>CL11Contig23 (619-17.3-10725)
CCGTGTCATTTTCGCGAGAGTCTTTGATTTCCACACAAAACCCAGATCATAGCAAGTCCC
ATCTAGTTTCATAGACCAAATCAAGAGGGGATTTTAGAAGAGAAACCCTACCTCAACAAC
CCGCGATCGAGACGACGATTCTCACGCTCCAACGGTTCTCCGGCGACCTTCACGGCACTC
CGGCGAACACAAACTTCCTCCGGTGATCACGACGGCCTCCCAAATCCTTCCAAACACCCA
TGTCTAGGGTTAGGGTTTGGGGAAAAACCTCAAAACACAAAGGGAAAAGGTCTAGGTCAC
GAAAACCTACCTCAAACACGCTCTCCGGCGATCTCCGGCGAAGATTCCGGCGATCCGGCG
GAGCTCCGGCGACCCTTCCGGCGACGTCTCCGGCGAAGTCACCCGGCGCCTCTCTGCCTC
TCTCTCTCGGCTCTCCAAACCCTAGTTCCAACGAAATGAGAAGCGGTGGGGAAATCCCTT
GCTACCTCTCATTTTTATAAAGGGTGGAGGGGCAAACTTGTCCGGGTGGGCCAAAACAAG
GGTAAAACGGTCCAAACGGCCTATTCCGCCTATCCTGGGCCCCTAACCGTGAAACCTAAA
CGTCCTAATGCGTCCGGGT
>CL11Contig371 (863-11.9-10273)
ACTGTCCAGGTTTTCAGCATCGAATTCAGGGAATTCGTCGTCGAAAACCTATTCCCAAAC
TCATTTTTGCTATTCCCAAACTCATTTTTACTTACAGTTCCCAGATTAGTCGTCTAATTT
AAAAATTCGGCGTCTAATTTGTCAAATTCGTCGACTAATCAGAAAATTCGTCGACTAAAA
TTATCGCCTGTAACTTGACCATTTCTCTGTTTCAAAATTCGTCGTCTAATTTTAGAATTC
GTCGACTAATTTCTGAAATTCGTCGACTAATTATAAAATTAGTCGACTAATTTTGACTGC
GAACACGGGATTTCGACGGGTTTTCACGGGAAATGCACTTTTAGACCCCAAACATGCCCC
AAACGATCCCAAATCACTCCCAAACTTTTATGAGGGTAATATATCATCAATTAGCATAAA
AAACACTCAACTTTTTAGGTTTTCAAACGAGTTTGCCCTAGATGCTAATCCATCACCGAA
TTAGGGTTTTTTAACGAATTAACAAGAACCCTACGCTATTCCGACGATCAAACAACATTC
CGGCTTATATACTTGTGATTCTCATGATCAAAACACATCCTAACAAGTGATAATAGACAT
ATCAAGGGGTTGCAAACGTAGGAGAAACCCTACCTTGAGATTCCTTAGGCGAAACGACGA
AACCTTCGCTCCAACGGTTCTCCGGCGACCTTCGCGGCACTCCGGCGAACACCAATCCCT
TCCACTGATCACCACGATCTCCCAACACCTTCCAATCACCCAATTCTAGGGTTAGGGTTT
GGGGAAAAACCTCAAAACACAAGGGAAATCAGTCTAGGTCAAGAAAACCAACCTACAAGT
GCTCTCTGGTGATCTCCGGCAAG
>CL11Contig177 (306-32.1-9812)
GTTATGAGAAAACCTCAAAACTCAACCGGGAAGTGATCTAAGTCGAGAAAACCAACCTTA
AACGCGATCTCCGGCGAACTCCGGCGAGAATTCCGGCGATCCGGCGGAGCTCCGGCGACC
CTCCGGCGGCTGCCTCCTTCTCTCTCTCACGGCTCTCCCGAAACCCTAGCGTTTCCAACG
AAAATGAGGGTGGAATGAGGAAACCCTTGCTACCTCCTCTATTTATAAGAGTGGAGGGGC
AAACTTGTCCAAGTGGGACAAAGTGAGGGTAAAACGGTCCAAATGACCTATTCCACCTAT
CCCGGG
>CL11Contig357 (378-25.7-9715)
TGTGGTATGAAGTACCGTCGCGAAAACCCTAATTTTTTTACATGAAATTCGCAAAGAAAT
CGACGAAGAACACGAAGAACAGCGCCAGGACTGGGCCTGTCCGACGGTCGGACAAGTTGT
GTCCGACAGTCGGACAAGTCACGCCTATTTTTAAGGCGTGTTGGGAGAAGTAGGAGTAGG
TCGGACTGGGGCTGTCCGACGGTCGGACAAAAGGTGTCCGACAGTCGGACTGCTTCTGGA
GTCGGACAAGGGCTGGACTGAGCCTGTCCGACGGTCGGACAAACCCTGTCCGACAGTCGG
ACAGTCTCAGGTTTCTCCTGTTTTGTGTTGAATGATGTGATGTTGATGCGGGGTTTGGGT
AATCGTCTTCCATATGAT
>CL11Contig351 (444-20.0-8861)
CCAACCCTCCACCCTTTGGTTCATTTCCAACAAGCCACCACCACCAAACCCTAGAGCCAA
GAGGAGGAGAAGGAGAAGGAGAAGGAGCAAGGGTGCTCCTAGAGGCTAGAGGAGATCAAG
GAGGTCTCCATCTCATCCTAGTAAGTGTCCTCAACCCTTGCCTTGAGGTTATTTTCGTGT
CCCTTGTGTATGCCCTAATTGGACATCCAATTCCTTGTGCCATGGATGTTTAGGGAGCGG
TTTTGGTGCTTCCAAGGGCTGGAGAACATCAAGGGAGGCTAGATCAAGGCAAGAAGGTGT
CAAGGATCGTCTTGAGGTAGGGTTCCCAACTCAATCTCCCCCATGTTTCTTTGGTTTGCA
AGTTTAGGGCAAAAGCCCCATGATTTCGGATTTGGATTAGAAACTAGGTTTAAATCCTTG
TTTAAAACCCTAATCGGGAGTGTA
>CL11Contig391 (444-19.8-8794)
AGCCCTAAATACCAAGATCCCACGAGAATTCGCAAGAAAACGACGAAGAACGGCGAAGAA
CAGTGTCAGGACAGGCCTTGTCCGACAGTCGGACTGGCCCAGTCCGACGGTCGGACATGT
CTCGCCTATTTTTATGGCGTGTTGGGTTGAATTAGGAGTAGGCCGGACAGGGGCTGTCCG
ACTGTCGGACACTTTGAGTCCGATAGTCGGACTGCTACTGGAGGTCGGACTGGGGCTTTA
CAGAGCCAGTCCGATAGTCGGACAAATGGAGTCCGACAGTCGGACTGTCCCTGGAATGCC
CAGGTGAGAGGTGATGTTGCATGAAATGATGCGGGGCTTTGGGAATTGTTTTGCACTTGA
TTAATATAACTAATTAAGTCATAATACGTCGTATCATGAACATGAATTGAACTCCAACTT
GCATTGTTGTAGAGTCTAAGATTT
>CL11Contig305 (432-20.2-8725)
GAATTCTCGCCGGAGTTCGCCGGAGATCACCTTGGAGGTAGGTTTTCGTGACTTAGATCG
ATTTCCCTTGTGTTTTGTGGTTTTCCTCCAAACCCTAACCCTAGTTTTGGGTGTTTGGAA
GGCCTGGGGAGATCGTGGGAAGGAGTCCTTGTTCGCCGGAGTGCCGTGAAGGTCACCGGA
GAACCGTTGGAGCAAGGGTTTCGCCGTTTCTTCGCCTAAGGAACGTGAGGTAGGGTTTCT
CCTACGATGCTTTTCCCTTGATGTGTCTATTGGACTAGTTAGGGCTGATGATGATCATAA
TATGCATGTGAATATGGAACGAATCGTATGTTTTAAAGGATTACGTGTTGATCACCGGAT
TAGATTAGGGTTTATGTGAATTTGCCCTAAAATGAACCCTAAAATGGGAGGTTAATGGTG
TTGGGTTCGCAT
>CL11Contig241 (248-33.4-8274)
CACTCCCTTTATAGGGTTCAATTAGGCAAAATTAACATAAACCCTAACTAATCCAGTGAT
CAAAACGTGTTCTTTTCAAAACATACGTTCTATCCCAAAACCACGTGCATAAAACCATCA
AATATACATCCTAACTAGTCCAATAGACATGTCAAGGCAAAAACTCGTAGGAGAAACCCT
ACCTTGGGGTTCCTTAGGCGAAACGACGGCGAATCTCACGCTACAACGGCCTCCGGTGAC
CTCCACGG
>CL11Contig214 (483-16.6-8026)
ATACCAAATTCGACGTCGAACTGGAGCATCGCGAAACTGTTCTTCGTGTTCTTGAGCGAG
GGTTTTTATCCCACGCCCCAAATCCGACCTTTAGGCCTCCAAATCGCAACAAAACACCTT
CCTTAACCCAAATAAGCCTTATGGCACGATTTAGGATCAATAAAAACTCCCCATTTGGGG
TTTCATTCAAGATTTAACCCTAAACTCATCCAAATCCGAAAATTGGGGCTTTTGCCCTAA
ACTTGCAAATCCAAGGCATAAAATGGGAGGATTAGTTGGGAACCCTACCTCAAGATGATC
CCTAGCCTCCTCTTGACTTGCTCTAGCCTTCCTTGATCTTCTACAACCCTTGGAAGCTCC
AAAATCAAGCCCTAGACATCCATGTCACAAGAGATGGAGACTACAATTAGGGCACAATTA
AGGGGCACGAAAATCACACCAAGGAAGGGATTGGGACACTTACTTGGATGAGAAAGGATC
ACC
>CL11Contig431 (484-16.4-7926)
AGCGAGAGGCTTGCCGGAGGACCGTTAATCAAAGGTTTTTCGTCGTTCCTTCGCCTAAGG
ATCGTGAGGTAGGGTTTCTCCTACGATGCTTTTCCCTTGATGTGTCTATTGGACTAGTTA
GGGCTGTTTGTTTATCATATTATGCATGTGGTTATGGGGCGAATCGAACGTTTTAAACGA
TTTTCGTGTTGATCACCGGATTAGATTAGGGTTTATGCTTTTTGCCCTAAAATTGAACCC
TAAATGGGAGATTAATGGTGTTGGGTTTGCATTAGATGCACCCATTGAGTGTATATTGGT
TGATGTTGGTCTTTAGGGTCAATTACATGCCCTAAATACCAAGATCCCATGGAAATTCGC
AAGAAAAACGAAGAGAAACGGAGAAGAACAAGTACCAGGCCAGGCCCTGTCCGACGGTCG
GACAAGCCTAGTCCGACAGTCGGACAAGGTCCGACGAAATTTAAGGCGTGTTGAAATAAA
CAAG
>CL11Contig332 (306-25.5-7812)
GGTTTTGGAGCATTCAAGGGTTGGAGATCGTCAAGGGAGGCTAGAGCAAGGCAAGGAGGT
GTCAAGGAAGACCTTGAGGTAGGGTTCCCTACTACATATCCCCTTTGTTTGCTTTGGAAT
GCAAGTTTAGGGCAAAAGCCCCAAATCTCGGATTGGATTAGAAACTAGGTTAAATCCTTG
TTTAAAACCCTCAATGGGAGTGTAATGGTGTTGGGTGAGGCCTAGGGTGCCCCCATTAAG
TGTTGTGAATGCATGTTGGAGGATTGGGACGATTTTGGGCTAAAAGCCCCAAGTTTTCGT
GGCAAG
>CL11Contig32 (466-16.5-7688)
CCACATTTTCGTCGTCGAATTGTGTAGAATTCGACGGCGAAAATGGCAAATTCGACGTCG
AACTGGAGCTCTGCGAAACTGTTCTTCGTGTTCTTGAGCGAGGGTTTTTACCCCACGCCC
TAAATCCGACATTTAGGCCTCCAAATCACCACAATACACCCAATAACACTTAATGGGGGC
ATCTAAGCCTCTCCCAACACCATTAGCTCCCCAAATAGGGTTTTAAACATGCAATTAACC
CTAGATTCTAATCCAATCCGAAAATTGGGGCTTTTTGCCCTAAACATGCAATCCAAGGCA
TAAATGAGGGAATTTGAGTTGGGAACCCTACCTCAAGGTGTTCTTTAGCTTCCCTACGCC
TTGCTTGAGCTATCCTTGATCAACCTTGGCCCTTGGGAGCTCCAAATCCAAGCTCCTTGC
ATCCATGGCACAAGAAAATGGGGGTCACACATGGAGCACAAGGGAG
>CL11Contig327 (319-23.8-7587)
GGGTTATGAGAAAACCTCAAAACACAACCGGGAAGTGATCTAAGTCGAGAAAACCAACCT
TAAACGCGATCTCCGGCGAACTCCGGCGAGAATTCCGGCGATCCGGCGGAGCTCCGGCGA
CCCTCCGGCGACGTCACCCGACGGCTGCCTCCTTCTCTCTCACGGCTCTCCCGAAACCCT
AGAATTTCCAACGAAATGAAGGGTGGAGGGGGAAACCCTTGCTACCTCCTTTTATAAGAG
TGGAGGGGCAAACTTGTCCAAGTGGGACAAAGTGAGGGCAAAATGGTCCAAATGACCTAT
TCCGCCTATCCCGGGCCCT
>CL11Contig143 (457-16.2-7424)
GGATAAGGGCCCGGGATAGCCGGAATAGTCATTTTGACCGTTTTACCCTTGTTTTGGCCC
ACCCGGACAAGTTTGCCCCTCCACCCGTTATAAAATGAGAGGTAGCAAGGGTTTTCCCCC
ACCACTTCTCATTTCGTTGGAAATTCTAGGGTTTGGAGAGCCGGGAGAGAGAAGAAGAGA
GGTGCCGGGTGACTTCGCCGGAGACGTCGCCGGAAGGGTCGCCGGAGCTCCGCCGGATCG
CCGGAATCTTCGCCGGAGATCGCCGGAGAGCGTGATTAAGGTAGGTTTTCTTGACCTAGA
TCATTTCCCGTTGTGTTTTGAGGTTTTCCCCCAAACCCTAACCCTAGACTTGGGTGTTGG
AAGGCTTTGGGAGGCCGTCGTGATCGTCGGGAGAAGGAGGAGTCCGCCGGAGTGCCACAA
AGGTCGCCGGTGAGCCGTTGGAGCGTGAGATTCGCCG
>CL11Contig165 (362-20.1-7284)
TCTAGGTCAAGAAAAACAACCTTAAACACGATCTCCGGCGAACTCCGGCGAGAATTCCGG
CGATCCGGCGGAGCTCCGGCGACCCTCCGGCGACGTCTCCGGCGAAGTCACCCGACGGCT
GCCTCCTTCTCTCTCAAGCTCTCCCGAAACCCTAGCGTTTCCAACGGAAATGAGTGGGAA
TGAGGAAACCCTTGCTACCTCCTCTTTTTATAAGAGTGGAGGGGCAAACTTGTCCAAGTG
GGACAAAGTGAGGGCAAAATGGTCCAAATGACCTATTCCGCCTATCCCGGGCCCTTATCC
CCAAAAGCCGACTATCCCAACGCGTCTAGGTCACCCCTAAAGCCTCTACAGCGAGTCTTA
CG
>CL11Contig348 (354-20.4-7211)
CCCAAGGGTTTGTGTGATTTTGTGAATTGGATTAGAAATTAGGGTTTAAATCCTTAAATC
GAACCCTAAAAGGGAGTTTAATGGTGTTGGGTTGCATTAGATGCGCCCATTGAGTGCATG
GTGGTTGATGTTGGTCTTTAGGGCCAAATACAAGCCCTAAATACCAAGATCCCACGAGAA
TTCGCAACGAAAACGACGAAGAACGCAAGAGAACAAGTGTCAGGCCAGGCCCTGTCCGAC
AGTCGGACTGGCCTAGTCCGACAGTCGGACATGGTCCGGCTATTTTTATGGCGTGGTGAT
GAAAATAGGAATAGGCCGGACTGGGGCTGTCCGACCGTCGGACAAAGGGTGTCC
>CL11Contig119 (434-16.6-7210)
TGGAGTTTGATTCATGTTCTTATTCAGGGTTTAAAGAGTTATATTAATCATATGCAAGAC
GAATACCCAAACCCCGCATCAATATCACAACATTCAACACAAAACAGGAAAACCTGAGAC
TGTCCGACTGTCGGACAGGGTTTGTCCGACCGTCGGACAGGCTCAGTCCAGCCCTGTCCG
ACTCCAGAAGCAGTCCGACTGTCGGACACCTTTTGTCCGACCGTCGGACAGCCCCAGGCC
GACTACTCCTAATTCATCCCAACACGCCTTAAAAATAGGCGTGACTTGTCCGACTGTCGG
ACACAACTTGTCCGACCGTCGGACAGGCCCAGTCCTGGCGCTGTTCTTCGTGTTCTTCGT
CGATTTCTTTGCGAATTTCGTGTAAAAATTAGGGTTTTCGCGACGGTACTTCATTCCACA
TACATGCATGCATA
>CL11Contig134 (366-19.3-7058)
AACGAAATGAAGGGTGGAGGGGGAAACCCTTGCTACCTCTTATTTTTATAAGAGTGGAGG
GGCAAACTTGTCCAAGTGGGACAAAGCAAGGGCAAAATGGTCCAAACGACCTATTCTGCC
TATCCCGGGCCCTTATCCTCAAAACCTCAATATCCCAACGCGTCCGGGTCACCCCTAAAA
CCCCTAAGACGGATTTTACGACGCTTCAAACCGACTTTTAAGCGAGATTTTAGGCGAAAT
CTACCGAATTTAAGGAAAATAACTAGTCTATGGGAAAATAACGTACCGGGCTGTTACATC
CTCCCCACCTTGGACAGCTTCGTCCCCGAAGCTTCTCGCCTCGAACAACTAGGGGTATTC
CTTCCG
>CL11Contig52 (435-15.3-6674)
TTAAATGACCTGGACATAACATTTAGAGAAGGAATTAAGGTCCGATATTCAAGGGGCGAG
GGTTGGTTCAGTTCCAGAACCAACCTGTAACATGCAGTCCAGGAGGGTATCCGACCTCGG
ATATGTCGTATCCGAGCTCGGATACTGTTCTGTCCTGCAGGGGTTGGGCAAACAGTAAGG
TATCCGACCTCGGATACCTCGGATCCGAGCTCGGATCCCTGATACCTGATTCAGCCCGAA
CCTTGCGTTCTTCTTACGAAATAGAAAACCCTAGGCATGGATCTTGTTCCCTTATGCCAT
TAACAAGCATTATCACTCAATGGGGGCTTCTAGAGCACATCCCAACACCATTACACTCCC
GATTAGGGTTCCAATCAAGCATTTAACCCTAATTTCTAGTCCAATCCAAATTTAGGCTTA
TTTGATGAATTTCTA
>CL11Contig74 (563-11.8-6626)
CGTGACCGTCGGAGAAGGTGGTGTTCGCCGGAGTGTCGAGAAGGTCGCCGGAGAACCGTT
GGAGCATGGGAGATCGACGTTTCGCCTAAGGAAACTCGAGGTAGGGTTTCTCCTACATTT
GCAACCCCTTGATGTGTCTATTAAACTGGATAGGGTGTGTTTTATGCTACAAAATGCAAG
AAGAACGGAATGAAATGGAACGATGGTTCGATCATTGGATTAGAGTTAGGGTTTAATGTG
ATTTTGCCCTAAAACCCCTAATTGGGGAGATTAATGGTGTTGGGTTTGCTCTAGATGCAC
CCATTGAGTGCCTAGTGGTTGATGTTGGTCTTTAGGGTCAAATCCATGCCCTAAATACCA
AGATCCCATGGAAATTCGCGAGAAAAACGAAGAAAAACGAAGGAAAACGAGTACCAGGCC
AGACCAGGTCCGAGGGTCGGACCCACTGGGTCCGACGGTCGGACCTGGTCCGGCAAAAAT
TAAGGCATGGTGGAACATTGGGACCCAGTCGGACAGAAGAGGTCCGACGGTTGGACCTAT
TGGGTTCGACGGTCGGACCCTTT
>CL11Contig318 (413-15.9-6570)
CGGTGATGTCTCCGGCGAAGCCACCTGGCGTCTCTCCTCCTCTCTCTCTCGGCTCTCCAA
ACCCTAGAATTTCCAATGAAATGAGAAGTGGGGGGGAAAACCCTTGCTACCTCTCATTTT
TATAAAGGGTGGAGGGGCAAACTTGTCCGGGTGGGCCAAAACAAGGGCAAAACGGTCCAA
ACGGCCTATTCCGCCTATCCCGGGCCCTTATCCCCGAAACCTAAATGTCCCAACGCGTCC
GGGTCACCCCTAAAACCTCTACAACGGGTCTTACGACGCTCCAAACCGACTTTTACGCGA
GATTTTAGGCGAATTCTACCGAATTTAAGGAAAAAGACTAGCTCAAGGGAAAATTAACGT
ACCGGGATGTTACATCCTCCCCACCTTGGACAGCTTCGTCCCCGAAGCTTCTC
>CL11Contig235 (349-18.6-6506)
ATGGAAATTTGCAAGAAAAACGAAGAAGAACGCAAGAGAACAAGTGTCAGGACAGGCCTA
GTCCGACAGTCGGACATGGTTCGCCTATTTTTATGGCGTGGTGATATAAATAGGAGTAGG
CCGGACTGGGGCTGTCCGACCGTCGGACAAAGGGTGTCCGACAGTCGGACTGTCACTGGA
GGCTCGGACTGGGTTTTCCAGAGCCAGTCCGATAGTCGGACAAATGGAGTCCGACAGTCG
GACTGTCCCTGGAATACCCTATGAATGGTGAATGTTGCATGAAATGATTGGGGCTTTGGG
AATTGTCTTGCACTTGATAATTGAAACTAATTAAGCCATGTTATGAACC
>CL11Contig272 (386-16.5-6379)
CTTGGAGGAGAGAAGAGAAGAAGGAGAAGGAGGAGAGGAGATGGAGCTAGGTTGCCCCAA
GCTTTGGAAGGGATCAAGGGTGATCCATTCCCATTCAAGTAAGTGTCCAAACCCATTCCT
TGGTGTGATTTTCGTGCCCCTCCCTTGTGCCCCATGTTTGACCTCCATTTCCTTGTGCCA
TGGAGGTGTAGGGCTTGGATTTGGAGCTCCCAAGGGCCAAGGATGATCAAGGATAGCTCA
AGCAAGGCATGGGGAAGCTAAAGAACACCTTGAGGTAGGGTCCCCAACCAATCCTCCCAT
TCTATGTCTTGGATTTGCAAGTTTAGGGCAAAAGCCCCAATTTTCGGATTGGATTAGAAT
CTAGGGTTAAATGCATGTTTAAAACC
>CL11Contig171 (375-16.9-6356)
GAAAAATGACGGAACGCAAAAGAACAAGTGTCAGGCCAGGCCCTGTCCGACAGTCGGACT
GGCCTAGTCCGACAGTCGGACATGGTCCGGCTATTTTTATGGCGTGGTGGATTAATTAGG
AATGGGCCGGACTGGGGCTGTCCGACCGTCGGACACTTTGGGTCCGACAGTCGGACTGCC
TCTGGAGATCGGACTGGGCTTTCCAGAGCCGGTCCGACGGTCGGACACAATGGGTCCGAC
AGTCGGACTGTCCCTGGAATGCCCAGTGAAGGCCGGATGTTGCATGAAATGAAATGGGGC
TTTGGGAATTGGCTTGCACTCGCTAAATGAAACTAATTACACCATGTCATGAACAATGAA
TTGAACTCCAACTTG
>CL11Contig161 (667-9.4-6280)
TTACCCACCATGCCACCCCACTCCTTTATAAACCCCAACCCTCCACCCTTTGGTTCATTT
CCAACAAGCCACCACCACCAAACCCTAGAGCCAAGAGGAGGAGCAAGGAGAAGGAGAAGG
AGAAGGAGCAAGGGTGCTCCTAGAGGCTAGAGGAGATCAAGGAGGTCTCCATCTCATCCA
AGTAAGTGTCCTAAACCCTTGCCTTGATGCCATTTTCGTTTCCCTTGTGTGTGCCCTAAG
TTTGGCATCCTTTTCTTGTGCCATGGATGTCTAGGGCTTGGTTTTGGAGCTTCCAAGGGT
TGAAGAAGATCAAGGAAGGCTAGAGCAAGTCAAGAGGAAGCTAGAGATCACCTTGAGGTA
GGGTTCCCAACTAAATCCCCCATGGTTTTCCTTGGATTGCAAGTCTAGGGCAAAAAGCCC
CAAATTTCGGATTGGACTAGAAATTAGGGTTAAATACTTGTTTAAAACCCTAATCGGGAG
TGTAATGGTGTTGGGATGTGCTCTAGTAGCCCCCATTGAGTGTTGATGTTTGATGCTAGC
AAGTGGGAAGAAAATCCATGGGAGAAAACCCCATTTTTCGTATGAAAATCGCAAGAACGA
ACGAGGCTCCAGGTCGCGAGTCCGACCGTCGGACCCCTGAGGTCCGACAGTCGGACAAAG
ACTGGGA
>CL11Contig193 (391-15.7-6151)
CTAACCCTCCTTGTGTGCCAATCTCGTCCCCCTTGCCTTTCCCTCTTGTGGTGACCTCCA
TTCTTGGTGCATGGAAGGTAGAAGGCTTGATTGGAGCTCCCAAGTGCCAAAGGAAGTGAA
GAAAGGCCCTAGGAAGACCAAGGATAGCTCAAGCAAGTCCCAAGGAAGCTCAAGAAGACC
TTGAGGTAGGGTTCCCAACTATATTCCCCCTTGGATTGCCTTGGATTGCAAGTTTAGGGC
AAAAAGCCCCATTTTCGGATTGGACTAGAAATTAGGGTTAAATACTTGTTTAAAACCCTA
ATCGGGAGTGTAATGGGTGTTGGGTGAGGCTTAGATGCCCCCATTAAGTGTTTTTGGCAA
ATGGTGACAATTTGGGTTGGATTTGGGGCAA
>CL11Contig160 (627-9.7-6097)
TACCACCCCACTTCTATAAAAGAGCCCCCACCCCCACCCTTTGGTTCATTCCACCACAAA
CCACCACCCACCCTAGAGAGGAGGAGAAGAAGGAGGAGATGGAGGAGGAGGAGTTGGAGC
AAGGGCTTGCTCCCAAGTTGGGGGAGACCAAGAGGCCTCCATTGCCATTCAAGTAAGTAT
CCCAAACCCTCCCTTGATCCCAATCTCGCCCCCCTTCCTTGTGCCCTAGGTTGACCCTCA
TTCTCTTGTGCCATGGATGATTAGAGCTTGGATTTGGAGCTTCCAAGGGACAAGGAAGAT
CAAGGGTAGCTCAAGCAAGGCAAGGAGAAGCTAAAGAACACCTTGAGGTAGGGTTCCCAA
CTAAAATCCCCCATTTCTATCTTGGATTGCAAGTTTAGGGCAAAAAGCCCCAAATTTGGA
TTGGACTAGAAATTAGGGTTAAATGCTTGTTTAAAACCCTAATCGGGAGTGTAATGGTGT
TGGGAAGTGCTCTAGAAGCCCCCATTGAGTGTTGGTTGCTTATCTTGGTGATTGGGAGCA
AAAATCATGGCCAAAAGCCCTTTTCCCGTAAGAAAATCGTGAAGTCCGAAGGACACCCAG
ATTCCAGGTGTCCGAGCTCGGACAAAG
>CL11Contig175 (467-12.6-5898)
GACTGGACAGGGAACAAGAGAGGGCTCGGGCCTGGATAATCCGAGCTCGGACTAATATGG
TCCGAGCTCGGACTATTAAAGTCCGAGACCTCTTCTACTAACTCGGACCAGACAGGGTTT
TGCCTCCAAGGGGGTCCGAGTTCGGACTAATATGGTCCGAGCTCGGACTATTACGGTCCG
AGCTCGGACTCCTATTTCTGGGAGTCCTTCGGACTTACGGAAATTATTACGGGAAAAGGG
GTTTTTGGCCCCAAAATCGTCCCAAATCATCCATGCACGCTACCAACACTCAATGGGGGC
TTCCTAAGCCTCACCCAACACCATTACACTCCCAATTAGGGTTTTAACATGAATTTTTAC
CCTAATTTCTAATCCAATCCGAAAATGGGGCTTTTTGCCCTAAACATGCAATCCAAGGCA
TAAATGGGAGATTGTAGTTGGGAACCCTACCTCAAGGTCTTCTTGAG
>CL11Contig395 (379-15.3-5802)
GGTCAATTACAAGCCCTAAATACCAAGATCCCATGGAAATTCGCAAGAAAAACGAAGAGA
AACGAGAGAAATCAAGTGTCAGGCCAGGCCCTGTCCGACGGTCGGACTAGCCCAGTCCGA
CAGTCGGACAAGGTCCGGCGAAAAACATGGCGTGTTGGGAAAACAAGGAATAGGCCGGAC
AGAGGCTGTCCGACGGTCGGACAACCCCAGTCCGACAGTCGGACTGCTACTGGAATTGGG
ACTGGGACATCCAGAGGATGTCCGACAGTCGGACAAATGGAGTCCGACAGTCGGACAACC
CCTGGTAAGCCCAATGAAAAGTGGAATGTTGCATGGTTGAAATGGTGAATTGGGATTCGT
CTTGCACTCATAAAATAAA
>CL11Contig179 (300-19.1-5742)
CAACATCAAACCACCCAACACTCAATGGGCGCATCTAATGCAACCCAACACCATTAAACT
CCCTTTTTAGGGTTCAATTAGGGCAAAAATTACATAAACCCTAATCTAATCCGGTGATCA
AAACGTGTTCTTTTAAAAACATACGTTCTATCCCATATTCACGTGCATAATATCGTCAAA
AATACATCCTATCTAGTCCAATAGACATGTCAAGGTAAAAACTCGTAGGAGAAACCCTAC
CTTGGGGTTCCTTAGGCGAAACGACGGCGATTCCCACGCTTCTACGGCCTCCGGTGACCT
>CL11Contig410 (513-10.8-5547)
GGGGAGGATGTAACAGCCCGGTACGTTATTTTTCCCATAGACTAGTCATTTTCCTTAAAT
TCGATAGAATTCGCCTAAAATCTCGCGTAAAAGTCGGCTTGGAGTGTTGTAAGATCCGTC
TCAGAGGTTTTAAGGGTGACCCAGACGCGTTGGGATATTGAGGTTTCGGGGATAAGGGCC
CGGGATAGGCAGAATAGGCCGTTTGGACCATTTTGCCCTTGTTTTGTCCCACTTGGACAA
GTTTGCCCCTCCACCTCTATAAAAGAAGAGGTAGCAAGGGTTTCCCCCCCCATTCCTCAT
TTCCGTTGGAAACGCTAGGGTTTCGGAGAGCTCTGAGAGAGAAGGAGAGAGGCGCCGGGT
GACTTCGCCGGAGACGTCGCCGGAGGGTCGCCGGAGCTCCGCCGGATCGCCGGAATCTTC
GCCGGAGAGCGCTTGGAGGTAGGTTTTCTTGACCTAGACTGATTCCCTTTGCATGTTGAG
GTTTTCCCCCAAACCCTAACCCTAGTTTTGGGT
>CL11Contig319 (332-16.6-5505)
CAGACTCAATGTGTCCGACGGTCGGACAGCCCCAGTCCGTCCTAACCCTAATTAACCCAA
CACGCCATAAAAATAGCCGAACCCTGTCCGACTGTCGGACTCAACTTGTCCGACTGTCGG
ACAGGCTCTGACCTGGAACTGTTCTTCGCTGTTCTTCGTCGATTTCTTCGCGAATTTCAT
ATAAAAATTAGGGTTTTCACCACGGTATTTCATCCCACATGCAAGCATACATATCAACAC
TCAATGGGGGCTTCTAGAGCACATCCCAACACCATTACACTCCCGATTAGGGTTTTAAAC
AAGGATTTAAACCTAGTTTTCTAATCCAAATC
>CL11Contig294 (487-10.9-5331)
CCTAGATTCTAATCCAATCCGAAATTGGGGCTTTTTGCCCTAAACTTGCAATCCAAGGAT
AAAATGAGGGAATTTGAGTTGGGAACCCTACCTTAAGGTGTTCTTGAGCTTCCTCTTGAC
TTGCTTGAGCTATCCATGATCTTCCTTGGCCCTTGGGAGCTCCAAATCCAAGCTTGGACA
TCCATGGCACAAGAAAATGGGGGTCAAACATGGAGCACAAGGGAGGGGGACGAGATTGAC
AATCAAGGGAGGGCTAAGGGACTTACTTGGATGCTAATGGAGGCCTCTTGGTCTCCTCCA
TGCTTGGGAGCAAGCCCTTGCTCCTCCTCCTTCTCCTCCTTCTCCTCCTTCTCTTCTTCC
TCCTCTCCTCCAAGGGGTGGGTGGTGGCTTTGGTGGAAATGAGCCAAAGGGTGGAGGGGA
GGGTCTTTTATAAGGGTGGGGTGGCATGGGTGGGTAGTTTAGGTGGAAGGGTAGGGGTAT
TTAGGTC
>CL11Contig430 (305-17.4-5321)
AACATCAAGGGAGGCTAGATCAAGGCAAGAAGGTGTCAAGGATCGTCTTGTGGTAGGGTT
CCCAACTCAATCTCCCCCATGTTTCTTTGGTTTGCAAGTTTAGGGCAAAAGCCCCATGTT
TTCGGATTGGATTAGAAACTAGGATTAAATCCTTGTTTAAAACCCTAATCGGGAGTGTAA
TGGTGTTGGGATGTGCTCTAGAAGCCCCCATTAAGTGTTGATATGTATGCTAGCAAGTGG
GAAGAAAAACCATGGGAGAAAACCCTAAATTCGTATGAAAATCGCAAGGAACGAAGGGCT
CCAGG
>CL11Contig185 (345-14.8-5119)
TTAGGGGTGACCTAGACGCGTTGGGACGTTTGGTTTTCGGGGATAAGGGCCCGGGATAGG
CGGAATAGGCCGTTTGGACCATTTTGCCCTCACTTTGTCCCACTTGGACAAGTTTGCCCC
TCCACTCTTATAAAAAGAGGAGGTAGCAAGGGTTTCCTCATTCCACCCTCATTCCGTTGG
AACTTCTAGGGTTTGGGAGAGCCGTGAGAGAGGAGGAGGCAGCCGTCGGGTGACATCGCC
GGAGACGTCGCCGGAGGGTCGCCGGAGCTCCGCCGGATCGCCGGAATTCTCGCCGGAGTT
CACCTTGGAGGTAGGTTTTCGTGACTTAGATCGATTTCCCTTGTG
>CL11Contig206 (517-9.9-5113)
CATCAATTAGCATAAAAAACACTCCCCTTTTTGGGGTTTTAAACGATTTTACCATGGATG
CTAATCCAACACACGAATTAGGGTTTTTAATAAATTAACATGAACCCTAACTTTAATTCT
ATGATCAAACACATTCCGGTTCATATACGTGTGATTTCTCATGATCAACCACTTCCTAAC
CAGTTGTAATAGACAAATCAAGGGTGGCAAACGTAGGAGAAACCCTACCTCACGATCCTT
AGGCGAAGAACGGCGAATCTCTCGCTTCCACGCCTCTCCGGTGACCTTCACGGCACTCCG
GCGAACTCCGACTCCTTCCCACGATCACCACGGTCTCCCAAAGCCTTCCAAACACCCATG
TCTAGGGTTAGGGTTTGGGGAAAAACCTCAAAACACAAAGGGAAAGGGTCTAGGTCAAGA
AAACCAACCTTAATCCCGCTCTCCGACGATCTCCTGCGAAGTCACCCGGCGCCTCTCTCC
TTCTCTCTCAAAGCTCTCCGAAACCCTAGCGTTTCCA
>CL11Contig418 (603-8.3-4986)
ATGGGCGCATCTAATACAACCCAACACCATTAATCTCCCATTTAGGGTTCAATTTAGGGC
AAAAATGCATAAACCCTAATCTAATCCGGTGATCAACACGTAATCCGTTTAAAACATACG
TTTCGTCCCATATTCACATGCATATTATGATCCATATCAACCCTAACTAGTCCAATAGAC
ACATCAAGGGAAAAACACCGTAGGAGAAACCCTACCTCACGTTCCTTAGGCGAAACGACG
GCGATTTCTCACGTTCCCACGGACCTCCGGCAAGCCTCTTGCTATTCCGGCGAACTCCAA
GCCTTCCCACGATCACACGATCTCCCAAGGCCTTCCAAACACCCAAAACTAGGGTTAGGG
TTTGGAGAAAACCACAAAACACAAGGGAAATCGATCTAAGACACGAAAACCTACCTCCAA
GGTGATCTCCGGCGAACTCCGGCGATCCGGCGGAGCTCCGGCGACCCTCCGGCGACGTCT
CCGGCGAAGTCACCCGACGGCTGCCTCCTTCTCTCTCACGGCTCTCCCGAAACCCTAGCG
TTTCCAACGGAATGAGGGTGGAATGAGGAAACCCTTGCTACCTCCTCCTTTTATAAGAGT
AGA
>CL11Contig123 (363-13.5-4912)
AGACCCATTTTACCCCCACCCCTTCACCCATTCCACCACTTATCCACCCACCCTCTATAA
AAGGCCACTCACCCCCACCCTTCTATCTCATTTCCCACCACCACCAACACACCCCACCCC
TTGGAGAATGAAGAGAAGGAGAAGGAGCATGGAGGAGGTGGAGCAAGGGCATGCTCCACT
AGCTAGGGGAGACCAAGGAGGGCCTCCATTGACATCCAAGTAAGTACCCTAAACCCTTCC
TTGATCCCAATCTCGCCCCCTTACTTGTGCCCTAGGTTTGACCATCATCTCTTGTGCCAT
GGAGATGTAGGGCTTGGTTTTGGAGCATCCAAGGGTTGGAGATCATCAAGGGAGCCTAGA
GCA
>CL11Contig405 (258-18.7-4834)
ACAAGGCTTAATTAGTTATATTTAATGAGTGCAAGACAATTCCCAAAGCCCCGTTTCATT
TCATGCAACATTCAGCCTTCACTGGGCATTCCAGGGACAGTCCGACTGTCGGACTCCATA
TGTCCGACTATCGGACTGGCTCTGGACAACCCAGTCCGAGCCTCCAGTAGCAGTCCGACT
ATCGGACTCAATGTGTCCGACAGTCGGACAGCCCCTGTCCGGCCTACTCCTAATCCAACC
AACACGCCATAAAAATAG
>CL11Contig192 (485-9.9-4819)
GGGCTGGGCAGACAGTAAGGTATCCGACCTCGGATTCCTTGGGTATCCGACCTCGGATAC
TGGTATCCGAACTCGGACCCCAAAGTATCCGACCTCGGATACTGTTCTGCCAGCTCTGGG
CTGTGCAGACAGTAAGGTATCCGACCTCGGATCCCTCGGGTCCGAGCTCGGATACCCTGC
AGTTTGTTCAGCCTGAAACTTGGGTTTTTCTTACGGGAACTTGGTTCTAGGGCATGGATC
TTGTTCCCTCTTGCCAACAACAACCATTAACACTCAATGGGGGCTTCTAGAGCACATCCC
AACACCATTACACTCCCAATTAGGGTTCCAATCATGCATTTAACCCTAACTTCTAGTCCA
ATCCGAATTTAGGCTTATTTGATGAATTTCTAGCAAAAGCTTGAGTTCTACGGCAAACCA
CGAGTGAGAATCCCTACCTGAACAAGCGGTTGTTGGCGAGATCCTTGCTCTACAGACTCT
TTGAT
>CL11Contig210 (440-10.9-4794)
TTGCAATAGACAAAACAAAGTGGATCACGTAGGAGATAACCCTACCTTGAGGTTCCTTAG
GCGAAACGACGAAACCCCTTGCTCCAACGGTTCTCCGGTGACCTCTACGGTACTCCGGCG
AACAAGACTCCTTCCAAGATCTCCCAAGGCCTTCCAAACACCCAAAACTAGGGTTAGGGT
TTGAAGGAAACCCACAAAACACAAGGGAAATCAGTCTAAGTCACGAAACCTACCTCCAAG
GTGATCTCCGGCGATCTCCGGCGAGAATTCCGGCGATCCGGCGGAGCTCCGGCGACCCTC
CGGCGACGTCTCCGGCGAAGTCACCCGACGGCTGCCTCCCTCTCTCTCACGGCTCTCCCA
AACCCTAGAATTTCCAACGAAATGAGAAGTGGTGGGGGAAAACCCTTGCTACCTCTCATT
TTATAAAGGGTGGAGGGGCA
>CL11Contig188 (355-13.3-4726)
ACTCTCCTCTTAACTCGAAAGTGCAATGTGTGTAACAGCCCGGTACATTAAGTTCCCTTA
GACTAGTCATTTTCCTTAAAATTCGGTAGTTTTCGCCTAAAATCTCGCGTAAAAGTCGGT
TTGAAGCGTCGTAAGACCCGTTGTAGAGGTTTTAGGGGTGACCCGGACGCGTTGGGACGT
TGAGGTTTCGGGGATAAGGGCCCGGGATAGGCGGAATAGGCCGTTTGGACCGTTTTGCCC
TTGTTTTGACCCACTTGGACAAGTTTGCCCCTCCACCCTTATAAAAATGAGAGGTAGCAA
GGGTTTCCCCCACCACTTCTCATTTCGTTGGAAATTCTAGGGTTTGGAGAGCCGT
>CL11Contig315 (474-9.9-4674)
AAAACCCCAACCCTCCACCTTAGGGCTCATTCCCACCAAGAGCCACCACCCACCCAAGGA
GGAGAAGGAGGAGAAGGAGAAGAAGGAGGAGGAGCAAGGCTTGCTCCCCAAGCTTGAGGA
GACCAAGGAGGCCCCAATGACATCCAAGTAAGCCTCCTAGCATCCTCTTGTGCTCCATTT
TCGTCCCCCTCCATTGTGCCCTAATGGTAGCTTCTATCTCTTGTGCCATGGGTGTCAAAA
GCTTGGATTAGGAACTCCCAAGGGCCATGGAAGCTCAAGAGGAGATCAAGGGAAGATCAA
GCTTGTCTAGAAGGAGCCAAGGAAGACCTTGAGGTAGGGTTTCCTACTACATATCCCCTT
TGATTTCTTTGGAATGCAAGTTTAGGGCAAAAGCCCCAAATCTCGGATTGGATTAGAAAC
TAGGGTAAATTCATGTTAAAACCCCAAATTGGGGAGTGTAATGGTTGTTGGGAA
>CL11Contig219 (293-15.7-4596)
TATAAACCCAACCCTCCACCTTAGGGCTCATTTCCACCAAAAGCCACCACCCACCCAAGG
AGGAGAAGGAGGAGAAGGAGAAGAAGGAGGAGGAGCAAAGGCTTGCTCCCTAGCATGGAG
GAGATCAAGAGGCCCCCATTAGCTTGCAAGTAAGTACCCTAAACCCTTCCTTAATCCCAA
TCTCGTCCCCCTTACTTGTGCCCTAGGTTTGACCTTCATCTCTTGTGCCATGGAGATGTA
GGGCTTGGTTTTGGAGCTTCCAAGGGTTGGAGATCATCAAGGGAGGCTAGAGC
>CL11Contig44 (503-9.0-4547)
GTTTGGTCCGAGTGGGTAGAAAAGGTCTCGGACTTTAATAGTCCGAGCTCGGACCATATT
AGTCCGAGCTCGGATTATCCAGGTCCGAGCCCTCTCTTGTTTCCCTGTCCGGTCCGAGTC
ATAGAGTCCGACCTCGGACTACTAAAGTCCGAACTCGGACTATGTTAGTCCGAGCTCGGA
CCCCTGCAGGCCAGGCTGGACTGAGGGTTGAGTGTGGAGGTTTACTAATGGGATAATGTG
[truncated: 4,560,419 more chars]
